# Supplementary material for: Regulating photoreactivity in a polymorphic bi-component solid through large synthons
Source: Commun Chem. 2025 Apr 30;8:130. doi: 10.1038/s42004-025-01527-w (PMC12043805; doi:10.1038/s42004-025-01527-w)
Supplement: Supplementary file 3 — Supplementary Data 1 [file 42004_2025_1527_MOESM3_ESM.cif]

data_bza-3cho-stp-form-i
_audit_creation_date               2025-01-15
_audit_creation_method
;
Olex2 1.5
(compiled 2024.02.16 svn.r378c4104 for OlexSys, GUI svn.r6928)
;
_shelx_SHELXL_version_number       '2018/3'
_audit_contact_author_address      ?
_audit_contact_author_email        ?
_audit_contact_author_name         ''
_audit_contact_author_phone        ?
_publ_contact_author_id_orcid      ?
_publ_section_references
;
Dolomanov, O.V., Bourhis, L.J., Gildea, R.J, Howard, J.A.K. & Puschmann, H.
 (2009), J. Appl. Cryst. 42, 339-341.

Sheldrick, G.M. (2015). Acta Cryst. A71, 3-8.

Sheldrick, G.M. (2015). Acta Cryst. C71, 3-8.
;
_chemical_name_common              ?
_chemical_name_systematic          ?
_chemical_formula_moiety           'C14 H11 O3, C14 H12 N O'
_chemical_formula_sum              'C28 H23 N O4'
_chemical_formula_weight           437.47
_chemical_melting_point            ?
loop_
  _atom_type_symbol
  _atom_type_description
  _atom_type_scat_dispersion_real
  _atom_type_scat_dispersion_imag
  _atom_type_scat_source
 'C' 'C' 0.0181 0.0091 'International Tables Vol C Tables 4.2.6.8 and 6.1.1.4'
 'H' 'H' 0.0000 0.0000 'International Tables Vol C Tables 4.2.6.8 and 6.1.1.4'
 'N' 'N' 0.0311 0.0180 'International Tables Vol C Tables 4.2.6.8 and 6.1.1.4'
 'O' 'O' 0.0492 0.0322 'International Tables Vol C Tables 4.2.6.8 and 6.1.1.4'

_shelx_space_group_comment
;
The symmetry employed for this shelxl refinement is uniquely defined
by the following loop, which should always be used as a source of
symmetry information in preference to the above space-group names.
They are only intended as comments.
;
_space_group_crystal_system        'triclinic'
_space_group_IT_number             2
_space_group_name_H-M_alt          'P -1'
_space_group_name_Hall             '-P 1'
loop_
  _space_group_symop_operation_xyz
 'x, y, z'
 '-x, -y, -z'

_cell_length_a                     6.6250(4)
_cell_length_b                     11.1098(7)
_cell_length_c                     15.9599(10)
_cell_angle_alpha                  85.815(5)
_cell_angle_beta                   78.156(5)
_cell_angle_gamma                  77.597(5)
_cell_volume                       1122.33(12)
_cell_formula_units_Z              2
_cell_measurement_reflns_used      6496
_cell_measurement_temperature      300
_cell_measurement_theta_max        79.1810
_cell_measurement_theta_min        5.0630
_shelx_estimated_absorpt_T_max     0.933
_shelx_estimated_absorpt_T_min     0.873
_exptl_absorpt_coefficient_mu      0.699
_exptl_absorpt_correction_T_max    1.00000
_exptl_absorpt_correction_T_min    0.62537
_exptl_absorpt_correction_type     multi-scan
_exptl_absorpt_process_details
;
CrysAlisPro 1.171.42.49 (Rigaku Oxford Diffraction, 2022)
Empirical absorption correction using spherical harmonics,
implemented in SCALE3 ABSPACK scaling algorithm.
;
_exptl_absorpt_special_details     ?
_exptl_crystal_colour              yellow
_exptl_crystal_colour_primary      yellow
_exptl_crystal_density_diffrn      1.295
_exptl_crystal_density_meas        ?
_exptl_crystal_density_method      ?
_exptl_crystal_description         block
_exptl_crystal_F_000               460
_exptl_crystal_size_max            0.2
_exptl_crystal_size_mid            0.1
_exptl_crystal_size_min            0.1
_exptl_transmission_factor_max     ?
_exptl_transmission_factor_min     ?
_diffrn_reflns_av_R_equivalents    0.0245
_diffrn_reflns_av_unetI/netI       0.0289
_diffrn_reflns_Laue_measured_fraction_full  0.996
_diffrn_reflns_Laue_measured_fraction_max  0.963
_diffrn_reflns_limit_h_max         8
_diffrn_reflns_limit_h_min         -6
_diffrn_reflns_limit_k_max         14
_diffrn_reflns_limit_k_min         -14
_diffrn_reflns_limit_l_max         20
_diffrn_reflns_limit_l_min         -17
_diffrn_reflns_number              12352
_diffrn_reflns_point_group_measured_fraction_full  0.996
_diffrn_reflns_point_group_measured_fraction_max  0.963
_diffrn_reflns_theta_full          67.684
_diffrn_reflns_theta_max           79.687
_diffrn_reflns_theta_min           4.076
_diffrn_ambient_temperature        300
_diffrn_detector                   'Hybrid Pixel Array Detector'
_diffrn_detector_area_resol_mean   5.8140
_diffrn_measured_fraction_theta_full  0.996
_diffrn_measured_fraction_theta_max  0.963
_diffrn_measurement_details
;
List of Runs (angles in degrees, time in seconds):

  # Type    Start    End  Width  t~exp~   \w     \q     \k     \f   Frames
--------------------------------------------------------------------------
  1  \w    -82.00 -41.00   0.50    1.00    --    0.00 -77.00-150.00   82
  2  \w    -42.00  19.00   0.50    1.00    --    0.00 -37.00  90.00  122
  3  \w    -30.00  40.00   0.50    1.00    --    0.00  77.00  60.00  140
  4  \w    -19.00  56.00   0.50    1.00    --    0.00  37.00 -30.00  150
  5  \w     47.00  82.00   0.50    1.00    --    0.00  77.00  60.00   70
  6  \w    -75.00 -50.00   0.50    1.00    --    0.00 -37.00  90.00   50
  7  \w     75.00 127.00   0.50    2.00    --  107.20 -30.00  60.00  104
  8  \w     22.00 140.00   0.50    2.00    --  107.20 -82.00   0.00  236
  9  \w     19.00 126.00   0.50    2.00    --  107.20 -30.00-150.00  214
 10  \w     60.00 139.00   0.50    2.00    --  107.20 -82.00 120.00  158
 11  \w    104.00 132.00   0.50    2.00    --  107.20 -61.00   0.00   56
 12  \w     19.00  70.00   0.50    2.00    --  107.20 -30.00  60.00  102
 13  \w     45.00 134.00   0.50    2.00    --  107.20 -82.00-150.00  178
 14  \w     74.00 139.00   0.50    2.00    --  107.20 -82.00 150.00  130
 15  \w     90.00 163.00   0.50    2.00    --  107.20  61.00-150.00  146
 16  \w     72.00 135.00   0.50    2.00    --  107.20 -82.00  60.00  126
 17  \w    139.00 172.00   0.50    2.00    --  107.20  30.00  60.00   66
 18  \w     90.00 190.00   0.50    2.00    --  107.20  15.00 -30.00  200
 19  \w     44.00 127.00   0.50    2.00    --  107.20 -30.00 -60.00  166
 20  \w     25.00  62.00   0.50    2.00    --  107.20 -82.00 150.00   74
 21  \w    160.00 185.00   0.50    2.00    --  107.20  82.00-180.00   50
 22  \w    108.00 139.00   0.50    2.00    --  107.20 -82.00-180.00   62
 23  \w     66.00 134.00   0.50    2.00    --  107.20 -82.00 -60.00  136
 24  \w     90.00 151.00   0.50    2.00    --  107.20  82.00-180.00  122
;
_diffrn_measurement_device         'four-circle diffractometer'
_diffrn_measurement_device_type    'XtaLAB AFC12 (RINC): Kappa dual home/near'
_diffrn_measurement_method         '\w scans'
_diffrn_orient_matrix_type        
 'CrysAlisPro convention (1999,Acta A55,543-557)'
_diffrn_orient_matrix_UB_11        0.0351619000
_diffrn_orient_matrix_UB_12        -0.1395026000
_diffrn_orient_matrix_UB_13        0.0214070000
_diffrn_orient_matrix_UB_21        0.1933480000
_diffrn_orient_matrix_UB_22        -0.0221712000
_diffrn_orient_matrix_UB_23        -0.0737027000
_diffrn_orient_matrix_UB_31        0.1424840000
_diffrn_orient_matrix_UB_32        0.0149761000
_diffrn_orient_matrix_UB_33        0.0620144000
_diffrn_radiation_monochromator    mirror
_diffrn_radiation_probe            x-ray
_diffrn_radiation_type             'Cu K\a'
_diffrn_radiation_wavelength       1.54184
_diffrn_source                     'micro-focus sealed X-ray tube'
_diffrn_source_type                'Rigaku (Cu) X-ray Source'
_reflns_Friedel_coverage           0.000
_reflns_Friedel_fraction_full      .
_reflns_Friedel_fraction_max       .
_reflns_number_gt                  4081
_reflns_number_total               4712
_reflns_special_details
;
 Reflections were merged by SHELXL according to the crystal
 class for the calculation of statistics and refinement.
 
 _reflns_Friedel_fraction is defined as the number of unique
 Friedel pairs measured divided by the number that would be
 possible theoretically, ignoring centric projections and
 systematic absences.
;
_reflns_threshold_expression       'I > 2\s(I)'
_computing_cell_refinement         'CrysAlisPro 1.171.42.49 (Rigaku OD, 2022)'
_computing_data_collection         'CrysAlisPro 1.171.42.49 (Rigaku OD, 2022)'
_computing_data_reduction          'CrysAlisPro 1.171.42.49 (Rigaku OD, 2022)'
_computing_molecular_graphics      'Olex2 1.5 (Dolomanov et al., 2009)'
_computing_publication_material    'Olex2 1.5 (Dolomanov et al., 2009)'
_computing_structure_refinement    'SHELXL 2018/3 (Sheldrick, 2015)'
_computing_structure_solution      'SHELXT 2018/2 (Sheldrick, 2018)'
_refine_diff_density_max           0.201
_refine_diff_density_min           -0.192
_refine_diff_density_rms           0.030
_refine_ls_extinction_coef         0.0026(6)
_refine_ls_extinction_expression  
 'Fc^*^=kFc[1+0.001xFc^2^\l^3^/sin(2\q)]^-1/4^'
_refine_ls_extinction_method       'SHELXL-2018/3 (Sheldrick 2018)'
_refine_ls_goodness_of_fit_ref     1.093
_refine_ls_hydrogen_treatment      mixed
_refine_ls_matrix_type             full
_refine_ls_number_parameters       307
_refine_ls_number_reflns           4712
_refine_ls_number_restraints       3
_refine_ls_R_factor_all            0.0482
_refine_ls_R_factor_gt             0.0437
_refine_ls_restrained_S_all        1.104
_refine_ls_shift/su_max            0.001
_refine_ls_shift/su_mean           0.000
_refine_ls_structure_factor_coef   Fsqd
_refine_ls_weighting_details      
 'w=1/[\s^2^(Fo^2^)+(0.0596P)^2^+0.1452P] where P=(Fo^2^+2Fc^2^)/3'
_refine_ls_weighting_scheme        calc
_refine_ls_wR_factor_gt            0.1257
_refine_ls_wR_factor_ref           0.1295
_refine_special_details            ?
_olex2_refinement_description
;
1. Fixed Uiso
 At 1.2 times of:
  All C(H) groups
2. Rigid body (RIGU) restrains
 C17, C18
 with sigma for 1-2 distances of 0.001 and sigma for 1-3 distances of 0.001
3.a Aromatic/amide H refined with riding coordinates:
 C26(H26), C25(H25), C32(H32), C23(H23), C24(H24), C20(H20), C28(H28),
 C21(H21), C30(H30), C15(H15), C13(H13), C29(H29), C33(H33), C19(H19), C9(H9),
 C16(H16), C12(H12), C17(H17), C18(H18), C11(H11), C10(H10)
;
_atom_sites_solution_hydrogens     mixed
_atom_sites_solution_primary       dual
_atom_sites_solution_secondary     ?
loop_
  _atom_site_label
  _atom_site_type_symbol
  _atom_site_fract_x
  _atom_site_fract_y
  _atom_site_fract_z
  _atom_site_U_iso_or_equiv
  _atom_site_adp_type
  _atom_site_occupancy
  _atom_site_site_symmetry_order
  _atom_site_calc_flag
  _atom_site_refinement_flags_posn
  _atom_site_refinement_flags_adp
  _atom_site_refinement_flags_occupancy
  _atom_site_disorder_assembly
  _atom_site_disorder_group
 O3 O 0.63444(15) 0.55525(11) 0.73727(7) 0.0669(3) Uani 1 1 d . . . . .
 O2 O 0.11833(15) 0.71161(11) 0.71933(6) 0.0714(3) Uani 1 1 d . . . . .
 O1 O 0.38550(16) 0.59986(11) 0.63082(6) 0.0723(3) Uani 1 1 d . . . . .
 N5 N 1.11708(17) 0.65678(10) 0.52891(7) 0.0528(3) Uani 1 1 d . . . . .
 O4 O -0.27464(18) 1.07061(12) 0.42219(8) 0.0805(4) Uani 1 1 d . . . . .
 C27 C 0.33066(19) 0.85054(11) 0.32937(8) 0.0474(3) Uani 1 1 d . . . . .
 C14 C 0.3338(2) 0.51081(11) 0.83697(8) 0.0496(3) Uani 1 1 d . . . . .
 C8 C 0.4179(2) 0.72151(12) 0.82417(8) 0.0499(3) Uani 1 1 d . . . . .
 C22 C 0.81884(19) 0.70731(11) 0.42623(8) 0.0473(3) Uani 1 1 d . . . . .
 C26 C 0.48754(19) 0.81715(12) 0.38423(8) 0.0496(3) Uani 1 1 d . . . . .
 H26 H 0.457713 0.858216 0.435452 0.060 Uiso 1 1 calc R U . . .
 C31 C -0.0176(2) 0.96034(12) 0.31323(8) 0.0511(3) Uani 1 1 d . . . . .
 C25 C 0.6673(2) 0.73493(12) 0.36906(8) 0.0512(3) Uani 1 1 d . . . . .
 H25 H 0.699182 0.691881 0.318602 0.061 Uiso 1 1 calc R U . . .
 C32 C 0.14051(19) 0.92910(12) 0.36130(8) 0.0490(3) Uani 1 1 d . . . . .
 H32 H 0.118749 0.961146 0.415400 0.059 Uiso 1 1 calc R U . . .
 C7 C 0.42201(18) 0.60779(12) 0.77583(8) 0.0487(3) Uani 1 1 d . . . . .
 C23 C 1.0146(2) 0.63066(12) 0.39982(8) 0.0533(3) Uani 1 1 d . . . . .
 H23 H 1.046947 0.595008 0.346493 0.064 Uiso 1 1 calc R U . . .
 C6 C 0.2930(2) 0.64529(13) 0.70334(8) 0.0540(3) Uani 1 1 d . . . . .
 C24 C 1.1599(2) 0.60749(13) 0.45204(9) 0.0553(3) Uani 1 1 d . . . . .
 H24 H 1.290449 0.556556 0.433502 0.066 Uiso 1 1 calc R U . . .
 C20 C 0.9302(2) 0.73018(14) 0.55682(9) 0.0574(3) Uani 1 1 d . . . . .
 H20 H 0.902639 0.763835 0.610664 0.069 Uiso 1 1 calc R U . . .
 C28 C 0.3613(2) 0.80592(13) 0.24703(9) 0.0560(3) Uani 1 1 d . . . . .
 H28 H 0.488297 0.754507 0.224235 0.067 Uiso 1 1 calc R U . . .
 C21 C 0.7786(2) 0.75669(13) 0.50759(8) 0.0557(3) Uani 1 1 d . . . . .
 H21 H 0.649150 0.807419 0.528205 0.067 Uiso 1 1 calc R U . . .
 C30 C 0.0153(2) 0.91408(14) 0.23221(9) 0.0589(3) Uani 1 1 d . . . . .
 H30 H -0.089871 0.934502 0.199919 0.071 Uiso 1 1 calc R U . . .
 C15 C 0.4531(3) 0.45404(14) 0.89683(9) 0.0629(4) Uani 1 1 d . . . . .
 H15 H 0.577616 0.478569 0.898861 0.075 Uiso 1 1 calc R U . . .
 C13 C 0.2358(2) 0.77486(14) 0.87940(10) 0.0638(4) Uani 1 1 d . . . . .
 H13 H 0.116907 0.740367 0.887225 0.077 Uiso 1 1 calc R U . . .
 C29 C 0.2053(2) 0.83730(14) 0.19931(9) 0.0626(4) Uani 1 1 d . . . . .
 H29 H 0.227624 0.806774 0.144714 0.075 Uiso 1 1 calc R U . . .
 C33 C -0.2223(2) 1.03813(14) 0.34922(10) 0.0623(4) Uani 1 1 d . . . . .
 H33 H -0.317929 1.064017 0.313049 0.075 Uiso 1 1 calc R U . . .
 C19 C 0.1477(2) 0.47481(15) 0.83663(11) 0.0674(4) Uani 1 1 d . . . . .
 H19 H 0.063155 0.512040 0.798224 0.081 Uiso 1 1 calc R U . . .
 C9 C 0.5935(3) 0.77356(16) 0.81380(11) 0.0706(4) Uani 1 1 d . . . . .
 H9 H 0.717789 0.738603 0.777431 0.085 Uiso 1 1 calc R U . . .
 C16 C 0.3918(3) 0.36293(16) 0.95285(10) 0.0784(5) Uani 1 1 d . . . . .
 H16 H 0.475074 0.326231 0.991846 0.094 Uiso 1 1 calc R U . . .
 C12 C 0.2295(4) 0.87887(16) 0.92290(12) 0.0869(6) Uani 1 1 d . . . . .
 H12 H 0.106824 0.913375 0.960370 0.104 Uiso 1 1 calc R U . . .
 C17 C 0.2093(4) 0.32626(18) 0.95139(13) 0.0889(5) Uani 1 1 d . . . . .
 H17 H 0.168379 0.263857 0.988814 0.107 Uiso 1 1 calc R U . . .
 C18 C 0.0857(3) 0.38213(18) 0.89413(15) 0.0897(5) Uani 1 1 d . . . . .
 H18 H -0.040091 0.358061 0.893668 0.108 Uiso 1 1 calc R U . . .
 C11 C 0.4011(5) 0.93140(18) 0.91147(16) 0.1032(8) Uani 1 1 d . . . . .
 H11 H 0.394550 1.002814 0.939770 0.124 Uiso 1 1 calc R U . . .
 C10 C 0.5828(4) 0.8788(2) 0.85828(16) 0.1000(7) Uani 1 1 d . . . . .
 H10 H 0.701019 0.913659 0.851639 0.120 Uiso 1 1 calc R U . . .
 H5 H 1.229(3) 0.6372(19) 0.5698(13) 0.100(6) Uiso 1 1 d . . . . .
 H3 H 0.611(4) 0.551(3) 0.6827(18) 0.135(9) Uiso 1 1 d . . . . .

loop_
  _atom_site_aniso_label
  _atom_site_aniso_U_11
  _atom_site_aniso_U_22
  _atom_site_aniso_U_33
  _atom_site_aniso_U_23
  _atom_site_aniso_U_13
  _atom_site_aniso_U_12
 O3 0.0410(5) 0.0915(8) 0.0588(6) -0.0124(5) -0.0075(4) 0.0079(5)
 O2 0.0519(5) 0.0946(8) 0.0593(6) -0.0133(5) -0.0200(4) 0.0155(5)
 O1 0.0649(6) 0.0966(8) 0.0479(5) -0.0196(5) -0.0188(4) 0.0129(5)
 N5 0.0471(6) 0.0594(6) 0.0510(6) -0.0021(5) -0.0154(5) -0.0034(5)
 O4 0.0623(6) 0.0896(8) 0.0766(7) -0.0156(6) -0.0073(5) 0.0116(6)
 C27 0.0442(6) 0.0481(6) 0.0506(6) -0.0046(5) -0.0123(5) -0.0070(5)
 C14 0.0514(7) 0.0489(6) 0.0470(6) -0.0131(5) -0.0110(5) -0.0022(5)
 C8 0.0527(7) 0.0528(7) 0.0461(6) -0.0001(5) -0.0164(5) -0.0088(5)
 C22 0.0433(6) 0.0487(6) 0.0492(6) -0.0040(5) -0.0105(5) -0.0054(5)
 C26 0.0446(6) 0.0560(7) 0.0487(6) -0.0087(5) -0.0125(5) -0.0057(5)
 C31 0.0467(6) 0.0507(7) 0.0552(7) 0.0015(5) -0.0135(5) -0.0059(5)
 C25 0.0483(6) 0.0560(7) 0.0494(6) -0.0098(5) -0.0138(5) -0.0038(5)
 C32 0.0471(6) 0.0512(7) 0.0485(6) -0.0056(5) -0.0120(5) -0.0054(5)
 C7 0.0388(6) 0.0589(7) 0.0452(6) -0.0091(5) -0.0092(5) 0.0001(5)
 C23 0.0489(7) 0.0575(7) 0.0503(7) -0.0113(5) -0.0113(5) 0.0008(5)
 C6 0.0506(7) 0.0628(8) 0.0467(6) -0.0065(5) -0.0136(5) -0.0020(6)
 C24 0.0460(6) 0.0595(8) 0.0559(7) -0.0080(6) -0.0112(5) 0.0023(5)
 C20 0.0540(7) 0.0668(8) 0.0485(7) -0.0100(6) -0.0135(6) 0.0004(6)
 C28 0.0504(7) 0.0603(8) 0.0556(7) -0.0130(6) -0.0127(6) -0.0017(6)
 C21 0.0454(6) 0.0655(8) 0.0511(7) -0.0111(6) -0.0109(5) 0.0040(6)
 C30 0.0562(7) 0.0666(8) 0.0576(7) 0.0011(6) -0.0244(6) -0.0089(6)
 C15 0.0748(9) 0.0599(8) 0.0570(8) -0.0060(6) -0.0253(7) -0.0073(7)
 C13 0.0667(9) 0.0588(8) 0.0622(8) -0.0148(6) -0.0104(7) -0.0027(6)
 C29 0.0648(8) 0.0718(9) 0.0529(7) -0.0132(6) -0.0199(6) -0.0061(7)
 C33 0.0503(7) 0.0621(8) 0.0709(9) 0.0023(7) -0.0173(6) -0.0001(6)
 C19 0.0579(8) 0.0652(9) 0.0805(10) -0.0096(7) -0.0170(7) -0.0097(7)
 C9 0.0683(9) 0.0785(10) 0.0737(10) 0.0139(8) -0.0262(8) -0.0276(8)
 C16 0.1103(14) 0.0636(9) 0.0567(8) -0.0009(7) -0.0203(9) -0.0040(9)
 C12 0.1182(15) 0.0627(10) 0.0771(11) -0.0231(8) -0.0328(10) 0.0073(10)
 C17 0.1045(14) 0.0666(10) 0.0822(12) 0.0007(8) 0.0076(10) -0.0140(10)
 C18 0.0724(11) 0.0793(12) 0.1156(15) -0.0096(10) -0.0009(9) -0.0257(9)
 C11 0.166(2) 0.0556(10) 0.1086(16) -0.0083(10) -0.0810(17) -0.0146(12)
 C10 0.1302(19) 0.0792(12) 0.1233(18) 0.0229(12) -0.0742(16) -0.0538(13)

_geom_special_details
;
 All esds (except the esd in the dihedral angle between two l.s. planes)
 are estimated using the full covariance matrix.  The cell esds are taken
 into account individually in the estimation of esds in distances, angles
 and torsion angles; correlations between esds in cell parameters are only
 used when they are defined by crystal symmetry.  An approximate (isotropic)
 treatment of cell esds is used for estimating esds involving l.s. planes.
;
loop_
  _geom_bond_atom_site_label_1
  _geom_bond_atom_site_label_2
  _geom_bond_distance
  _geom_bond_site_symmetry_2
  _geom_bond_publ_flag
 O3 C7 1.4298(14) . ?
 O3 H3 0.92(3) . ?
 O2 C6 1.2196(16) . ?
 O1 C6 1.2770(16) . ?
 N5 C24 1.3319(17) . ?
 N5 C20 1.3377(16) . ?
 N5 H5 1.07(2) . ?
 O4 C33 1.2036(19) . ?
 C27 C26 1.4646(17) . ?
 C27 C32 1.3919(16) . ?
 C27 C28 1.3986(18) . ?
 C14 C7 1.5289(19) . ?
 C14 C15 1.3940(18) . ?
 C14 C19 1.376(2) . ?
 C8 C7 1.5202(18) . ?
 C8 C13 1.3844(19) . ?
 C8 C9 1.382(2) . ?
 C22 C25 1.4620(17) . ?
 C22 C23 1.3923(16) . ?
 C22 C21 1.3989(17) . ?
 C26 H26 0.9300 . ?
 C26 C25 1.3259(17) . ?
 C31 C32 1.3934(17) . ?
 C31 C30 1.3846(19) . ?
 C31 C33 1.4713(18) . ?
 C25 H25 0.9300 . ?
 C32 H32 0.9300 . ?
 C7 C6 1.5573(17) . ?
 C23 H23 0.9300 . ?
 C23 C24 1.3708(18) . ?
 C24 H24 0.9300 . ?
 C20 H20 0.9300 . ?
 C20 C21 1.3695(18) . ?
 C28 H28 0.9300 . ?
 C28 C29 1.3782(19) . ?
 C21 H21 0.9300 . ?
 C30 H30 0.9300 . ?
 C30 C29 1.386(2) . ?
 C15 H15 0.9300 . ?
 C15 C16 1.373(2) . ?
 C13 H13 0.9300 . ?
 C13 C12 1.380(2) . ?
 C29 H29 0.9300 . ?
 C33 H33 0.9300 . ?
 C19 H19 0.9300 . ?
 C19 C18 1.400(3) . ?
 C9 H9 0.9300 . ?
 C9 C10 1.393(3) . ?
 C16 H16 0.9300 . ?
 C16 C17 1.361(3) . ?
 C12 H12 0.9300 . ?
 C12 C11 1.360(3) . ?
 C17 H17 0.9300 . ?
 C17 C18 1.377(3) . ?
 C18 H18 0.9300 . ?
 C11 H11 0.9300 . ?
 C11 C10 1.365(3) . ?
 C10 H10 0.9300 . ?

loop_
  _geom_angle_atom_site_label_1
  _geom_angle_atom_site_label_2
  _geom_angle_atom_site_label_3
  _geom_angle
  _geom_angle_site_symmetry_1
  _geom_angle_site_symmetry_3
  _geom_angle_publ_flag
 C7 O3 H3 96.9(17) . . ?
 C24 N5 C20 120.41(11) . . ?
 C24 N5 H5 120.8(11) . . ?
 C20 N5 H5 118.8(11) . . ?
 C32 C27 C26 118.33(11) . . ?
 C32 C27 C28 118.43(11) . . ?
 C28 C27 C26 123.23(11) . . ?
 C15 C14 C7 117.06(12) . . ?
 C19 C14 C7 125.02(12) . . ?
 C19 C14 C15 117.92(14) . . ?
 C13 C8 C7 119.91(12) . . ?
 C9 C8 C7 121.11(13) . . ?
 C9 C8 C13 118.98(14) . . ?
 C23 C22 C25 120.02(11) . . ?
 C23 C22 C21 117.11(11) . . ?
 C21 C22 C25 122.86(11) . . ?
 C27 C26 H26 116.4 . . ?
 C25 C26 C27 127.29(12) . . ?
 C25 C26 H26 116.4 . . ?
 C32 C31 C33 120.51(12) . . ?
 C30 C31 C32 119.73(12) . . ?
 C30 C31 C33 119.72(12) . . ?
 C22 C25 H25 117.8 . . ?
 C26 C25 C22 124.48(12) . . ?
 C26 C25 H25 117.8 . . ?
 C27 C32 C31 120.84(12) . . ?
 C27 C32 H32 119.6 . . ?
 C31 C32 H32 119.6 . . ?
 O3 C7 C14 108.24(10) . . ?
 O3 C7 C8 109.59(10) . . ?
 O3 C7 C6 108.22(10) . . ?
 C14 C7 C6 110.77(10) . . ?
 C8 C7 C14 110.49(10) . . ?
 C8 C7 C6 109.48(10) . . ?
 C22 C23 H23 119.8 . . ?
 C24 C23 C22 120.31(12) . . ?
 C24 C23 H23 119.8 . . ?
 O2 C6 O1 126.14(12) . . ?
 O2 C6 C7 119.58(11) . . ?
 O1 C6 C7 114.27(11) . . ?
 N5 C24 C23 121.04(12) . . ?
 N5 C24 H24 119.5 . . ?
 C23 C24 H24 119.5 . . ?
 N5 C20 H20 119.4 . . ?
 N5 C20 C21 121.25(12) . . ?
 C21 C20 H20 119.4 . . ?
 C27 C28 H28 119.6 . . ?
 C29 C28 C27 120.72(12) . . ?
 C29 C28 H28 119.6 . . ?
 C22 C21 H21 120.1 . . ?
 C20 C21 C22 119.87(12) . . ?
 C20 C21 H21 120.1 . . ?
 C31 C30 H30 120.1 . . ?
 C31 C30 C29 119.87(12) . . ?
 C29 C30 H30 120.1 . . ?
 C14 C15 H15 119.1 . . ?
 C16 C15 C14 121.82(16) . . ?
 C16 C15 H15 119.1 . . ?
 C8 C13 H13 119.8 . . ?
 C12 C13 C8 120.43(17) . . ?
 C12 C13 H13 119.8 . . ?
 C28 C29 C30 120.39(13) . . ?
 C28 C29 H29 119.8 . . ?
 C30 C29 H29 119.8 . . ?
 O4 C33 C31 124.58(14) . . ?
 O4 C33 H33 117.7 . . ?
 C31 C33 H33 117.7 . . ?
 C14 C19 H19 120.0 . . ?
 C14 C19 C18 119.97(16) . . ?
 C18 C19 H19 120.0 . . ?
 C8 C9 H9 120.3 . . ?
 C8 C9 C10 119.45(19) . . ?
 C10 C9 H9 120.3 . . ?
 C15 C16 H16 120.0 . . ?
 C17 C16 C15 120.05(17) . . ?
 C17 C16 H16 120.0 . . ?
 C13 C12 H12 119.7 . . ?
 C11 C12 C13 120.6(2) . . ?
 C11 C12 H12 119.7 . . ?
 C16 C17 H17 120.2 . . ?
 C16 C17 C18 119.60(18) . . ?
 C18 C17 H17 120.2 . . ?
 C19 C18 H18 119.7 . . ?
 C17 C18 C19 120.62(18) . . ?
 C17 C18 H18 119.7 . . ?
 C12 C11 H11 120.2 . . ?
 C12 C11 C10 119.68(18) . . ?
 C10 C11 H11 120.2 . . ?
 C9 C10 H10 119.6 . . ?
 C11 C10 C9 120.86(19) . . ?
 C11 C10 H10 119.6 . . ?

loop_
  _geom_hbond_atom_site_label_D
  _geom_hbond_atom_site_label_H
  _geom_hbond_atom_site_label_A
  _geom_hbond_distance_DH
  _geom_hbond_distance_HA
  _geom_hbond_distance_DA
  _geom_hbond_angle_DHA
  _geom_hbond_site_symmetry_A
  _geom_hbond_publ_flag
 N5 H5 O1 1.07(2) 1.54(2) 2.6003(14) 175.7(19) 1_655 yes
 O3 H3 O1 0.92(3) 1.82(3) 2.5549(14) 135(2) . yes

loop_
  _geom_torsion_atom_site_label_1
  _geom_torsion_atom_site_label_2
  _geom_torsion_atom_site_label_3
  _geom_torsion_atom_site_label_4
  _geom_torsion
  _geom_torsion_site_symmetry_1
  _geom_torsion_site_symmetry_2
  _geom_torsion_site_symmetry_3
  _geom_torsion_site_symmetry_4
  _geom_torsion_publ_flag
 O3 C7 C6 O2 -166.92(13) . . . . ?
 O3 C7 C6 O1 13.87(17) . . . . ?
 N5 C20 C21 C22 -0.5(2) . . . . ?
 C27 C26 C25 C22 179.03(12) . . . . ?
 C27 C28 C29 C30 0.2(2) . . . . ?
 C14 C7 C6 O2 74.57(16) . . . . ?
 C14 C7 C6 O1 -104.64(14) . . . . ?
 C14 C15 C16 C17 -0.5(2) . . . . ?
 C14 C19 C18 C17 0.0(3) . . . . ?
 C8 C7 C6 O2 -47.53(17) . . . . ?
 C8 C7 C6 O1 133.26(13) . . . . ?
 C8 C13 C12 C11 0.8(3) . . . . ?
 C8 C9 C10 C11 -0.4(3) . . . . ?
 C22 C23 C24 N5 0.4(2) . . . . ?
 C26 C27 C32 C31 -177.58(12) . . . . ?
 C26 C27 C28 C29 177.86(13) . . . . ?
 C31 C30 C29 C28 0.5(2) . . . . ?
 C25 C22 C23 C24 177.95(12) . . . . ?
 C25 C22 C21 C20 -177.89(13) . . . . ?
 C32 C27 C26 C25 172.76(13) . . . . ?
 C32 C27 C28 C29 -1.1(2) . . . . ?
 C32 C31 C30 C29 -0.1(2) . . . . ?
 C32 C31 C33 O4 -6.7(2) . . . . ?
 C7 C14 C15 C16 -177.85(13) . . . . ?
 C7 C14 C19 C18 178.04(14) . . . . ?
 C7 C8 C13 C12 -179.29(14) . . . . ?
 C7 C8 C9 C10 179.09(14) . . . . ?
 C23 C22 C25 C26 -172.09(13) . . . . ?
 C23 C22 C21 C20 0.9(2) . . . . ?
 C24 N5 C20 C21 0.0(2) . . . . ?
 C20 N5 C24 C23 0.1(2) . . . . ?
 C28 C27 C26 C25 -6.2(2) . . . . ?
 C28 C27 C32 C31 1.47(19) . . . . ?
 C21 C22 C25 C26 6.7(2) . . . . ?
 C21 C22 C23 C24 -0.9(2) . . . . ?
 C30 C31 C32 C27 -0.8(2) . . . . ?
 C30 C31 C33 O4 170.92(16) . . . . ?
 C15 C14 C7 O3 51.46(14) . . . . ?
 C15 C14 C7 C8 -68.54(14) . . . . ?
 C15 C14 C7 C6 169.96(11) . . . . ?
 C15 C14 C19 C18 -1.2(2) . . . . ?
 C15 C16 C17 C18 -0.8(3) . . . . ?
 C13 C8 C7 O3 -168.23(12) . . . . ?
 C13 C8 C7 C14 -49.04(15) . . . . ?
 C13 C8 C7 C6 73.22(15) . . . . ?
 C13 C8 C9 C10 -0.6(2) . . . . ?
 C13 C12 C11 C10 -1.8(3) . . . . ?
 C33 C31 C32 C27 176.75(12) . . . . ?
 C33 C31 C30 C29 -177.76(13) . . . . ?
 C19 C14 C7 O3 -127.82(13) . . . . ?
 C19 C14 C7 C8 112.18(14) . . . . ?
 C19 C14 C7 C6 -9.32(17) . . . . ?
 C19 C14 C15 C16 1.5(2) . . . . ?
 C9 C8 C7 O3 12.04(17) . . . . ?
 C9 C8 C7 C14 131.22(13) . . . . ?
 C9 C8 C7 C6 -106.51(14) . . . . ?
 C9 C8 C13 C12 0.4(2) . . . . ?
 C16 C17 C18 C19 1.0(3) . . . . ?
 C12 C11 C10 C9 1.6(3) . . . . ?

_shelx_res_file
;
TITL bza-3cho-stp-form-i-crysalis_a.res in P-1
    bza-3cho-stp-form-i-crysalis.res
    created by SHELXL-2018/3 at 00:19:14 on 15-Jan-2025
REM Old TITL BZA-3CHO-STP-Form-I-Crysalis in P-1
REM SHELXT solution in P-1: R1 0.190, Rweak 0.009, Alpha 0.043
REM <I/s> 0.000 for 0 systematic absences, Orientation as input
REM Formula found by SHELXT: C28 N O4
CELL 1.54184 6.625 11.1098 15.9599 85.815 78.156 77.597
ZERR 2 0.0004 0.0007 0.001 0.005 0.005 0.005
LATT 1
SFAC C H N O
UNIT 56 46 2 8
EQIV $1 1+X,+Y,+Z
RIGU 0.001 0.001 C17 C18

L.S. 4 0 0
PLAN  5
SIZE 0.2 0.1 0.1
TEMP 26.85
CONF
HTAB O3 O1
HTAB N5 O1_$1
BOND
list 4
MORE -1
BOND $H
fmap 2 53
acta
REM <olex2.extras>
REM <HklSrc "%.\\BZA-3CHO-STP-Form-I-Crysalis.hkl">
REM </olex2.extras>

WGHT    0.059600    0.145200
EXTI    0.002563
FVAR       0.62146
O3    4    0.634444    0.555252    0.737265    11.00000    0.04104    0.09152 =
         0.05882   -0.01242   -0.00752    0.00791
O2    4    0.118329    0.711610    0.719329    11.00000    0.05192    0.09463 =
         0.05925   -0.01327   -0.02001    0.01546
O1    4    0.385501    0.599859    0.630824    11.00000    0.06492    0.09662 =
         0.04791   -0.01957   -0.01876    0.01294
N5    3    1.117076    0.656782    0.528914    11.00000    0.04705    0.05937 =
         0.05103   -0.00206   -0.01540   -0.00343
O4    4   -0.274641    1.070608    0.422195    11.00000    0.06233    0.08956 =
         0.07659   -0.01555   -0.00734    0.01155
C27   1    0.330658    0.850540    0.329365    11.00000    0.04421    0.04813 =
         0.05056   -0.00463   -0.01228   -0.00703
C14   1    0.333772    0.510810    0.836966    11.00000    0.05145    0.04886 =
         0.04705   -0.01309   -0.01104   -0.00216
C8    1    0.417911    0.721509    0.824173    11.00000    0.05268    0.05275 =
         0.04612   -0.00006   -0.01636   -0.00879
C22   1    0.818839    0.707311    0.426233    11.00000    0.04334    0.04870 =
         0.04916   -0.00397   -0.01053   -0.00537
C26   1    0.487536    0.817146    0.384231    11.00000    0.04457    0.05604 =
         0.04872   -0.00868   -0.01249   -0.00566
AFIX  43
H26   2    0.457713    0.858216    0.435452    11.00000   -1.20000
AFIX   0
C31   1   -0.017637    0.960340    0.313233    11.00000    0.04673    0.05074 =
         0.05520    0.00147   -0.01355   -0.00587
C25   1    0.667303    0.734928    0.369062    11.00000    0.04829    0.05595 =
         0.04940   -0.00983   -0.01379   -0.00383
AFIX  43
H25   2    0.699182    0.691881    0.318602    11.00000   -1.20000
AFIX   0
C32   1    0.140514    0.929099    0.361295    11.00000    0.04707    0.05121 =
         0.04848   -0.00564   -0.01200   -0.00539
AFIX  43
H32   2    0.118749    0.961146    0.415400    11.00000   -1.20000
AFIX   0

C7    1    0.422013    0.607790    0.775833    11.00000    0.03880    0.05890 =
         0.04522   -0.00907   -0.00925    0.00014
C23   1    1.014608    0.630658    0.399816    11.00000    0.04895    0.05754 =
         0.05028   -0.01127   -0.01126    0.00078
AFIX  43
H23   2    1.046947    0.595008    0.346493    11.00000   -1.20000
AFIX   0

C6    1    0.293021    0.645288    0.703336    11.00000    0.05059    0.06280 =
         0.04673   -0.00648   -0.01361   -0.00201
C24   1    1.159906    0.607493    0.452040    11.00000    0.04598    0.05953 =
         0.05586   -0.00800   -0.01118    0.00225
AFIX  43
H24   2    1.290449    0.556556    0.433502    11.00000   -1.20000
AFIX   0
C20   1    0.930168    0.730177    0.556818    11.00000    0.05399    0.06677 =
         0.04845   -0.00999   -0.01351    0.00037
AFIX  43
H20   2    0.902639    0.763835    0.610664    11.00000   -1.20000
AFIX   0
C28   1    0.361279    0.805918    0.247031    11.00000    0.05042    0.06026 =
         0.05560   -0.01298   -0.01266   -0.00175
AFIX  43
H28   2    0.488297    0.754507    0.224235    11.00000   -1.20000
AFIX   0
C21   1    0.778589    0.756689    0.507590    11.00000    0.04538    0.06552 =
         0.05110   -0.01105   -0.01087    0.00401
AFIX  43
H21   2    0.649150    0.807419    0.528205    11.00000   -1.20000
AFIX   0
C30   1    0.015301    0.914082    0.232206    11.00000    0.05624    0.06663 =
         0.05758    0.00114   -0.02444   -0.00887
AFIX  43
H30   2   -0.089871    0.934502    0.199919    11.00000   -1.20000
AFIX   0

C15   1    0.453081    0.454038    0.896828    11.00000    0.07482    0.05992 =
         0.05701   -0.00603   -0.02529   -0.00727
AFIX  43
H15   2    0.577616    0.478569    0.898861    11.00000   -1.20000
AFIX   0
C13   1    0.235775    0.774861    0.879399    11.00000    0.06674    0.05876 =
         0.06217   -0.01482   -0.01039   -0.00268
AFIX  43
H13   2    0.116907    0.740367    0.887225    11.00000   -1.20000
AFIX   0

C29   1    0.205269    0.837304    0.199313    11.00000    0.06483    0.07178 =
         0.05293   -0.01315   -0.01990   -0.00606
AFIX  43
H29   2    0.227624    0.806774    0.144714    11.00000   -1.20000
AFIX   0
C33   1   -0.222305    1.038130    0.349218    11.00000    0.05034    0.06214 =
         0.07091    0.00232   -0.01732   -0.00012
AFIX  43
H33   2   -0.317929    1.064017    0.313049    11.00000   -1.20000
AFIX   0

C19   1    0.147689    0.474810    0.836632    11.00000    0.05794    0.06524 =
         0.08052   -0.00961   -0.01701   -0.00975
AFIX  43
H19   2    0.063155    0.512040    0.798224    11.00000   -1.20000
AFIX   0
C9    1    0.593523    0.773557    0.813801    11.00000    0.06834    0.07848 =
         0.07369    0.01392   -0.02619   -0.02759
AFIX  43
H9    2    0.717789    0.738603    0.777431    11.00000   -1.20000
AFIX   0
C16   1    0.391830    0.362930    0.952855    11.00000    0.11028    0.06362 =
         0.05670   -0.00087   -0.02032   -0.00396
AFIX  43
H16   2    0.475074    0.326231    0.991846    11.00000   -1.20000
AFIX   0
C12   1    0.229467    0.878873    0.922902    11.00000    0.11823    0.06271 =
         0.07710   -0.02311   -0.03283    0.00732
AFIX  43
H12   2    0.106824    0.913375    0.960370    11.00000   -1.20000
AFIX   0
C17   1    0.209340    0.326258    0.951386    11.00000    0.10452    0.06665 =
         0.08217    0.00070    0.00759   -0.01397
AFIX  43
H17   2    0.168379    0.263857    0.988814    11.00000   -1.20000
AFIX   0
C18   1    0.085725    0.382129    0.894134    11.00000    0.07236    0.07929 =
         0.11556   -0.00957   -0.00090   -0.02574
AFIX  43
H18   2   -0.040091    0.358061    0.893668    11.00000   -1.20000
AFIX   0
C11   1    0.401055    0.931401    0.911473    11.00000    0.16628    0.05558 =
         0.10864   -0.00833   -0.08096   -0.01457
AFIX  43
H11   2    0.394550    1.002814    0.939770    11.00000   -1.20000
AFIX   0
C10   1    0.582798    0.878798    0.858280    11.00000    0.13016    0.07921 =
         0.12327    0.02285   -0.07420   -0.05376
AFIX  43
H10   2    0.701019    0.913659    0.851639    11.00000   -1.20000
AFIX   0

H5    2    1.229482    0.637176    0.569784    11.00000    0.09953
H3    2    0.611187    0.551219    0.682700    11.00000    0.13483
HKLF 4


REM  bza-3cho-stp-form-i-crysalis_a.res in P-1
REM wR2 = 0.1295, GooF = S = 1.093, Restrained GooF = 1.104 for all data
REM R1 = 0.0437 for 4081 Fo > 4sig(Fo) and 0.0482 for all 4712 data
REM 307 parameters refined using 3 restraints

END

WGHT      0.0596      0.1452

REM Highest difference peak  0.201,  deepest hole -0.192,  1-sigma level  0.030
Q1    1   0.0148  0.4001  0.8568  11.00000  0.05    0.20
Q2    1   0.4214  0.6635  0.8055  11.00000  0.05    0.18
Q3    1   0.0804  0.6342  0.7171  11.00000  0.05    0.18
Q4    1   0.2946  0.5634  0.6580  11.00000  0.05    0.15
Q5    1   0.0272  0.9205  0.3402  11.00000  0.05    0.14
;
_shelx_res_checksum                73977
_shelx_hkl_file
;
   0   0   2  333.42   12.34
   0   0  -2  345.49   12.29
   0   0   3  107.88    4.02
   0   0  -4  562.94   20.26
   0   0   4  580.32   20.37
   0   0  -4  543.31   20.35
   0   0   5    3.01    0.28
   0   0  -5    2.75    0.26
   0   0   6  101.99    3.85
   0   0  -6   94.77    3.81
   0   0   7   14.37    0.80
   0   0  -7   12.51    0.76
   0   0  -8    2.61    0.23
   0   0  -8    2.58    0.33
   0   0   8    2.51    0.32
   0   0  -8    2.57    0.32
   0   0   9    9.23    0.70
   0   0  -9    8.17    0.67
   0   0  -9    8.87    0.67
   0   0  -9    9.33    0.52
   0   0  10   14.61    0.70
   0   0  10   13.78    0.73
   0   0  10   15.27    0.84
   0   0  10   14.49    0.85
   0   0  10   16.20    0.76
   0   0  11   36.84    1.50
   0   0  11   34.94    1.54
   0   0  11   36.63    1.70
   0   0  11   33.58    1.69
   0   0  11   37.97    1.56
   0   0  12    3.25    0.28
   0   0  12    3.25    0.39
   0   0  12    3.26    0.31
   0   0  12    3.43    0.41
   0   0  12    3.09    0.30
   0   0  13    1.01    0.25
   0   0  13    1.00    0.19
   0   0  13    0.99    0.19
   0   0  13    0.71    0.23
   0   0  14    0.68    0.23
   0   0  14    0.57    0.15
   0   0  14    0.63    0.17
   0   0  15   34.55    1.58
   0   0  15   29.78    1.62
   0   0  15   30.56    1.41
   0   0  15   31.72    1.44
   0   0  16    2.60    0.27
   0   0  16    3.02    0.41
   0   0  16    2.87    0.35
   0   0  16    2.92    0.30
   0   0  17    0.69    0.20
   0   0  17    0.81    0.23
   0   0  17    0.79    0.15
   0   0  17    0.71    0.16
   0   0  18    1.06    0.19
   0   0  18    1.04    0.13
   0   0  18    1.02    0.15
   0   0  19    1.32    0.17
   0   0  19    1.10    0.11
   0  -1  19    0.12    0.05
   0  -1  18    0.07    0.12
   0  -1  18    0.04    0.07
   0  -1  18    0.08    0.09
   0  -1  17   -0.02    0.15
   0  -1  17    0.02    0.10
   0  -1  17    0.02    0.11
   0  -1  16    0.91    0.24
   0  -1  16    0.71    0.18
   0  -1  16    0.32    0.22
   0  -1  16    0.76    0.17
   0   1 -15   30.98    1.30
   0  -1  15   27.96    1.32
   0  -1  15   26.15    1.49
   0  -1  15   27.82    1.30
   0  -1  15   27.95    1.43
   0  -1  14    9.26    0.67
   0   1 -14    7.88    0.51
   0  -1  14    7.32    0.67
   0  -1  14    7.12    0.51
   0  -1  14    7.80    0.54
   0  -1  13    4.19    0.44
   0  -1  13    3.82    0.36
   0  -1  13    3.65    0.34
   0  -1  13    3.28    0.43
   0  -1  12   49.98    2.11
   0  -1  12   49.59    2.29
   0  -1  12   51.96    2.12
   0  -1  11    6.63    0.45
   0  -1  11    6.83    0.56
   0  -1  11    6.72    0.46
   0  -1  11    7.01    0.43
   0  -1  10   50.77    2.16
   0  -1  10   54.17    2.31
   0  -1  10   56.35    2.19
   0  -1  10   54.95    2.14
   0  -1   9   73.77    3.14
   0   1  -9   71.09    3.06
   0   1  -8   10.31    0.53
   0   1  -8    9.60    0.67
   0  -1   7    8.71    0.59
   0   1  -7    7.55    0.41
   0   1  -7    8.21    0.55
   0   1  -6  483.92   18.39
   0   1  -6  515.11   18.24
   0  -1   6  502.94   18.45
   0   1  -5    5.52    0.29
   0   1  -5    5.60    0.38
   0  -1   5    6.15    0.41
   0   1  -4  365.96   13.62
   0   1  -4  378.62   13.52
   0  -1   4  373.33   13.53
   0  -1   4  377.36   13.65
   0   1  -3   23.57    1.07
   0   1  -3   26.90    1.00
   0  -1   3   26.58    1.02
   0  -1   3   26.85    1.09
   0  -1   2  216.86    7.94
   0   1  -2  224.00    7.94
   0  -1   2  217.72    8.00
   0  -1   1    3.37    0.13
   0   1  -1    1.73    0.11
   0  -1   0  243.66    8.81
   0  -1  -2  515.15   18.58
   0  -1  -3  875.52   31.55
   0  -1  -4    0.30    0.11
   0  -1  -4    0.35    0.11
   0   1   4    0.34    0.10
   0  -1  -5    1.60    0.20
   0  -1  -5    1.76    0.21
   0   1   5    1.48    0.20
   0  -1  -6  876.22   31.48
   0  -1  -6  852.23   31.48
   0  -1  -6  894.81   31.34
   0   1   6  832.73   31.47
   0  -1  -7  299.29   11.41
   0  -1  -7  310.85   11.24
   0   1   7  311.03   11.42
   0  -1  -7  305.31   11.42
   0  -1  -8   48.92    2.22
   0  -1  -8   49.52    2.20
   0  -1  -8   49.77    2.01
   0  -1  -9  135.65    5.25
   0  -1  -9  126.26    5.26
   0   1  10  175.96    6.27
   0   1  10  160.28    6.31
   0   1  10  166.50    6.42
   0   1  10  164.63    6.47
   0   1  10  176.66    6.32
   0   1  11  100.07    3.77
   0   1  11   96.60    3.83
   0   1  11  100.80    3.97
   0   1  11   97.17    4.01
   0   1  11  102.11    3.83
   0   1  12    2.31    0.23
   0   1  12    1.79    0.24
   0   1  12    1.34    0.28
   0   1  12    1.98    0.30
   0   1  12    2.09    0.24
   0   1  13    0.02    0.09
   0   1  13    0.11    0.16
   0   1  13    0.03    0.11
   0   1  13    0.20    0.18
   0   1  13    0.07    0.11
   0   1  14    9.94    0.75
   0   1  14   10.43    0.61
   0   1  14    8.51    0.73
   0   1  14    9.86    0.62
   0   1  15    2.31    0.38
   0   1  15    3.19    0.30
   0   1  15    2.76    0.31
   0   1  16   16.64    0.92
   0   1  16   14.82    0.97
   0   1  16   15.47    0.80
   0   1  16   15.97    0.83
   0   1  17    0.90    0.21
   0   1  17    1.19    0.27
   0   1  17    0.96    0.16
   0   1  17    1.11    0.18
   0   1  18   17.44    0.80
   0   1  18   18.84    0.92
   0   1  19   10.98    0.50
   0   1  19    8.19    0.39
   0  -2  19    0.56    0.07
   0  -2  18    0.25    0.14
   0  -2  18    0.16    0.07
   0  -2  18    0.20    0.09
   0  -2  17    3.35    0.29
   0  -2  17    3.20    0.35
   0  -2  17    3.01    0.27
   0  -2  16   10.78    0.62
   0  -2  16    9.97    0.59
   0  -2  16   10.00    0.72
   0  -2  15    1.17    0.29
   0   2 -15    1.61    0.21
   0  -2  15    0.95    0.20
   0  -2  15    1.29    0.29
   0  -2  15    1.34    0.22
   0   2 -14    9.95    0.57
   0  -2  14    9.09    0.58
   0  -2  14    7.18    0.68
   0  -2  14    8.47    0.57
   0  -2  14    7.42    0.65
   0  -2  13   20.05    1.00
   0  -2  13   18.52    1.16
   0  -2  13   19.04    0.98
   0   2 -13   19.91    0.97
   0  -2  12   51.55    2.08
   0  -2  12   45.51    2.24
   0  -2  12   47.81    2.05
   0   2 -12   49.52    2.04
   0  -2  11   26.53    1.26
   0  -2  11   28.85    1.28
   0  -2  11   28.00    1.43
   0  -2  10    1.21    0.18
   0  -2  10    1.29    0.19
   0  -2  10    1.48    0.25
   0  -2   9    8.82    0.51
   0  -2   9    9.13    0.52
   0  -2   9    8.57    0.59
   0  -2   8   62.15    2.65
   0   2  -8   59.20    2.31
   0  -2   7    3.35    0.37
   0   2  -7    4.07    0.26
   0  -2   6   63.82    2.43
   0   2  -6   63.79    2.42
   0  -2   6   62.63    2.63
   0  -2   5    0.39    0.12
   0  -2   5    0.42    0.08
   0   2  -4  129.06    4.73
   0  -2   4  129.16    4.87
   0  -2   3 4403.29  159.56
   0   2  -3 4557.45  159.46
   0  -2   3 4342.54  159.47
   0   2  -2  618.84   22.13
   0  -2   2  610.00   22.14
   0   2  -2  615.78   22.21
   0   2  -1   78.15    3.06
   0  -2   1   79.68    2.92
   0  -2   0  182.60    6.76
   0   2   0  185.64    6.74
   0   2   1 1265.22   44.72
   0  -2  -1 1248.27   44.75
   0  -2  -1 1218.37   44.73
   0   2   2 2176.20   78.15
   0  -2  -3 2481.68   89.19
   0  -2  -4  407.72   14.87
   0  -2  -5  116.73    4.32
   0  -2  -5  107.03    4.29
   0  -2  -6   36.59    1.63
   0  -2  -6   34.70    1.61
   0  -2  -7   -0.02    0.11
   0  -2  -7    0.11    0.10
   0  -2  -7    0.03    0.06
   0  -2  -8   74.00    2.92
   0  -2  -8   72.90    3.11
   0  -2  -8   73.84    3.16
   0  -2  -9  225.73    8.14
   0  -2  -9  207.99    8.43
   0   2   9  223.79    8.09
   0   2   9  207.60    8.13
   0   2  10  115.02    4.32
   0   2  10  110.77    4.37
   0   2  10  118.24    4.47
   0   2  10  113.52    4.53
   0   2  10  120.15    4.39
   0   2  11   26.20    1.37
   0   2  11   27.83    1.21
   0   2  11   27.23    1.16
   0   2  11   25.61    1.20
   0   2  12   21.12    1.23
   0   2  12   22.15    1.06
   0   2  12   23.91    1.02
   0   2  12   21.38    1.07
   0   2  13    1.40    0.20
   0   2  13    1.50    0.19
   0   2  13    0.86    0.26
   0   2  13    1.48    0.22
   0   2  14    9.99    0.80
   0   2  14   10.16    0.61
   0   2  14   10.80    0.57
   0   2  14   10.14    0.64
   0   2  15    1.16    0.20
   0   2  15    1.10    0.28
   0   2  15    1.27    0.22
   0   2  16   17.03    0.91
   0   2  16   15.33    0.79
   0   2  16   16.03    0.83
   0   2  17    3.28    0.26
   0   2  17    3.19    0.32
   0   2  17    3.42    0.29
   0   2  18    1.06    0.18
   0   2  18    1.10    0.23
   0   2  18    1.02    0.12
   0   2  18    1.37    0.15
   0   2  19    8.82    0.45
   0  -3  18    6.50    0.32
   0  -3  18    4.11    0.27
   0  -3  17   27.80    1.12
   0  -3  17   22.66    1.07
   0  -3  16    0.56    0.16
   0  -3  16    0.54    0.16
   0  -3  15    2.53    0.29
   0   3 -15    2.54    0.26
   0  -3  15    2.79    0.30
   0  -3  14   10.75    0.66
   0   3 -14   10.55    0.62
   0  -3  14   10.31    0.65
   0  -3  13    6.01    0.48
   0  -3  13    5.49    0.57
   0   3 -13    7.47    0.49
   0  -3  13    6.80    0.49
   0  -3  12   59.76    2.41
   0  -3  12   51.11    2.53
   0   3 -12   61.25    2.37
   0  -3  12   54.82    2.37
   0   3 -11   32.29    1.39
   0  -3  11   30.62    1.40
   0  -3  11   32.56    1.42
   0  -3  11   31.93    1.54
   0  -3  10    1.73    0.26
   0   3 -10    1.53    0.20
   0  -3  10    1.52    0.21
   0  -3  10    1.53    0.26
   0  -3  10    1.67    0.22
   0  -3   9   11.37    0.64
   0   3  -9   12.24    0.63
   0  -3   9   12.22    0.65
   0  -3   9   11.15    0.73
   0  -3   9   11.79    0.71
   0  -3   8   23.39    1.34
   0  -3   8   23.96    1.09
   0  -3   8   25.76    1.18
   0  -3   7   96.33    3.57
   0   3  -7   90.74    3.54
   0  -3   7  102.99    3.90
   0  -3   6   24.03    1.21
   0  -3   6   24.26    1.00
   0   3  -6   22.15    0.97
   0   3  -5    5.56    0.31
   0  -3   5    6.21    0.46
   0  -3   4  243.75    8.81
   0   3  -4  240.32    8.96
   0  -3   4  238.56    8.95
   0   3  -3  599.25   21.90
   0  -3   3  602.30   21.65
   0  -3   3  593.26   21.54
   0   3  -2   47.81    2.23
   0  -3   2   54.28    2.01
   0   3  -1  586.61   20.47
   0  -3   1  553.13   20.30
   0  -3   0  174.77    6.38
   0   3   0  169.19    6.34
   0   3   1  364.75   12.96
   0  -3  -1  355.62   13.00
   0  -3  -1  349.41   13.01
   0  -3  -2 1403.54   52.14
   0  -3  -2 1449.65   52.11
   0   3   2 1477.26   52.07
   0  -3  -3  534.38   19.44
   0  -3  -4    1.44    0.20
   0  -3  -5   66.94    2.63
   0  -3  -5   59.55    2.58
   0  -3  -6  349.11   13.17
   0  -3  -6  363.32   13.22
   0  -3  -7  256.59    9.87
   0  -3  -7  263.96    9.83
   0  -3  -8  121.69    4.78
   0  -3  -8  125.47    5.09
   0  -3  -8  127.60    5.01
   0  -3  -9    9.91    0.62
   0  -3  -9    9.79    0.83
   0   3   9    9.00    0.61
   0   3   9    9.40    0.56
   0   3  10    5.17    0.35
   0   3  10    5.64    0.43
   0   3  10    5.48    0.47
   0   3  11   14.28    0.68
   0   3  11   13.55    0.74
   0   3  11   14.07    0.82
   0   3  11   13.99    0.73
   0   3  11   13.24    0.87
   0   3  12   29.02    1.23
   0   3  12   28.89    1.31
   0   3  12   28.02    1.41
   0   3  12   29.01    1.30
   0   3  12   26.42    1.48
   0   3  13    2.41    0.23
   0   3  13    2.94    0.37
   0   3  13    2.21    0.26
   0   3  13    2.65    0.29
   0   3  13    1.70    0.34
   0   3  14    1.11    0.28
   0   3  14    1.22    0.20
   0   3  14    0.91    0.20
   0   3  14    0.80    0.27
   0   3  15   33.17    1.66
   0   3  15   31.08    1.70
   0   3  15   34.22    1.48
   0   3  15   33.93    1.49
   0   3  16    2.81    0.38
   0   3  16    2.89    0.27
   0   3  16    3.11    0.29
   0   3  17    0.15    0.13
   0   3  17    0.02    0.17
   0   3  17   -0.02    0.08
   0   3  17    0.08    0.10
   0   3  18    1.74    0.16
   0   3  18    1.56    0.18
   0   3  18    1.24    0.24
   0   3  18    1.46    0.13
   0  -4  18    2.42    0.18
   0  -4  17    3.62    0.28
   0  -4  17    4.90    0.31
   0  -4  16   15.08    0.77
   0  -4  16   15.21    0.77
   0   4 -15    4.96    0.35
   0  -4  15    4.63    0.38
   0  -4  15    4.70    0.39
   0  -4  15    4.34    0.47
   0   4 -14    0.18    0.12
   0  -4  14    0.27    0.16
   0  -4  14    0.05    0.24
   0  -4  14    0.31    0.16
   0   4 -13    1.68    0.23
   0  -4  13    1.58    0.25
   0  -4  13    1.31    0.33
   0  -4  13    1.71    0.27
   0  -4  12   43.06    1.88
   0  -4  12   43.18    1.90
   0  -4  12   44.04    2.05
   0   4 -12   43.39    1.86
   0  -4  11   37.76    1.69
   0  -4  11   38.56    1.71
   0  -4  11   39.45    1.85
   0   4 -11   38.25    1.67
   0  -4  10    4.12    0.36
   0  -4  10    3.83    0.36
   0  -4  10    3.96    0.42
   0   4 -10    4.11    0.34
   0  -4   9   80.65    3.16
   0  -4   9   79.65    3.17
   0  -4   9   79.50    3.27
   0   4  -9   79.84    3.13
   0  -4   8    2.93    0.28
   0   4  -8    2.92    0.27
   0  -4   8    3.14    0.29
   0  -4   8    3.40    0.35
   0  -4   7   73.10    3.19
   0   4  -7   73.93    3.14
   0   4  -7   67.97    3.63
   0  -4   7   77.69    2.90
   0  -4   7   71.51    2.97
   0   4  -6    0.54    0.16
   0   4  -6    0.35    0.26
   0  -4   6    0.58    0.17
   0  -4   5    3.14    0.24
   0   4  -5    2.52    0.46
   0  -4   5    2.75    0.32
   0   4  -5    3.24    0.33
   0   4  -4   41.03    2.07
   0  -4   4   40.07    1.79
   0   4  -4   41.61    1.78
   0  -4   4   40.67    1.64
   0   4  -3   10.49    0.62
   0  -4   3   11.31    0.55
   0   4  -3   11.69    0.81
   0   4  -2   44.25    1.85
   0  -4   2   45.13    1.77
   0   4  -2   44.80    1.99
   0  -4   1   31.21    1.32
   0   4  -1   35.88    1.49
   0   4   0   49.54    1.96
   0  -4   0   47.38    1.90
   0  -4  -1   57.59    2.27
   0   4   1   55.54    2.17
   0  -4  -1   55.31    2.25
   0  -4  -2  143.00    5.41
   0   4   2  150.47    5.32
   0  -4  -2  134.51    5.42
   0  -4  -3  483.38   16.95
   0  -4  -3  445.18   16.98
   0  -4  -4   36.73    1.64
   0  -4  -5    6.93    0.54
   0  -4  -6  580.18   21.29
   0  -4  -7   52.43    2.39
   0   4   8   12.65    0.66
   0   4   8   12.54    0.73
   0   4   9    2.69    0.27
   0   4  10    9.66    0.58
   0   4  10    8.39    0.51
   0   4  11   10.47    0.66
   0   4  11   10.75    0.61
   0   4  11    9.14    0.73
   0   4  12   11.17    0.73
   0   4  12   11.46    0.65
   0   4  12   10.17    0.80
   0   4  12   11.31    0.66
   0   4  13   57.54    2.49
   0   4  13   52.41    2.60
   0   4  13   57.89    2.34
   0   4  13   57.47    2.36
   0   4  14    0.51    0.22
   0   4  14    0.21    0.13
   0   4  14    0.23    0.14
   0   4  14    0.08    0.22
   0   4  15   13.84    0.88
   0   4  15   11.82    0.92
   0   4  15   13.87    0.72
   0   4  15   13.70    0.74
   0   4  16    0.22    0.18
   0   4  16    0.13    0.10
   0   4  16    0.10    0.11
   0   4  16   -0.07    0.21
   0   4  17    1.89    0.21
   0   4  17    2.35    0.30
   0   4  17    2.34    0.20
   0   4  17    2.25    0.21
   0   4  18    0.01    0.11
   0   4  18    0.04    0.07
   0   4  18    0.06    0.05
   0  -5  17    4.25    0.28
   0  -5  16   10.72    0.56
   0  -5  16    9.60    0.55
   0  -5  15    0.14    0.13
   0  -5  15    0.01    0.13
   0  -5  14   59.46    2.56
   0   5 -14   65.04    2.51
   0  -5  14   62.27    2.54
   0   5 -13    7.81    0.50
   0  -5  13    7.24    0.51
   0  -5  13    6.81    0.53
   0  -5  13    5.96    0.61
   0   5 -12    0.46    0.15
   0  -5  12    0.41    0.16
   0  -5  12    0.19    0.21
   0  -5  12    0.43    0.19
   0   5 -11   19.81    1.00
   0  -5  11   20.03    1.02
   0  -5  11   20.06    1.04
   0  -5  11   17.97    1.13
   0   5 -10   12.76    0.71
   0  -5  10   11.47    0.70
   0  -5  10   11.36    0.71
   0  -5  10   11.35    0.81
   0   5  -9    1.26    0.20
   0  -5   9    1.16    0.21
   0  -5   9    0.97    0.24
   0  -5   9    1.22    0.22
   0  -5   8  129.23    4.85
   0  -5   8  126.73    4.86
   0  -5   8  117.04    4.94
   0   5  -8  131.20    4.84
   0  -5   7   48.68    1.93
   0   5  -7   45.97    1.91
   0  -5   7   48.04    1.94
   0  -5   7   41.32    2.00
   0  -5   6   19.00    0.89
   0   5  -6   18.82    1.40
   0  -5   6   20.03    0.93
   0  -5   6   17.24    0.96
   0   5  -6   18.89    0.89
   0  -5   5   37.17    1.56
   0  -5   5   36.41    1.76
   0   5  -5   35.69    2.02
   0   5  -5   37.75    1.73
   0   5  -4    3.68    0.36
   0  -5   4    3.57    0.28
   0  -5   4    3.27    0.35
   0   5  -4    3.45    0.47
   0   5  -3  108.36    4.04
   0   5  -3   95.27    4.18
   0  -5   3  101.97    3.90
   0   5  -2    0.69    0.18
   0   5  -2    0.71    0.15
   0  -5   2    1.11    0.15
   0   5  -1   19.42    0.97
   0  -5   1   18.60    0.87
   0  -5   0   27.20    1.15
   0  -5   0   23.82    1.24
   0  -5  -1  358.41   12.60
   0  -5  -1  341.45   12.70
   0   5   1  336.84   12.53
   0  -5  -2   16.04    0.82
   0  -5  -2   15.65    0.83
   0   5   2   14.70    0.68
   0  -5  -3    0.56    0.14
   0  -5  -3    0.56    0.15
   0  -5  -4   15.02    0.84
   0  -5  -4   13.65    0.79
   0  -5  -5   18.03    0.93
   0  -5  -5   15.72    0.94
   0  -5  -6   27.16    1.34
   0   5   7   79.38    3.34
   0   5   7   84.42    3.39
   0   5   8   22.32    1.11
   0   5   8   20.12    1.03
   0   5   8   22.26    1.02
   0   5   9   40.24    1.74
   0   5   9   40.88    1.86
   0   5  10    0.36    0.15
   0  -5 -10    0.15    0.11
   0   5  10    0.11    0.15
   0  -5 -11    0.87    0.18
   0   5  11    1.17    0.23
   0   5  11    1.34    0.21
   0   5  12   85.33    3.59
   0   5  12   90.87    3.49
   0   5  13    1.20    0.21
   0   5  13    1.09    0.24
   0   5  13    0.90    0.20
   0   5  13    1.03    0.30
   0   5  14    7.16    0.58
   0   5  14    7.36    0.49
   0   5  14    7.18    0.68
   0   5  14    7.35    0.50
   0   5  15   22.31    1.19
   0   5  15   20.22    1.27
   0   5  15   23.95    1.05
   0   5  15   22.78    1.05
   0   5  16    0.38    0.18
   0   5  16    0.25    0.10
   0   5  16    0.16    0.19
   0   5  16    0.32    0.12
   0   5  17    0.31    0.10
   0   5  17    0.49    0.16
   0   5  17    0.20    0.08
   0   5  17    0.27    0.07
   0   5  18    0.08    0.09
   0  -6  17    0.27    0.07
   0  -6  16   12.26    0.60
   0  -6  15   23.86    1.09
   0  -6  15   25.58    1.11
   0  -6  14   10.24    0.65
   0   6 -14   11.59    0.60
   0  -6  14   11.34    0.64
   0   6 -13    0.62    0.16
   0  -6  13    0.48    0.17
   0  -6  13    0.46    0.19
   0   6 -12    2.58    0.29
   0  -6  12    2.67    0.31
   0  -6  12    2.09    0.30
   0  -6  11    2.81    0.36
   0   6 -11    3.40    0.33
   0  -6  11    3.17    0.34
   0  -6  10   13.60    0.83
   0   6 -10   13.25    0.77
   0  -6  10   14.20    0.80
   0  -6   9   29.74    1.42
   0   6  -9   30.88    1.39
   0  -6   9   28.65    1.39
   0  -6   8  146.18    5.72
   0   6  -8  149.95    5.68
   0  -6   8  151.78    5.70
   0   6  -7   12.96    0.71
   0  -6   7   14.21    0.74
   0  -6   6   69.02    2.82
   0   6  -6   70.09    2.77
   0  -6   5   56.56    2.33
   0   6  -5   56.28    2.28
   0  -6   4    0.33    0.11
   0  -6   4    0.54    0.15
   0   6  -4    0.36    0.11
   0   6  -3   35.76    1.46
   0  -6   3   33.49    1.49
   0  -6   3   33.43    1.42
   0  -6   2    8.13    0.52
   0  -6   1    4.39    0.35
   0  -6   0   80.40    3.13
   0  -6   0   76.74    3.28
   0  -6  -1  101.65    4.13
   0  -6  -1  103.66    4.00
   0  -6  -2    2.68    0.33
   0  -6  -2    3.64    0.32
   0  -6  -3    5.96    0.50
   0   6   4   44.08    2.11
   0   6   4   50.09    1.97
   0   6   4   50.75    2.05
   0   6   5   30.07    1.59
   0   6   5   34.81    1.50
   0   6   5   35.49    1.47
   0   6   5   35.31    1.54
   0   6   6   24.02    1.10
   0   6   6   25.66    1.19
   0   6   6   25.53    1.08
   0   6   6   24.08    1.17
   0   6   7    5.40    0.46
   0   6   7    5.00    0.48
   0   6   7    6.08    0.40
   0   6   7    5.13    0.43
   0   6   8    0.50    0.13
   0   6   8    0.06    0.11
   0   6   8    0.38    0.18
   0   6   9   14.34    0.78
   0   6   9   13.93    0.90
   0   6  10   22.87    1.14
   0  -6 -10   23.64    1.15
   0   6  10   22.74    1.28
   0  -6 -11   34.27    1.55
   0   6  11   33.83    1.59
   0   6  11   33.57    1.75
   0   6  11   35.11    1.54
   0  -6 -12    0.78    0.17
   0   6  12    0.76    0.20
   0   6  12    0.80    0.18
   0   6  12    1.02    0.30
   0   6  13   11.69    0.76
   0   6  13   11.82    0.68
   0   6  13   11.86    0.68
   0   6  14   14.76    0.87
   0   6  14   15.06    0.77
   0   6  14   14.10    0.75
   0   6  15    1.48    0.25
   0   6  15    1.05    0.16
   0   6  15    0.86    0.28
   0   6  15    0.84    0.15
   0   6  16    1.29    0.16
   0   6  16    1.31    0.22
   0   6  16    1.31    0.15
   0   6  16    1.39    0.15
   0   6  17    1.09    0.17
   0  -7  16    1.20    0.12
   0  -7  15    4.96    0.32
   0  -7  15    4.14    0.31
   0   7 -14    0.05    0.07
   0  -7  14    0.11    0.12
   0  -7  14    0.09    0.13
   0   7 -13    3.41    0.29
   0  -7  13    2.94    0.31
   0   7 -12    6.39    0.45
   0  -7  12    6.52    0.48
   0   7 -11    2.34    0.28
   0  -7  11    2.66    0.32
   0  -7  10    4.11    0.44
   0   7 -10    5.34    0.42
   0  -7  10    5.00    0.43
   0  -7   9   19.23    1.10
   0   7  -9   21.58    1.07
   0  -7   9   21.48    1.08
   0  -7   8    7.73    0.60
   0  -7   8    7.95    0.57
   0   7  -8    8.68    0.57
   0  -7   7    4.29    0.40
   0   7  -7    5.12    0.41
   0   7  -6    3.37    0.31
   0   7  -6    3.74    0.34
   0   7  -5    2.42    0.27
   0   7  -5    3.39    0.31
   0   7  -4    2.01    0.24
   0   7  -4    1.89    0.24
   0   7  -3    0.94    0.17
   0   7  -3    0.82    0.18
   0  -7   3    0.93    0.16
   0  -7   2   80.04    3.18
   0   7  -2   81.49    3.21
   0   7  -2   86.13    3.29
   0  -7   1   97.74    3.84
   0   7  -1  104.77    3.96
   0   7   0   51.07    2.35
   0  -7   0   53.47    2.18
   0   7   1   38.14    1.61
   0   7   1   40.71    1.70
   0   7   2    3.55    0.31
   0   7   2    3.38    0.39
   0   7   3   37.29    1.59
   0   7   3   36.87    1.67
   0   7   4    3.17    0.40
   0   7   4    3.55    0.36
   0   7   4    3.54    0.31
   0   7   5    5.28    0.54
   0   7   5    6.87    0.46
   0   7   5    6.66    0.51
   0   7   5    6.11    0.47
   0   7   6   15.61    0.88
   0   7   6   15.08    0.88
   0   7   6   15.11    0.80
   0   7   7    1.41    0.20
   0   7   7    1.64    0.27
   0   7   7    1.40    0.26
   0   7   8    9.22    0.69
   0   7   8   10.16    0.59
   0   7   8    8.58    0.63
   0   7   9    2.18    0.27
   0   7   9    2.49    0.38
   0   7  10    0.25    0.14
   0  -7 -10    0.13    0.15
   0  -7 -10    0.22    0.16
   0   7  10    0.31    0.20
   0   7  11   30.27    1.44
   0  -7 -11   30.98    1.43
   0   7  11   30.22    1.63
   0   7  12    1.01    0.21
   0  -7 -12    0.87    0.18
   0   7  12    0.88    0.19
   0   7  12    0.84    0.26
   0   7  13    5.25    0.45
   0  -7 -13    4.97    0.37
   0   7  13    5.75    0.41
   0   7  13    5.22    0.56
   0   7  13    5.86    0.41
   0   7  14    7.72    0.55
   0   7  14    7.56    0.65
   0   7  14    8.35    0.48
   0   7  14    7.73    0.47
   0   7  15    0.01    0.11
   0   7  15    0.05    0.08
   0   7  15    0.12    0.19
   0   7  15    0.03    0.08
   0   7  16    0.11    0.09
   0   7  16    0.17    0.06
   0   7  16    0.21    0.06
   0  -8  15    0.08    0.06
   0  -8  15    0.17    0.07
   0  -8  14    1.72    0.21
   0  -8  14    1.46    0.17
   0   8 -13    0.03    0.07
   0  -8  13    0.12    0.12
   0   8 -12    0.02    0.10
   0  -8  12    0.04    0.12
   0   8 -11    9.13    0.57
   0  -8  11    9.72    0.61
   0   8 -10    0.40    0.16
   0  -8  10    0.33    0.17
   0   8  -9    2.21    0.28
   0  -8   9    2.52    0.31
   0   8  -8    0.51    0.16
   0  -8   8    0.16    0.17
   0   8  -7    7.64    0.54
   0   8  -6  110.30    4.21
   0   8  -6  104.49    4.18
   0   8  -5    0.11    0.12
   0   8  -5   -0.04    0.13
   0  -8   4    0.19    0.14
   0   8  -4    0.09    0.12
   0  -8   4    0.14    0.13
   0   8  -4    0.44    0.17
   0   8  -3   65.56    2.66
   0   8  -3   67.12    2.73
   0  -8   3   63.77    2.63
   0   8  -2   32.07    1.43
   0   8  -2   31.88    1.50
   0  -8   2   30.99    1.40
   0   8  -1    2.36    0.31
   0  -8   1    2.13    0.24
   0   8   0    3.33    0.37
   0   8   1    7.91    0.53
   0   8   1    8.35    0.61
   0   8   2    0.64    0.16
   0   8   3    8.91    0.63
   0   8   3    8.17    0.55
   0   8   4   10.27    0.72
   0   8   4   11.08    0.66
   0   8   5    1.18    0.22
   0   8   5    1.45    0.27
   0   8   5    1.40    0.22
   0   8   6    1.43    0.25
   0   8   6    1.67    0.23
   0   8   6    1.57    0.29
   0   8   7    8.55    0.65
   0   8   7    8.49    0.65
   0   8   8    8.13    0.62
   0   8   8    7.77    0.65
   0  -8  -9   25.10    1.31
   0   8   9   24.00    1.35
   0   8   9   24.40    1.17
   0  -8 -10    4.33    0.43
   0   8  10    4.96    0.40
   0  -8 -10    5.01    0.44
   0   8  10    4.94    0.53
   0  -8 -11    0.95    0.20
   0   8  11    0.98    0.19
   0   8  11    0.83    0.19
   0   8  11    1.12    0.28
   0   8  12    3.73    0.35
   0  -8 -12    4.03    0.35
   0   8  12    4.05    0.47
   0   8  12    4.15    0.34
   0   8  13   10.27    0.62
   0   8  13   11.47    0.79
   0   8  13   11.97    0.61
   0   8  13   11.91    0.60
   0   8  14    2.01    0.22
   0   8  14    2.27    0.20
   0   8  14    2.40    0.21
   0   8  14    2.37    0.34
   0   8  15    0.70    0.09
   0   8  15    0.60    0.09
   0  -9  14    0.00    0.05
   0  -9  14   -0.03    0.07
   0  -9  13    2.53    0.22
   0  -9  13    2.39    0.25
   0   9 -12    0.25    0.09
   0  -9  12    0.16    0.12
   0  -9  11    4.49    0.36
   0   9 -11    4.09    0.32
   0   9 -10   -0.05    0.11
   0  -9  10    0.04    0.14
   0  -9   9    2.34    0.30
   0   9  -9    2.54    0.29
   0   9  -8    1.05    0.21
   0   9  -7   -0.03    0.12
   0   9  -6    1.35    0.23
   0   9  -6    1.69    0.26
   0  -9   5    9.68    0.65
   0   9  -5   11.46    0.71
   0   9  -5   10.84    0.68
   0  -9   4    0.91    0.20
   0   9  -4    0.76    0.19
   0   9  -4    0.75    0.21
   0  -9   4    0.61    0.20
   0   9  -3   15.66    0.86
   0   9  -3   15.04    0.91
   0  -9   3   15.21    0.97
   0  -9   3   15.62    0.84
   0   9  -2    3.33    0.34
   0   9  -2    3.95    0.41
   0  -9   2    3.35    0.45
   0  -9   2    3.60    0.34
   0   9  -1   48.34    2.18
   0   9   0   65.44    2.82
   0  -9  -1   28.82    1.29
   0   9   1   30.28    1.38
   0   9   1   30.03    1.51
   0   9   2   14.47    0.81
   0   9   3   -0.02    0.14
   0   9   3   -0.07    0.20
   0   9   4   55.18    2.30
   0   9   4   53.33    2.41
   0   9   5   86.04    3.39
   0   9   5   81.49    3.50
   0   9   6    0.05    0.13
   0   9   6    0.11    0.16
   0   9   7    0.40    0.21
   0   9   7   -0.04    0.15
   0   9   8   16.40    1.00
   0  -9  -8   16.81    1.02
   0  -9  -9   13.36    0.85
   0   9   9   13.05    0.88
   0  -9  -9   14.23    0.82
   0  -9 -10    4.07    0.40
   0  -9 -10    4.47    0.40
   0   9  10    4.17    0.46
   0  -9 -11    0.61    0.17
   0   9  11    0.81    0.16
   0   9  11    0.51    0.20
   0   9  12    0.49    0.13
   0  -9 -12    0.40    0.13
   0   9  12    0.39    0.12
   0   9  12    0.45    0.18
   0   9  13    0.29    0.10
   0  -9 -13    0.19    0.08
   0   9  13    0.42    0.11
   0   9  13    0.40    0.17
   0   9  14    4.36    0.23
   0   9  14    3.15    0.20
   0 -10  13    0.37    0.07
   0 -10  13    0.30    0.07
   0 -10  12    0.25    0.09
   0 -10  12    0.33    0.12
   0  10 -11    0.89    0.12
   0 -10  11    1.06    0.16
   0 -10  11    1.16    0.22
   0 -10  10    4.73    0.36
   0  10 -10    4.70    0.33
   0  10  -9    5.97    0.41
   0  10  -8    0.37    0.13
   0  10  -7    0.88    0.19
   0  10  -6    0.17    0.13
   0  10  -6    0.38    0.16
   0 -10   5    3.49    0.36
   0  10  -5    3.09    0.35
   0  10  -5    3.74    0.36
   0 -10   4    0.53    0.19
   0  10  -4    0.76    0.19
   0  10  -4    0.66    0.20
   0 -10   4    0.52    0.18
   0  10  -3    0.02    0.12
   0  10  -3    0.42    0.19
   0 -10   3    0.06    0.16
   0 -10   2    2.99    0.41
   0  10  -2    3.30    0.40
   0  10  -2    2.79    0.32
   0 -10   1   21.23    1.30
   0  10  -1   23.47    1.27
   0 -10   1   24.04    1.10
   0 -10   0    7.17    0.66
   0  10   0    5.79    0.56
   0 -10   0    6.80    0.44
   0 -10  -1    4.89    0.56
   0  10   1    4.27    0.40
   0  10   1    4.69    0.49
   0  10   2    0.27    0.16
   0  10   3   40.19    1.79
   0  10   4    0.96    0.27
   0  10   4    0.61    0.20
   0 -10  -5   50.84    2.35
   0  10   5   46.37    2.20
   0  10   5   49.38    2.10
   0  10   6   32.60    1.63
   0 -10  -6   34.24    1.73
   0  10   7   24.70    1.28
   0 -10  -7   24.62    1.35
   0 -10  -8   10.35    0.74
   0 -10  -8   11.44    0.71
   0 -10  -9    8.94    0.62
   0 -10  -9    9.78    0.61
   0  10   9    7.75    0.59
   0 -10 -10    1.21    0.21
   0  10  10    0.86    0.20
   0 -10 -10    1.06    0.19
   0 -10 -11    1.96    0.22
   0  10  11    2.40    0.22
   0  10  11    1.72    0.24
   0 -10 -12    0.10    0.08
   0  10  12    0.13    0.07
   0  10  12    0.16    0.07
   0  10  13    3.69    0.20
   0 -11  11    0.20    0.07
   0 -11  10    0.05    0.08
   0 -11  10    0.03    0.10
   0  11 -10    0.05    0.05
   0 -11   9    0.13    0.13
   0  11  -9   -0.04    0.08
   0  11  -8    0.61    0.13
   0  11  -7    0.72    0.15
   0  11  -6    0.13    0.12
   0  11  -5    2.52    0.28
   0  11  -5    2.49    0.28
   0  11  -4    4.51    0.41
   0  11  -4    4.85    0.40
   0 -11   4    5.36    0.39
   0 -11   3    2.04    0.29
   0  11  -3    2.90    0.31
   0 -11   3    2.53    0.27
   0  11  -3    2.42    0.32
   0  11  -2    0.65    0.19
   0 -11   2    0.67    0.15
   0  11  -2    0.82    0.23
   0 -11   2    0.36    0.18
   0 -11   1   -0.02    0.09
   0 -11   1   -0.01    0.10
   0  11  -1    0.02    0.17
   0 -11   1    0.04    0.17
   0 -11   0    3.28    0.28
   0 -11   0    3.13    0.32
   0  11   0    2.80    0.37
   0 -11   0    2.59    0.38
   0  11   1    5.08    0.43
   0 -11  -1    5.35    0.56
   0 -11  -1    5.83    0.46
   0  11   1    6.41    0.55
   0  11   2    1.59    0.24
   0 -11  -2    1.40    0.33
   0  11   2    1.40    0.29
   0 -11  -3    6.54    0.50
   0 -11  -3    5.31    0.55
   0  11   3    5.24    0.44
   0 -11  -4    1.99    0.28
   0  11   4    2.11    0.33
   0  11   4    2.17    0.28
   0 -11  -5   39.02    1.70
   0  11   5   35.40    1.73
   0 -11  -5   37.26    1.83
   0 -11  -6   63.41    2.83
   0 -11  -6   67.67    2.73
   0 -11  -7    0.49    0.21
   0 -11  -8    5.48    0.45
   0 -11  -9    5.31    0.41
   0 -11  -9    6.01    0.42
   0 -11 -10    1.52    0.18
   0  11  10    1.84    0.18
   0 -11 -10    2.01    0.21
   0 -11 -11    1.86    0.17
   0  11  11    1.62    0.13
   0 -12   8    0.34    0.08
   0 -12   8    0.33    0.09
   0  12  -8    0.19    0.06
   0 -12   7    0.71    0.12
   0 -12   7    0.46    0.12
   0  12  -7    0.63    0.11
   0 -12   6    1.18    0.15
   0  12  -6    0.97    0.15
   0 -12   5    0.82    0.14
   0 -12   5    0.55    0.14
   0  12  -5    0.77    0.14
   0  12  -4    2.15    0.23
   0 -12   4    2.11    0.20
   0 -12   4    1.40    0.19
   0  12  -4    1.67    0.20
   0  12  -3    1.53    0.21
   0 -12   3    0.88    0.16
   0 -12   3    1.65    0.18
   0  12  -3    1.40    0.21
   0  12  -2    0.23    0.12
   0 -12   2    0.12    0.08
   0  12  -2    0.29    0.15
   0 -12   2    0.16    0.12
   0  12  -1    0.70    0.19
   0 -12   1    0.38    0.17
   0 -12   0    1.93    0.29
   0 -12   0    2.13    0.22
   0  12   0    2.45    0.31
   0 -12  -1    0.51    0.20
   0  12   1    0.60    0.17
   0 -12  -1    0.48    0.14
   0  12   1    0.43    0.18
   0  12   2    3.03    0.29
   0 -12  -2    2.47    0.35
   0 -12  -2    2.99    0.29
   0  12   2    3.13    0.35
   0 -12  -3   -0.01    0.11
   0  12   3    0.01    0.13
   0 -12  -3   -0.14    0.18
   0 -12  -4    0.74    0.18
   0  12   4    0.82    0.21
   0 -12  -5    1.09    0.26
   0 -12  -5    0.82    0.18
   0 -12  -6   20.62    1.06
   0 -12  -6   21.15    1.00
   0 -12  -7   29.20    1.32
   0 -12  -7   28.98    1.27
   0 -12  -8    1.23    0.18
   0 -12  -9    0.01    0.06
   0 -12  -9   -0.01    0.07
   0  12   9    0.03    0.05
   0 -12 -10   -0.03    0.05
   0  13  -5   -0.03    0.05
   0  13  -4    0.29    0.08
   0  13  -3   -0.03    0.07
   0  13  -2    0.63    0.12
   0 -13   1   -0.02    0.07
   0 -13   0   -0.08    0.10
   0 -13  -1    1.23    0.19
   0 -13  -2    2.01    0.23
   0 -13  -2    1.11    0.13
   0 -13  -3    2.17    0.25
   0 -13  -3    2.13    0.19
   0 -13  -4   -0.09    0.12
   0 -13  -4    0.01    0.08
   0 -13  -5    0.25    0.09
   0 -13  -6    1.22    0.16
   0 -13  -6    1.17    0.13
   0 -13  -7    0.09    0.05
   0 -13  -7    0.13    0.06
   1 -13  -3    0.10    0.08
   1 -13  -2    0.25    0.10
   1 -13  -1    1.59    0.17
   1 -13   0    0.10    0.07
   1 -12  -7    0.60    0.12
   1 -12  -7    0.60    0.12
   1 -12  -6    0.79    0.16
   1 -12  -6    0.73    0.14
   1 -12  -5    0.20    0.13
   1 -12  -5    0.06    0.10
   1 -12  -4    0.90    0.16
   1 -12  -3    3.13    0.34
   1 -12  -3    2.83    0.26
   1 -12  -2    0.13    0.16
   1 -12  -2    0.05    0.09
   1 -12  -1    0.02    0.14
   1 -12  -1    0.01    0.07
   1 -12   0    1.90    0.27
  -1  12   0    2.03    0.22
   1 -12   1    1.28    0.22
   1 -12   1    1.35    0.14
  -1  12  -2    0.20    0.11
   1 -12   2    0.07    0.11
   1 -12   2    0.09    0.08
  -1  12  -3    0.08    0.09
   1 -12   3   -0.06    0.09
   1 -12   3    0.03    0.08
  -1  12  -4    2.52    0.22
   1 -12   4    2.76    0.22
  -1  12  -5    2.37    0.20
   1 -12   5    2.77    0.22
  -1  12  -6    0.08    0.06
   1 -12   6    0.05    0.08
   1 -12   7    2.67    0.19
   1 -12   8    0.75    0.08
   1 -11 -10    2.60    0.20
  -1  11  10    2.24    0.17
   1 -11  -9    7.22    0.42
   1 -11  -9   10.27    0.49
  -1  11   8    5.09    0.29
   1 -11  -8    5.40    0.38
   1 -11  -7    2.94    0.29
   1 -11  -7    3.03    0.32
   1 -11  -6    0.06    0.13
   1 -11  -6   -0.02    0.15
   1 -11  -5    2.56    0.29
   1 -11  -5    2.26    0.32
   1 -11  -4   10.68    0.66
   1 -11  -3    0.56    0.16
   1 -11  -2    0.78    0.25
  -1  11   2    0.92    0.21
   1 -11  -2    0.78    0.18
  -1  11   2    1.03    0.25
   1 -11  -1    0.07    0.17
  -1  11   1    0.23    0.15
   1 -11  -1    0.10    0.08
   1 -11  -1    0.23    0.14
  -1  11   1    0.14    0.17
   1 -11   0    0.22    0.18
  -1  11   0    0.27    0.15
   1 -11   0    0.26    0.12
   1 -11   0    0.34    0.11
  -1  11   0    0.11    0.18
   1 -11   1   10.40    0.57
  -1  11  -1    9.92    0.61
   1 -11   1    9.26    0.69
  -1  11  -1    9.91    0.67
   1 -11   2    1.27    0.20
   1 -11   2    0.81    0.22
  -1  11  -2    0.90    0.21
  -1  11  -2    0.75    0.18
   1 -11   3    6.43    0.43
  -1  11  -3    5.91    0.43
   1 -11   3    4.69    0.44
  -1  11  -3    5.64    0.45
   1 -11   4    1.08    0.19
   1 -11   4    0.91    0.19
  -1  11  -4    1.21    0.20
   1 -11   4    0.97    0.18
  -1  11  -4    1.08    0.18
   1 -11   5    6.03    0.40
  -1  11  -5    5.03    0.37
  -1  11  -6    0.13    0.10
   1 -11   6    0.08    0.13
   1 -11   6    0.02    0.12
  -1  11  -7    0.56    0.12
   1 -11   7    0.61    0.17
   1 -11   7    0.57    0.16
  -1  11  -8    0.31    0.09
   1 -11   8    0.38    0.15
   1 -11   8    0.26    0.12
   1 -11   9    0.32    0.12
   1 -11   9    0.23    0.10
   1 -11  10    0.27    0.09
   1 -11  10    0.17    0.08
   1 -11  11    0.09    0.05
   1 -10 -12    0.50    0.08
  -1  10  12    0.52    0.08
   1 -10 -11    3.59    0.27
  -1  10  11    4.04    0.27
   1 -10 -10    0.12    0.11
   1 -10  -9    0.27    0.12
  -1  10   9    0.43    0.10
   1 -10  -9    0.43    0.15
   1 -10  -8    2.81    0.31
   1 -10  -8    2.77    0.32
   1 -10  -7    2.45    0.32
   1 -10  -6    7.38    0.55
   1 -10  -6    7.16    0.60
   1 -10  -5    1.93    0.29
   1 -10  -5    2.02    0.35
   1 -10  -4   28.15    1.38
   1 -10  -4   27.86    1.50
   1 -10  -3    0.04    0.15
   1 -10  -2    9.66    0.76
  -1  10   2    8.94    0.61
   1 -10  -2    9.16    0.52
   1 -10  -2    9.12    0.64
  -1  10   2   10.04    0.74
   1 -10  -1    1.00    0.28
  -1  10   1    0.94    0.21
   1 -10  -1    0.85    0.16
   1 -10  -1    0.76    0.19
  -1  10   1    0.96    0.26
   1 -10   0    1.26    0.30
  -1  10   0    1.34    0.24
   1 -10   0    0.93    0.20
  -1  10   0    0.89    0.25
   1 -10   0    1.30    0.21
   1 -10   1   10.59    0.80
   1 -10   1   12.50    0.68
  -1  10  -1   11.27    0.70
   1 -10   1   10.53    0.66
  -1  10  -1   11.54    0.78
   1 -10   2    0.35    0.14
   1 -10   2    0.46    0.21
  -1  10  -2    0.26    0.17
  -1  10  -2    0.61    0.18
   1 -10   3    0.21    0.13
   1 -10   3    0.19    0.18
   1 -10   3    0.19    0.15
  -1  10  -3    0.22    0.16
  -1  10  -3    0.33    0.16
   1 -10   4    1.90    0.26
   1 -10   4    1.59    0.27
  -1  10  -4    2.15    0.29
   1 -10   4    1.72    0.28
  -1  10  -4    2.26    0.28
  -1  10  -5    2.14    0.27
  -1  10  -5    2.94    0.31
  -1  10  -6    0.05    0.12
   1 -10   7    0.07    0.18
  -1  10  -7    0.12    0.11
   1 -10   8    2.91    0.35
  -1  10  -8    2.60    0.25
   1 -10   9    3.16    0.34
  -1  10  -9    1.99    0.20
   1 -10  10    0.37    0.16
   1 -10  11    0.84    0.14
   1 -10  12    0.26    0.08
   1 -10  13    0.00    0.04
  -1   9  13   15.30    0.68
   1  -9 -12    0.71    0.13
  -1   9  12    0.70    0.14
   1  -9 -11    1.16    0.19
  -1   9  11    0.98    0.13
   1  -9 -10    9.03    0.57
  -1   9  10    9.69    0.50
   1  -9  -9   16.98    0.91
   1  -9  -9   15.99    0.90
   1  -9  -8  128.37    4.77
  -1   9   8  117.23    4.82
   1  -9  -8  119.72    4.81
   1  -9  -7   51.97    2.33
   1  -9  -6    1.26    0.29
   1  -9  -5    0.25    0.22
  -1   9   5    0.14    0.19
   1  -9  -5    0.26    0.17
   1  -9  -4    4.38    0.52
   1  -9  -4    5.79    0.49
   1  -9  -3   35.60    1.66
   1  -9  -3   35.03    1.48
   1  -9  -2    0.36    0.24
  -1   9   2    0.32    0.17
   1  -9  -2    0.27    0.18
  -1   9   2    0.35    0.22
   1  -9  -2    0.32    0.12
   1  -9  -1    6.67    0.63
  -1   9   1    7.51    0.54
   1  -9  -1    7.31    0.48
   1  -9  -1    6.06    0.51
  -1   9   1    7.37    0.62
   1  -9   0    0.13    0.18
  -1   9   0    0.09    0.13
   1  -9   0    0.07    0.12
  -1   9   0    0.04    0.16
   1  -9   0    0.05    0.12
   1  -9   1    5.56    0.56
   1  -9   1    5.61    0.45
   1  -9   1    6.34    0.45
  -1   9  -1    5.36    0.45
  -1   9  -1    5.75    0.53
   1  -9   2    6.00    0.45
  -1   9  -2    6.19    0.48
  -1   9  -2    5.81    0.53
   1  -9   2    4.87    0.53
  -1   9  -3    4.78    0.41
   1  -9   3    4.49    0.47
  -1   9  -3    4.46    0.44
  -1   9  -4    8.54    0.58
   1  -9   4    9.09    0.67
  -1   9  -4    8.95    0.63
   1  -9   4    8.76    0.59
  -1   9  -5   50.11    2.04
   1  -9   5   49.18    2.03
  -1   9  -5   47.88    2.04
   1  -9   6    0.09    0.14
  -1   9  -6    0.07    0.12
  -1   9  -7    6.01    0.46
   1  -9   7    6.07    0.47
  -1   9  -8    6.07    0.44
   1  -9   8    6.31    0.48
  -1   9  -9    1.28    0.19
   1  -9   9    1.48    0.23
  -1   9 -10    0.28    0.10
   1  -9  10    0.25    0.14
   1  -9  11    0.45    0.14
   1  -9  12    0.21    0.10
   1  -9  12    0.16    0.14
   1  -9  13   -0.09    0.08
   1  -9  13    0.05    0.11
   1  -9  14    0.35    0.09
   1  -9  14    0.28    0.06
  -1   8  15    0.12    0.05
  -1   8  14    9.91    0.49
   1  -8 -13    3.42    0.25
  -1   8  13    4.46    0.31
   1  -8 -12    0.18    0.12
  -1   8  12    0.02    0.11
   1  -8 -11    3.38    0.33
  -1   8  11    3.56    0.28
  -1   8  11    3.15    0.42
   1  -8 -10   35.04    1.69
   1  -8 -10   40.06    1.74
  -1   8  10   41.95    1.66
  -1   8  10   37.84    1.93
   1  -8  -9    2.58    0.33
   1  -8  -9    2.72    0.34
  -1   8   9    3.17    0.43
   1  -8  -8    0.47    0.20
   1  -8  -8    0.93    0.25
  -1   8   8    0.66    0.24
   1  -8  -7   71.04    2.89
  -1   8   7   67.20    2.99
   1  -8  -7   69.24    2.97
   1  -8  -6  119.16    4.87
  -1   8   6  122.84    4.85
   1  -8  -5    0.15    0.18
  -1   8   5   -0.02    0.14
   1  -8  -5    0.09    0.15
  -1   8   5   -0.02    0.18
   1  -8  -4   26.04    1.17
  -1   8   4   27.74    1.43
   1  -8  -4   29.48    1.51
   1  -8  -3    8.89    0.51
   1  -8  -3    8.20    0.71
   1  -8  -2   23.56    1.07
  -1   8   2   21.94    1.10
  -1   8   2   20.66    1.19
  -1   8   1   56.94    2.38
   1  -8  -1   58.81    2.33
   1  -8  -1   53.97    2.59
  -1   8   1   56.98    2.50
   1  -8   0    0.75    0.16
   1  -8   0    0.90    0.25
  -1   8   0    0.98    0.24
  -1   8   0    0.88    0.19
  -1   8  -1    2.22    0.27
  -1   8  -1    1.44    0.27
   1  -8   1    1.56    0.31
  -1   8  -2   65.95    2.59
   1  -8   2   60.07    2.74
  -1   8  -2   60.53    2.65
  -1   8  -3   49.40    2.00
   1  -8   3   45.89    1.96
   1  -8   3   43.99    2.11
  -1   8  -3   44.44    2.03
  -1   8  -4    0.01    0.12
   1  -8   4   -0.02    0.12
  -1   8  -4   -0.02    0.13
  -1   8  -5   26.37    1.21
   1  -8   5   21.83    1.22
  -1   8  -5   23.13    1.19
   1  -8   5   25.98    1.19
  -1   8  -6   23.92    1.16
   1  -8   6   23.42    1.16
   1  -8   7    0.78    0.19
  -1   8  -7    0.59    0.17
  -1   8  -8   28.76    1.32
   1  -8   8   28.09    1.34
  -1   8  -9   11.25    0.66
   1  -8   9   11.93    0.70
  -1   8 -10    0.26    0.12
   1  -8  10    0.16    0.14
  -1   8 -11    0.09    0.08
   1  -8  11    0.26    0.15
   1  -8  12    0.70    0.16
   1  -8  12    0.93    0.23
   1  -8  13   -0.04    0.10
   1  -8  13    0.09    0.15
   1  -8  14    0.10    0.08
   1  -8  14    0.12    0.11
   1  -8  15   -0.02    0.04
   1  -8  15    0.05    0.07
   1  -8  15   -0.05    0.05
  -1   7  16    0.99    0.09
  -1   7  15    1.37    0.16
  -1   7  14    1.03    0.17
   1  -7 -13    1.12    0.16
  -1   7  13    1.61    0.22
   1  -7 -12    2.81    0.29
  -1   7  12    2.78    0.25
  -1   7  12    2.35    0.39
   1  -7 -11    2.20    0.29
  -1   7  11    3.07    0.28
  -1   7  11    2.80    0.43
   1  -7 -10    2.06    0.29
  -1   7  10    2.25    0.25
  -1   7  10    1.98    0.37
   1  -7  -9   11.63    0.75
   1  -7  -9   11.85    0.74
  -1   7   9   11.78    0.89
   1  -7  -8    1.86    0.29
   1  -7  -8    1.49    0.28
  -1   7   8    1.93    0.36
   1  -7  -7  183.82    6.87
  -1   7   7  175.36    7.01
   1  -7  -7  181.24    6.96
   1  -7  -6  191.63    7.21
  -1   7   6  189.01    7.17
  -1   7   6  179.44    7.16
   1  -7  -5    0.43    0.21
  -1   7   5    0.18    0.13
  -1   7   5   -0.02    0.16
  -1   7   4   20.46    1.10
   1  -7  -4   19.81    0.90
   1  -7  -3    0.05    0.08
  -1   7   2   30.91    1.51
   1  -7  -2   32.94    1.37
  -1   7   2   30.33    1.40
  -1   7   1   35.40    1.70
  -1   7   1   38.04    1.61
   1  -7  -1   37.27    1.56
  -1   7   0   14.82    0.87
  -1   7   0   15.28    0.79
  -1   7  -1   63.84    2.49
   1  -7   1   58.84    2.44
   1  -7   1   64.34    2.68
  -1   7  -1   58.68    2.55
   1  -7   2    0.14    0.10
  -1   7  -2    0.27    0.12
   1  -7   2    0.10    0.14
  -1   7  -2    0.08    0.12
   1  -7   3    3.58    0.32
   1  -7   3    3.88    0.40
  -1   7  -3    4.04    0.37
   1  -7   4    0.70    0.16
  -1   7  -4    0.91    0.18
   1  -7   4    0.53    0.17
  -1   7  -4    0.68    0.17
   1  -7   5    4.72    0.39
  -1   7  -5    6.09    0.43
  -1   7  -6    0.37    0.15
   1  -7   6    0.60    0.16
   1  -7   7   10.62    0.65
  -1   7  -7   11.12    0.66
   1  -7   8   86.81    3.44
  -1   7  -8   86.29    3.42
   1  -7   9    6.73    0.51
  -1   7  -9    6.83    0.48
   1  -7  10   10.42    0.64
  -1   7 -10    9.40    0.58
   1  -7  11    3.73    0.35
   1  -7  11    3.99    0.36
  -1   7 -11    3.32    0.30
   1  -7  12   -0.13    0.13
   1  -7  12    0.04    0.10
   1  -7  13    0.08    0.12
   1  -7  13    0.19    0.19
   1  -7  13   -0.01    0.09
   1  -7  14    4.21    0.31
   1  -7  14    4.78    0.39
   1  -7  15   -0.01    0.08
   1  -7  15   -0.03    0.10
   1  -7  16    0.23    0.06
  -1   6  16   -0.01    0.07
  -1   6  15    5.34    0.41
  -1   6  15    6.89    0.40
  -1   6  14    0.29    0.15
  -1   6  14    0.25    0.13
  -1   6  13    4.26    0.29
  -1   6  13    4.41    0.31
  -1   6  13    4.10    0.41
  -1   6  13    4.24    0.37
  -1   6  13    3.41    0.48
  -1   6  12    8.96    0.64
   1  -6 -12    8.69    0.57
  -1   6  12    8.95    0.50
  -1   6  12   10.01    0.54
  -1   6  12    7.85    0.75
  -1   6  11   24.31    1.27
   1  -6 -11   25.55    1.24
  -1   6  11   27.72    1.19
  -1   6  11   24.04    1.47
   1  -6 -10  112.02    4.39
  -1   6  10  105.85    4.38
  -1   6  10  106.73    4.63
  -1   6  10  118.46    4.30
   1  -6  -9  147.53    5.65
  -1   6   9  145.97    5.63
  -1   6   9  147.89    5.90
   1  -6  -8  115.57    4.33
  -1   6   8  107.57    4.51
   1  -6  -8  106.28    4.34
   1  -6  -7  187.83    6.93
  -1   6   7  175.11    7.07
   1  -6  -7  184.98    7.01
   1  -6  -6   31.75    1.49
  -1   6   6   30.54    1.44
  -1   6   6   28.14    1.46
  -1   6   5   38.98    1.72
  -1   6   5   39.72    1.64
  -1   6   5   34.75    1.70
   1  -6  -4   39.07    1.59
  -1   6   4   40.51    1.77
   1  -6  -3    3.44    0.27
  -1   6   2   54.44    2.16
  -1   6   2   52.48    2.25
  -1   6   1  336.24   12.15
  -1   6   1  325.92   12.24
  -1   6   0  146.17    5.34
  -1   6   0  137.40    5.41
   1  -6   0  141.64    5.41
   1  -6   1    9.63    0.52
  -1   6  -1    9.99    0.54
  -1   6  -1    9.15    0.58
   1  -6   1    8.79    0.55
  -1   6  -2   56.45    2.15
   1  -6   2   50.87    2.16
   1  -6   2   50.04    2.11
   1  -6   2   57.13    2.32
   1  -6   3   75.11    3.04
  -1   6  -3   83.38    3.08
   1  -6   3   78.90    3.20
   1  -6   4    3.85    0.31
   1  -6   4    4.67    0.40
  -1   6  -4    4.66    0.34
  -1   6  -5    1.10    0.17
   1  -6   5    1.46    0.22
   1  -6   5    1.31    0.18
  -1   6  -6   14.92    0.76
   1  -6   6   14.34    0.75
   1  -6   6   13.69    0.79
  -1   6  -7   15.25    0.79
   1  -6   7   14.62    0.78
   1  -6   7   15.28    0.85
  -1   6  -8    4.31    0.36
   1  -6   8    4.57    0.38
   1  -6   8    4.36    0.41
   1  -6   9    7.89    0.54
  -1   6  -9    7.83    0.51
   1  -6  10    0.85    0.19
  -1   6 -10    0.42    0.13
   1  -6  11    7.21    0.52
  -1   6 -11    6.90    0.46
   1  -6  12    1.19    0.27
   1  -6  12    1.61    0.24
   1  -6  13    0.11    0.19
   1  -6  13    0.27    0.14
   1  -6  13    0.04    0.19
   1  -6  14    7.50    0.54
   1  -6  14    8.07    0.50
   1  -6  14    8.67    0.59
   1  -6  15    6.49    0.39
   1  -6  15    5.28    0.41
   1  -6  15    6.03    0.42
   1  -6  15    4.94    0.38
   1  -6  16    5.09    0.30
   1  -6  16    4.21    0.30
  -1   5  17    0.66    0.10
  -1   5  16    0.03    0.09
  -1   5  16    0.04    0.10
  -1   5  15    5.08    0.37
  -1   5  15    4.51    0.42
  -1   5  14    8.24    0.44
  -1   5  14    7.41    0.59
  -1   5  14    8.32    0.53
  -1   5  13   31.03    1.32
  -1   5  13   31.78    1.34
  -1   5  13   30.67    1.53
  -1   5  13   31.21    1.42
  -1   5  12    3.98    0.32
  -1   5  12    4.25    0.45
   1  -5 -12    4.28    0.36
  -1   5  12    4.15    0.33
  -1   5  12    4.33    0.54
  -1   5  12    4.51    0.40
  -1   5  11   31.21    1.53
   1  -5 -11   30.34    1.44
  -1   5  11   30.95    1.70
  -1   5  11   33.16    1.40
   1  -5 -10    0.52    0.16
  -1   5  10    0.33    0.16
  -1   5  10    0.37    0.13
  -1   5  10    0.25    0.21
   1  -5  -9    8.66    0.57
  -1   5   9    7.58    0.55
  -1   5   9    9.62    0.74
  -1   5   8    5.84    0.44
   1  -5  -8    6.57    0.46
  -1   5   8    5.82    0.55
   1  -5  -7  157.02    5.86
  -1   5   7  150.31    5.99
   1  -5  -7  155.14    5.91
  -1   5   6   38.70    1.75
  -1   5   6   38.02    1.70
  -1   5   5    0.01    0.10
   1  -5  -5    0.10    0.14
   1  -5  -4    8.16    0.74
   1  -5  -4    9.07    0.62
   1  -5  -4    9.88    0.72
   1  -5  -3  167.64    6.87
   1  -5  -3  174.99    6.63
  -1   5   3  176.70    6.62
  -1   5   2    2.44    0.30
   1  -5  -2    2.61    0.39
   1  -5  -2    2.60    0.30
  -1   5   1  149.65    6.02
   1  -5  -1  154.24    6.27
   1  -5  -1  165.77    6.05
   1  -5   0    2.85    0.32
   1  -5   0    2.24    0.39
  -1   5  -1  316.32   11.58
   1  -5   1  302.49   11.21
  -1   5  -2    4.94    0.53
  -1   5  -2    5.63    0.44
   1  -5   2    5.42    0.35
  -1   5  -3   40.07    2.05
  -1   5  -3   39.65    1.78
   1  -5   3   39.70    1.62
   1  -5   4   48.49    1.93
   1  -5   4   44.88    2.10
  -1   5  -4   52.22    2.15
  -1   5  -4   47.96    2.46
  -1   5  -5  316.66   12.32
   1  -5   5  323.56   11.82
   1  -5   5  312.47   11.54
   1  -5   5  316.33   11.59
  -1   5  -6   75.96    3.71
   1  -5   6   75.54    2.97
   1  -5   6   74.69    2.92
  -1   5  -7   71.31    2.65
   1  -5   7   61.39    2.72
   1  -5   7   67.17    2.70
   1  -5   7   66.17    2.64
  -1   5  -8   73.24    2.77
   1  -5   8   64.56    2.88
   1  -5   8   70.38    2.78
  -1   5  -9   11.21    0.62
   1  -5   9   10.72    0.74
   1  -5   9   11.25    0.65
  -1   5 -10  129.87    4.95
   1  -5  10  127.67    5.16
   1  -5  10  133.26    5.01
   1  -5  11   43.35    1.94
   1  -5  11   40.30    2.00
   1  -5  11   46.29    1.90
   1  -5  12   11.91    0.75
   1  -5  12    9.77    0.76
   1  -5  12   11.91    0.69
   1  -5  13   11.39    0.72
   1  -5  13    9.63    0.74
   1  -5  13   11.93    0.68
   1  -5  14    3.37    0.40
   1  -5  14    3.81    0.38
   1  -5  14    3.85    0.39
   1  -5  14    3.99    0.35
   1  -5  15   11.06    0.66
   1  -5  15   10.95    0.64
   1  -5  15   11.19    0.61
   1  -5  16    0.83    0.18
   1  -5  16    0.83    0.14
   1  -5  17    5.89    0.38
   1  -5  17    6.27    0.33
   1  -5  18    0.02    0.04
  -1   4  18    0.92    0.09
  -1   4  17    0.08    0.08
  -1   4  16    0.84    0.20
  -1   4  16    0.91    0.16
  -1   4  15    3.99    0.27
  -1   4  15    4.09    0.34
  -1   4  15    3.79    0.42
  -1   4  15    3.58    0.30
  -1   4  14   12.74    0.71
  -1   4  14   11.64    0.81
  -1   4  14   12.15    0.63
  -1   4  14   10.59    0.88
  -1   4  14   12.60    0.63
  -1   4  13    9.46    0.61
  -1   4  13    9.76    0.72
  -1   4  13    8.15    0.77
  -1   4  13    9.28    0.54
  -1   4  13   10.03    0.55
  -1   4  12   96.27    3.77
  -1   4  12   92.39    3.90
  -1   4  12   96.31    3.70
  -1   4  12   96.68    3.68
  -1   4  11   17.83    0.86
  -1   4  11   16.74    0.98
  -1   4  10    2.16    0.23
  -1   4  10    1.94    0.35
   1  -4 -10    2.45    0.27
  -1   4  10    1.98    0.28
  -1   4   9    0.14    0.15
   1  -4  -9    0.15    0.11
  -1   4   9    0.30    0.12
  -1   4   8   46.66    2.11
   1  -4  -8   47.15    1.94
  -1   4   8   45.78    1.94
   1  -4  -7   88.97    3.86
  -1   4   7   79.90    3.34
   1  -4  -7   82.54    3.22
   1  -4  -6   71.39    3.15
   1  -4  -6   73.87    3.37
   1  -4  -6   72.91    2.96
   1  -4  -5  192.18    7.49
   1  -4  -5  183.94    7.12
   1  -4  -5  195.77    7.31
   1  -4  -4  132.56    5.07
   1  -4  -4  128.09    4.92
   1  -4  -4  118.53    5.17
  -1   4   4  132.17    4.98
  -1   4   3  247.06    9.31
   1  -4  -3  253.34    9.26
   1  -4  -3  247.40    9.54
  -1   4   2    1.22    0.21
   1  -4  -2    1.12    0.17
   1  -4  -2    1.04    0.25
  -1   4   1    1.96    0.27
   1  -4  -1    2.07    0.32
   1  -4  -1    2.51    0.25
   1  -4   0   24.91    1.38
  -1   4   0   25.94    1.33
   1  -4   0   25.74    1.20
  -1   4  -1   35.16    1.74
   1  -4   1   34.19    1.80
  -1   4  -1   37.96    1.56
  -1   4  -2    0.53    0.12
  -1   4  -2    0.42    0.17
   1  -4   2    0.41    0.08
   1  -4   3    0.20    0.06
  -1   4  -3   -0.03    0.15
  -1   4  -3    0.15    0.08
   1  -4   4   93.02    3.77
  -1   4  -4   99.62    4.22
  -1   4  -4   97.95    3.80
   1  -4   4   96.66    3.60
  -1   4  -5   62.42    2.69
   1  -4   5   66.24    2.46
   1  -4   5   63.15    2.68
  -1   4  -5   64.42    3.14
  -1   4  -6   16.44    0.94
  -1   4  -6   14.91    1.26
   1  -4   6   14.97    0.90
  -1   4  -7   72.30    3.71
   1  -4   7   76.11    3.11
   1  -4   7   74.79    2.86
   1  -4   7   69.42    2.81
   1  -4   8    3.80    0.36
   1  -4   8    3.90    0.31
   1  -4   9  139.40    5.32
   1  -4   9  135.12    5.18
   1  -4  10   56.02    2.39
   1  -4  10   53.86    2.25
   1  -4  11  129.46    4.98
   1  -4  11  126.60    5.08
   1  -4  11  129.18    4.93
   1  -4  12    0.54    0.21
   1  -4  12    0.65    0.20
   1  -4  12    0.80    0.18
   1  -4  13    2.31    0.36
   1  -4  13    2.55    0.33
   1  -4  13    2.75    0.34
   1  -4  13    2.95    0.32
   1  -4  14    0.02    0.20
   1  -4  14    0.08    0.14
   1  -4  14    0.04    0.13
   1  -4  14    0.02    0.16
   1  -4  15    0.29    0.14
   1  -4  15    0.10    0.15
   1  -4  15    0.04    0.17
   1  -4  16   24.81    1.29
   1  -4  16   28.79    1.20
   1  -4  16   26.68    1.23
   1  -4  17   20.10    0.86
   1  -4  17   18.74    0.89
   1  -4  18    1.73    0.17
  -1   3  18    2.63    0.19
  -1   3  17    2.28    0.21
  -1   3  16   -0.02    0.09
  -1   3  16   -0.04    0.16
  -1   3  16   -0.03    0.12
  -1   3  15   29.19    1.22
  -1   3  15   29.70    1.32
  -1   3  15   26.99    1.47
  -1   3  15   28.41    1.31
  -1   3  14    0.69    0.16
  -1   3  14    0.72    0.19
  -1   3  14    0.73    0.24
  -1   3  14    0.80    0.15
  -1   3  13    7.48    0.47
  -1   3  13    7.59    0.53
  -1   3  13    6.51    0.60
  -1   3  13    6.65    0.67
  -1   3  13    7.38    0.46
  -1   3  12    1.48    0.20
  -1   3  12    1.48    0.21
  -1   3  12    1.32    0.32
  -1   3  12    1.28    0.27
  -1   3  12    1.75    0.24
  -1   3  11    2.44    0.40
  -1   3  11    3.16    0.31
  -1   3  11    3.50    0.38
  -1   3  11    3.36    0.29
  -1   3  11    3.05    0.28
  -1   3  10    0.07    0.08
  -1   3  10    0.19    0.17
  -1   3  10    0.49    0.16
  -1   3   9    8.37    0.59
   1  -3  -9    8.72    0.54
  -1   3   8   29.66    1.48
  -1   3   8   31.69    1.38
   1  -3  -7    2.18    0.33
   1  -3  -7    1.83    0.25
   1  -3  -6   66.26    2.73
   1  -3  -6   68.81    2.90
   1  -3  -5  576.29   21.56
   1  -3  -5  608.89   21.82
   1  -3  -4    9.73    0.67
   1  -3  -4    7.47    0.72
   1  -3  -3    0.81    0.22
   1  -3  -3    1.11    0.15
  -1   3   3    0.67    0.16
   1  -3  -2  450.91   16.69
  -1   3   2  452.77   16.56
   1  -3  -2  453.04   16.44
   1  -3  -1  475.70   17.18
   1  -3  -1  467.67   17.42
   1  -3   0    0.04    0.06
   1  -3   0    0.12    0.15
  -1   3   0    0.22    0.13
   1  -3   1   77.01    3.25
  -1   3  -1   75.54    3.18
  -1   3  -1   78.48    2.97
  -1   3  -2  281.76   10.48
  -1   3  -2  275.88   10.19
   1  -3   3  116.81    4.40
  -1   3  -3  126.04    4.58
  -1   3  -3  128.18    4.94
   1  -3   4   90.82    3.36
   1  -3   4   91.72    3.52
  -1   3  -4   92.68    3.57
  -1   3  -4   86.95    3.92
  -1   3  -5  143.58    5.46
  -1   3  -5  144.84    5.94
   1  -3   5  145.70    5.42
   1  -3   5  140.72    5.18
   1  -3   6    5.16    0.24
  -1   3  -6    6.00    0.74
   1  -3   6    5.64    0.44
   1  -3   7 1188.31   42.57
  -1   3  -7 1136.66   43.32
   1  -3   8   90.95    3.75
   1  -3   9   94.39    3.50
   1  -3   9   83.13    3.36
   1  -3  10    4.39    0.37
   1  -3  10    4.18    0.40
   1  -3  10    3.91    0.33
   1  -3  11    0.87    0.22
   1  -3  11    0.59    0.18
   1  -3  11    0.53    0.15
   1  -3  12   10.18    0.67
   1  -3  12    9.45    0.69
   1  -3  12   11.44    0.75
   1  -3  12   10.67    0.64
   1  -3  13    8.88    0.67
   1  -3  13    8.64    0.59
   1  -3  13    7.09    0.60
   1  -3  13    9.04    0.61
   1  -3  13    9.06    0.57
   1  -3  14  238.63    9.04
   1  -3  14  241.96    9.16
   1  -3  14  244.93    9.00
   1  -3  15   15.52    0.86
   1  -3  15   15.17    0.93
   1  -3  15   16.55    0.84
   1  -3  16    8.70    0.54
   1  -3  16    8.57    0.51
   1  -3  16    8.12    0.61
   1  -3  17    0.11    0.09
   1  -3  17    0.16    0.11
   1  -3  17    0.21    0.14
   1  -3  18    0.89    0.14
   1  -3  18    0.84    0.10
  -1   2  18    0.15    0.08
   1  -2 -17    9.46    0.47
  -1   2  17    8.77    0.51
  -1   2  16    1.13    0.20
  -1   2  16    0.90    0.25
  -1   2  16    1.21    0.20
  -1   2  15    3.75    0.29
  -1   2  15    3.53    0.33
  -1   2  15    3.01    0.42
  -1   2  15    2.85    0.32
  -1   2  14   23.26    1.14
  -1   2  14   22.47    1.10
  -1   2  14   21.08    1.25
  -1   2  14   20.95    1.01
  -1   2  14   23.98    1.05
  -1   2  13   11.50    0.69
  -1   2  13   10.72    0.81
  -1   2  13   10.66    0.88
  -1   2  13   12.09    0.64
  -1   2  13   12.03    0.65
  -1   2  12    4.21    0.37
  -1   2  12    4.69    0.47
  -1   2  12    4.25    0.52
  -1   2  12    4.01    0.33
  -1   2  12    4.27    0.34
  -1   2  11   23.99    1.18
  -1   2  11   25.72    1.32
  -1   2  11   27.54    1.17
  -1   2  11   25.68    1.44
  -1   2  11   26.02    1.16
  -1   2  10    3.70    0.33
  -1   2  10    4.00    0.39
  -1   2  10    3.90    0.44
  -1   2  10    4.33    0.32
  -1   2  10    3.91    0.31
  -1   2   9    3.10    0.25
  -1   2   9    2.78    0.35
  -1   2   9    2.88    0.30
   1  -2  -8   10.30    0.89
   1  -2  -8   10.88    0.68
  -1   2   8    9.47    0.65
   1  -2  -7    0.31    0.14
   1  -2  -7    0.15    0.18
   1  -2  -7    0.36    0.12
   1  -2  -6   93.28    3.82
   1  -2  -6   95.49    3.68
   1  -2  -6   93.94    3.96
   1  -2  -5  463.63   18.02
   1  -2  -5  493.08   17.91
   1  -2  -5  498.12   17.78
   1  -2  -4  367.87   13.52
   1  -2  -3  130.58    4.84
   1  -2  -3  117.43    4.62
  -1   2   3  121.18    4.65
  -1   2   2   76.58    3.10
   1  -2  -2   76.59    3.03
   1  -2  -2   80.03    2.96
   1  -2  -2   81.38    3.21
   1  -2  -1  675.39   24.72
   1  -2  -1  714.11   24.98
  -1   2   0  584.90   20.69
  -1   2   0  568.39   20.46
   1  -2   0  573.35   20.72
   1  -2   0  556.12   20.49
  -1   2  -1   37.57    1.48
   1  -2   1   35.77    1.69
  -1   2  -1   37.65    1.68
  -1   2  -2  791.87   28.42
  -1   2  -2  785.78   28.69
   1  -2   2  777.55   28.69
   1  -2   3   28.08    1.07
  -1   2  -3   28.90    1.47
   1  -2   3   28.26    1.17
   1  -2   4  142.17    5.18
  -1   2  -4  149.31    5.81
   1  -2   4  146.70    5.35
  -1   2  -5    2.55    0.46
   1  -2   5    2.58    0.25
   1  -2   6 1700.51   60.63
  -1   2  -6 1626.62   61.25
   1  -2   7   14.70    0.83
  -1   2  -7   12.16    1.14
  -1   2  -8    0.21    0.24
   1  -2   8    0.18    0.13
   1  -2   9   62.32    2.74
   1  -2  10    4.25    0.39
   1  -2  10    5.00    0.37
   1  -2  10    4.59    0.34
   1  -2  11   14.78    0.89
   1  -2  11   16.70    0.85
   1  -2  11   15.90    0.81
   1  -2  12   60.70    2.52
   1  -2  12   55.23    2.51
   1  -2  12   59.17    2.42
   1  -2  12   58.16    2.38
   1  -2  13  194.84    7.16
   1  -2  13  203.47    7.30
   1  -2  13  189.06    7.12
   1  -2  14    0.16    0.21
   1  -2  14    0.24    0.19
   1  -2  14    0.10    0.15
   1  -2  14    0.34    0.16
   1  -2  15    3.89    0.37
   1  -2  15    2.91    0.38
   1  -2  15    3.68    0.43
   1  -2  15    4.16    0.35
   1  -2  16    9.65    0.62
   1  -2  16   10.59    0.71
   1  -2  16   10.99    0.60
   1  -2  17    2.46    0.26
   1  -2  17    2.50    0.24
   1  -2  17    2.85    0.33
   1  -2  18    0.48    0.10
   1  -2  18    0.53    0.12
   1  -2  18    0.58    0.17
   1  -2  19    0.37    0.09
  -1   1  18    0.38    0.10
   1  -1 -17    1.99    0.18
  -1   1  17    1.50    0.20
  -1   1  17    2.25    0.23
  -1   1  16    3.85    0.36
  -1   1  16    4.16    0.35
  -1   1  15   22.03    1.05
  -1   1  15   20.66    0.95
  -1   1  15   21.99    1.10
  -1   1  14   19.09    1.04
  -1   1  14   18.92    0.99
  -1   1  14   18.87    1.18
  -1   1  14   19.71    0.93
  -1   1  14   19.84    0.94
  -1   1  13    2.73    0.32
  -1   1  13    3.25    0.44
  -1   1  13    3.21    0.29
  -1   1  13    3.71    0.32
  -1   1  12    1.16    0.20
  -1   1  12    1.21    0.31
  -1   1  12    1.57    0.30
  -1   1  12    1.23    0.18
  -1   1  12    1.14    0.19
  -1   1  11    1.73    0.23
  -1   1  11    1.70    0.33
  -1   1  11    1.90    0.29
  -1   1  11    1.82    0.21
  -1   1  11    1.77    0.22
  -1   1  10   18.15    0.91
  -1   1  10   19.47    1.04
  -1   1  10   19.99    0.90
  -1   1  10   18.36    1.09
  -1   1  10   18.59    0.88
  -1   1   9   21.44    0.99
  -1   1   9   23.83    1.11
  -1   1   9   20.47    1.14
  -1   1   9   21.19    0.96
   1  -1  -8   41.37    2.15
   1  -1  -8   43.04    2.02
   1  -1  -7    7.03    0.65
   1  -1  -7    7.20    0.49
   1  -1  -7    7.03    0.57
   1  -1  -6  313.21   11.97
   1  -1  -6  317.17   11.82
   1  -1  -6  321.87   11.70
   1  -1  -5  329.08   12.00
   1  -1  -5  316.36   11.85
   1  -1  -5  320.27   11.75
   1  -1  -4   20.28    0.99
   1  -1  -4   20.74    0.92
   1  -1  -4   20.55    1.08
   1  -1  -3   10.55    0.58
  -1   1   3   11.34    0.61
   1  -1  -3   10.90    0.67
  -1   1   2  874.28   30.14
   1  -1  -2  806.27   30.05
   1  -1  -1 1239.80   41.11
   1  -1  -1  876.81   41.23
   1  -1  -1 1223.17   41.04
  -1   1   1  986.06   41.19
  -1   1   0  126.43    4.72
  -1   1   0  127.44    4.53
   1  -1   0  120.21    4.55
  -1   1  -1  518.94   18.77
  -1   1  -1  525.92   18.98
  -1   1  -2  853.48   30.98
   1  -1   3  459.78   16.61
   1  -1   4  881.87   31.80
   1  -1   5 1454.15   52.38
   1  -1   6  132.60    5.03
   1  -1   7  430.83   15.80
   1  -1   8    4.23    0.40
   1  -1   9    4.18    0.43
   1  -1  10    4.53    0.38
   1  -1  10    4.31    0.34
   1  -1  10    4.27    0.32
   1  -1  11   42.34    1.88
   1  -1  11   42.94    1.81
   1  -1  11   42.65    1.77
   1  -1  12   11.25    0.72
   1  -1  12    9.89    0.62
   1  -1  12    9.87    0.59
   1  -1  13   11.58    0.79
   1  -1  13   12.45    0.71
   1  -1  13   11.55    0.67
   1  -1  14    1.61    0.30
   1  -1  14    1.21    0.28
   1  -1  14    1.48    0.24
   1  -1  14    1.69    0.23
   1  -1  15   46.86    2.27
   1  -1  15   50.67    2.13
   1  -1  15   50.68    2.25
   1  -1  15   52.10    2.11
   1  -1  16   56.03    2.25
   1  -1  16   53.51    2.36
   1  -1  16   58.66    2.22
   1  -1  17    1.92    0.23
   1  -1  17    1.60    0.26
   1  -1  17    2.11    0.31
   1  -1  17    2.15    0.22
   1  -1  18    0.06    0.09
   1  -1  18   -0.06    0.07
   1  -1  19    9.66    0.47
   1  -1  20    0.54    0.08
  -1   0  19    2.46    0.15
  -1   0  18    0.62    0.12
  -1   0  17    1.42    0.21
  -1   0  17    1.79    0.21
   1   0 -17    1.48    0.16
  -1   0  16   18.05    1.00
  -1   0  16   20.20    0.96
   1   0 -16   19.96    0.92
  -1   0  15    0.51    0.18
  -1   0  15    0.41    0.18
  -1   0  15    0.62    0.14
  -1   0  14    0.07    0.14
  -1   0  14    0.21    0.16
  -1   0  14    0.24    0.11
  -1   0  14    0.16    0.14
  -1   0  13   13.34    0.76
  -1   0  13   13.47    0.83
  -1   0  13   13.25    0.72
  -1   0  13   14.21    0.73
  -1   0  12    1.27    0.21
  -1   0  12    1.39    0.25
  -1   0  12    1.49    0.20
  -1   0  12    1.42    0.20
  -1   0  11   15.05    0.73
  -1   0  11   13.25    0.93
  -1   0  11   14.81    0.74
  -1   0  11   13.32    0.76
  -1   0  10   10.54    0.58
  -1   0  10   10.53    0.61
  -1   0  10   10.46    0.77
  -1   0  10   12.71    0.62
  -1   0   9  112.49    4.22
   1   0  -9  120.85    4.36
  -1   0   9  105.98    4.34
  -1   0   9  104.44    4.40
  -1   0   9  111.21    4.19
   1   0  -8  244.15    8.71
   1   0  -8  217.78    8.85
   1   0  -7   68.80    2.89
  -1   0   6    1.91    0.26
   1   0  -6    2.36    0.28
  -1   0   5   32.74    1.45
   1   0  -5   31.35    1.44
   1   0  -4   16.56    0.75
  -1   0   4   16.22    0.80
   1   0  -4   14.40    0.78
  -1   0   3 1404.00   50.03
   1   0  -3 1402.45   49.99
   1   0  -3 1358.14   50.03
   1   0  -2   85.09    3.16
  -1   0   2   89.40    3.16
  -1   0   1 2593.47   90.43
   1   0  -1 2458.29   90.43
   1   0  -1 2504.12   90.43
   1   0   0   87.26    3.40
  -1   0   0   89.40    3.24
   1   0   1    2.02    0.12
  -1   0  -1    2.17    0.12
   1   0   2  620.37   22.19
  -1   0  -2  609.14   21.91
  -1   0  -3 1494.82   54.02
   1   0   4  985.88   35.46
  -1   0  -4  980.94   35.81
   1   0   5  135.30    4.91
  -1   0  -5  127.35    4.88
  -1   0  -6    1.15    0.17
   1   0   6    1.26    0.18
   1   0   7  103.95    3.90
  -1   0  -7  102.28    3.87
  -1   0  -7   97.96    3.63
  -1   0  -8    0.15    0.10
  -1   0  -8    0.08    0.04
   1   0   8    0.10    0.09
  -1   0  -9    1.35    0.23
   1   0   9    1.50    0.25
   1   0  10    5.39    0.51
  -1   0 -10    4.75    0.46
   1   0  10    5.09    0.39
   1   0  10    4.83    0.35
   1   0  11    7.07    0.51
   1   0  11    7.10    0.47
   1   0  11    7.31    0.45
   1   0  12    3.15    0.36
   1   0  12    3.53    0.32
   1   0  12    3.57    0.30
   1   0  13    8.61    0.64
   1   0  13    8.48    0.56
   1   0  13    8.63    0.54
   1   0  14   32.59    1.65
   1   0  14   34.84    1.54
   1   0  14   34.56    1.51
   1   0  15   34.77    1.78
   1   0  15   37.86    1.65
   1   0  15   38.36    1.63
   1   0  16   72.97    3.33
   1   0  16   80.39    3.18
   1   0  16   84.41    3.16
   1   0  17   -0.02    0.15
   1   0  17   -0.05    0.11
   1   0  17    0.04    0.09
   1   0  18    0.12    0.13
   1   0  18    0.13    0.08
   1   0  18    0.01    0.10
   1   0  19    0.10    0.07
   1   0  20    2.90    0.21
  -1  -1  19    0.62    0.07
  -1  -1  18    5.72    0.34
   1   1 -17    0.76    0.13
  -1  -1  17    0.90    0.16
  -1  -1  17    0.83    0.19
   1   1 -16    3.15    0.28
  -1  -1  16    2.78    0.29
  -1  -1  16    2.96    0.34
   1   1 -15    4.22    0.36
  -1  -1  15    4.29    0.37
  -1  -1  15    4.04    0.42
  -1  -1  15    3.53    0.47
  -1  -1  15    3.70    0.31
  -1  -1  14    3.20    0.34
  -1  -1  14    3.26    0.46
  -1  -1  14    3.23    0.30
  -1  -1  14    3.46    0.41
  -1  -1  13    0.38    0.19
  -1  -1  13    0.05    0.12
  -1  -1  13   -0.06    0.14
  -1  -1  13    0.06    0.19
  -1  -1  13   -0.01    0.10
  -1  -1  12   31.82    1.50
  -1  -1  12   30.56    1.34
  -1  -1  12   28.95    1.38
  -1  -1  12   28.96    1.59
  -1  -1  12   31.27    1.36
  -1  -1  11   59.83    2.39
  -1  -1  11   54.92    2.22
  -1  -1  11   52.00    2.25
  -1  -1  11   50.98    2.46
  -1  -1  11   57.77    2.24
  -1  -1  10   19.53    0.98
  -1  -1  10   20.59    0.96
  -1  -1  10   20.18    1.14
  -1  -1  10   21.63    0.98
  -1  -1   9  222.31    8.60
   1   1  -9  241.69    8.70
  -1  -1   9  241.17    8.78
  -1  -1   9  217.98    8.78
  -1  -1   9  240.60    8.56
   1   1  -8   12.99    0.71
   1   1  -8   12.12    0.89
   1   1  -7    2.43    0.30
   1   1  -7    1.95    0.32
   1   1  -7    2.31    0.24
   1   1  -6    3.22    0.33
   1   1  -6    3.59    0.40
   1   1  -6    3.89    0.30
  -1  -1   5   91.07    3.83
  -1  -1   5   99.99    3.74
   1   1  -5   94.30    3.88
   1   1  -5   95.85    3.82
   1   1  -5  105.76    3.74
  -1  -1   4  142.33    5.39
   1   1  -4  148.34    5.31
  -1  -1   4  139.47    5.30
   1   1  -4  140.42    5.43
   1   1  -3  211.89    7.54
   1   1  -3  209.11    7.65
  -1  -1   3  205.76    7.54
   1   1  -3  200.23    7.58
  -1  -1   3  202.23    7.59
   1   1  -2 2184.49   80.53
  -1  -1   2 2234.88   80.52
  -1  -1   2 2274.55   80.55
   1   1  -2 2292.61   80.60
  -1  -1   1   26.05    1.05
  -1  -1   1   28.86    1.10
   1   1  -1   26.21    1.05
   1   1  -1   25.04    1.10
  -1  -1   0  882.37   31.50
   1   1   0  904.92   31.64
  -1  -1   0  862.40   31.53
  -1  -1   0  869.52   31.59
  -1  -1  -1    4.72    0.28
   1   1   1    5.68    0.31
  -1  -1  -2 1645.43   59.42
  -1  -1  -2 1687.43   59.57
  -1  -1  -3  479.79   17.48
  -1  -1  -3  485.45   17.43
  -1  -1  -3  490.90   17.68
  -1  -1  -4    8.62    0.45
  -1  -1  -5    0.39    0.10
  -1  -1  -6    3.31    0.29
  -1  -1  -7  217.63    8.10
  -1  -1  -7  236.48    8.33
  -1  -1  -8    0.36    0.07
  -1  -1  -8    0.30    0.12
  -1  -1  -9   19.66    1.08
   1   1  10   36.14    1.55
   1   1  10   34.91    1.49
   1   1  11    3.23    0.33
   1   1  11    2.72    0.27
   1   1  11    3.38    0.34
   1   1  11    3.29    0.28
   1   1  12    0.27    0.13
   1   1  12    0.29    0.12
   1   1  12    0.33    0.15
   1   1  13   28.85    1.39
   1   1  13   27.68    1.27
   1   1  13   25.77    1.37
   1   1  13   27.14    1.24
   1   1  14    3.18    0.38
   1   1  14    2.99    0.32
   1   1  14    2.79    0.37
   1   1  14    3.44    0.31
   1   1  15    0.51    0.23
   1   1  15    0.43    0.17
   1   1  15    0.55    0.16
   1   1  15    0.42    0.19
   1   1  16    1.45    0.30
   1   1  16    1.89    0.25
   1   1  16    1.65    0.22
   1   1  17   20.15    1.04
   1   1  17   18.15    1.07
   1   1  17   19.80    0.94
   1   1  17   19.26    0.89
   1   1  18    1.92    0.25
   1   1  18    1.81    0.20
   1   1  18    1.47    0.25
   1   1  19   -0.02    0.07
   1   1  19    0.14    0.11
   1   1  20    0.08    0.06
  -1  -2  18    0.40    0.10
   1   2 -17    0.04    0.07
  -1  -2  17    0.06    0.11
   1   2 -16   15.16    0.75
  -1  -2  16   14.84    0.77
  -1  -2  16   13.68    0.84
   1   2 -15    2.49    0.27
  -1  -2  15    2.41    0.28
  -1  -2  15    1.96    0.22
  -1  -2  15    2.12    0.33
   1   2 -14    6.71    0.47
  -1  -2  14    5.53    0.45
  -1  -2  14    6.10    0.55
  -1  -2  14    5.89    0.42
  -1  -2  13   30.23    1.40
  -1  -2  13   32.23    1.54
  -1  -2  13   31.04    1.36
  -1  -2  12   52.07    2.19
  -1  -2  12   49.19    2.41
  -1  -2  12   52.20    2.15
  -1  -2  12   54.99    2.34
  -1  -2  11    3.80    0.32
  -1  -2  11    3.51    0.34
  -1  -2  11    3.93    0.46
  -1  -2  11    3.53    0.31
  -1  -2  11    4.97    0.44
  -1  -2  10   16.30    0.77
  -1  -2  10   14.13    0.79
  -1  -2  10   15.99    0.79
  -1  -2  10   15.28    0.96
  -1  -2  10   16.53    0.89
  -1  -2   9   10.67    0.63
  -1  -2   9    9.20    0.67
  -1  -2   9    9.48    0.53
  -1  -2   9    9.48    0.52
  -1  -2   8    2.26    0.21
  -1  -2   8    2.41    0.30
   1   2  -8    1.59    0.30
   1   2  -8    2.54    0.25
   1   2  -7  783.17   27.64
   1   2  -7  724.71   27.89
  -1  -2   6   23.14    1.06
   1   2  -6   24.50    1.24
   1   2  -6   23.14    1.05
  -1  -2   5  351.34   12.66
   1   2  -5  332.30   12.79
   1   2  -5  350.74   12.64
  -1  -2   4    9.32    0.51
   1   2  -4   10.62    0.60
   1   2  -4   10.21    0.50
  -1  -2   4    8.58    0.56
   1   2  -3  375.77   13.40
   1   2  -3  362.85   13.31
  -1  -2   3  364.57   13.40
   1   2  -2 1256.39   45.18
  -1  -2   2 1235.45   45.19
   1   2  -2 1255.86   45.18
   1   2  -2 1275.45   45.23
  -1  -2   2 1263.34   45.24
   1   2  -1  400.59   14.36
  -1  -2   1  386.02   14.36
  -1  -2   1  386.91   14.34
   1   2  -1  407.92   14.31
   1   2   0  678.65   23.69
  -1  -2   0  640.54   23.67
   1   2   1  204.41    7.22
  -1  -2  -1  204.72    7.24
  -1  -2  -1  192.17    7.18
  -1  -2  -2  172.27    6.38
  -1  -2  -2  178.56    6.41
  -1  -2  -3  130.93    5.02
  -1  -2  -3  152.58    5.18
  -1  -2  -4  608.08   22.00
  -1  -2  -5  276.78   10.18
  -1  -2  -6    2.53    0.26
  -1  -2  -7    1.58    0.22
  -1  -2  -8  265.85    9.96
  -1  -2  -9    8.32    0.47
  -1  -2  -9    8.28    0.63
  -1  -2  -9    8.11    0.63
   1   2  10    0.38    0.12
   1   2  10    0.34    0.11
   1   2  10    0.27    0.11
   1   2  11  102.28    3.83
   1   2  11   97.75    3.75
   1   2  11   95.21    3.84
   1   2  11   94.62    3.71
   1   2  12   29.20    1.40
   1   2  12   28.95    1.44
   1   2  12   29.51    1.33
   1   2  12   29.48    1.30
   1   2  13    0.13    0.15
   1   2  13    0.08    0.13
   1   2  13    0.13    0.13
   1   2  14    7.75    0.61
   1   2  14    7.74    0.64
   1   2  14    8.20    0.54
   1   2  14    8.12    0.52
   1   2  15   15.27    0.94
   1   2  15   13.72    0.94
   1   2  15   15.41    0.83
   1   2  15   15.81    0.80
   1   2  16    7.04    0.59
   1   2  16    6.38    0.56
   1   2  16    7.27    0.50
   1   2  16    7.95    0.48
   1   2  17    0.47    0.18
   1   2  17    0.16    0.17
   1   2  17    0.21    0.13
   1   2  17    0.15    0.09
   1   2  18    7.40    0.58
   1   2  18    8.54    0.48
   1   2  19    1.13    0.17
   1   2  19    0.96    0.12
   1   2  19    0.96    0.18
   1   2  20    0.85    0.10
  -1  -3  18    0.03    0.06
   1   3 -17    2.85    0.21
  -1  -3  17    4.09    0.28
   1   3 -16    1.12    0.17
  -1  -3  16    1.31    0.19
  -1  -3  16    0.68    0.20
   1   3 -15    2.21    0.25
  -1  -3  15    2.18    0.27
  -1  -3  15    2.05    0.22
  -1  -3  15    1.96    0.32
   1   3 -14    1.11    0.21
  -1  -3  14    1.08    0.22
  -1  -3  14    0.92    0.28
  -1  -3  14    0.88    0.17
   1   3 -13   29.91    1.40
  -1  -3  13   30.32    1.40
  -1  -3  13   29.87    1.36
  -1  -3  13   30.53    1.56
   1   3 -12    5.50    0.44
  -1  -3  12    4.80    0.39
  -1  -3  12    5.74    0.53
  -1  -3  12    5.34    0.43
  -1  -3  11    0.33    0.19
  -1  -3  11   -0.03    0.18
  -1  -3  11    0.01    0.11
  -1  -3  11    0.06    0.12
  -1  -3  10    1.33    0.26
  -1  -3  10    1.24    0.27
  -1  -3  10    1.57    0.20
  -1  -3   9    3.46    0.40
  -1  -3   9    3.30    0.28
  -1  -3   9    3.69    0.37
  -1  -3   9    3.45    0.29
   1   3  -8    2.42    0.25
  -1  -3   8    1.88    0.25
  -1  -3   8    1.88    0.28
   1   3  -7    5.07    0.36
   1   3  -7    4.09    0.44
  -1  -3   7    3.92    0.33
   1   3  -6   18.58    0.96
   1   3  -6   19.12    0.88
  -1  -3   6   17.73    0.88
   1   3  -6   16.74    0.99
   1   3  -5  104.56    3.95
  -1  -3   5  106.96    3.99
   1   3  -5   98.54    4.08
   1   3  -5  104.96    4.04
   1   3  -4  442.65   16.33
   1   3  -4  457.96   16.40
   1   3  -4  452.41   16.44
  -1  -3   3  118.33    4.49
   1   3  -3  118.96    4.51
   1   3  -3  119.43    4.46
   1   3  -3  126.56    4.55
  -1  -3   3  116.15    4.58
   1   3  -2 2475.60   88.86
  -1  -3   2 2501.26   88.93
   1   3  -2 2476.11   88.87
   1   3  -2 2489.42   88.84
  -1  -3   2 2427.64   88.86
   1   3  -1 9567.06  350.89
   1   3  -1 9793.55  350.90
  -1  -3   1 9999.00  350.92
   1   3  -1 9797.03  350.88
  -1  -3   0 3232.71  118.12
  -1  -3   0 3350.20  118.13
  -1  -3  -1  122.14    4.53
  -1  -3  -2  194.85    7.14
  -1  -3  -3   35.59    1.43
  -1  -3  -3   36.15    1.38
  -1  -3  -3   36.76    1.45
  -1  -3  -4   19.52    0.84
  -1  -3  -5  390.03   15.00
  -1  -3  -5  426.00   14.93
  -1  -3  -6   15.95    0.87
  -1  -3  -6   16.87    0.84
  -1  -3  -7  228.88    8.59
  -1  -3  -7  230.71    8.65
  -1  -3  -8   55.73    2.38
  -1  -3  -8   51.81    2.32
  -1  -3  -9  161.65    6.25
  -1  -3  -9  162.31    6.24
   1   3   9  155.44    5.97
   1   3  10    1.67    0.20
   1   3  10    1.87    0.20
   1   3  10    1.45    0.22
   1   3  11   42.54    1.87
   1   3  11   42.97    1.78
   1   3  11   40.24    1.72
   1   3  12    0.31    0.16
   1   3  12    0.40    0.14
   1   3  12    0.32    0.18
   1   3  12    0.14    0.10
   1   3  13   10.55    0.71
   1   3  13   10.89    0.76
   1   3  13   11.08    0.66
   1   3  13   11.08    0.63
   1   3  14    9.76    0.70
   1   3  14   10.55    0.65
   1   3  14    9.36    0.73
   1   3  14    9.93    0.59
   1   3  15    3.23    0.40
   1   3  15    2.87    0.31
   1   3  15    2.93    0.28
   1   3  15    2.46    0.37
   1   3  16    0.25    0.19
   1   3  16    0.22    0.13
   1   3  16    0.18    0.17
   1   3  16    0.17    0.10
   1   3  17    0.04    0.16
   1   3  17   -0.01    0.11
   1   3  17   -0.02    0.14
   1   3  18    4.64    0.36
   1   3  18    4.24    0.30
   1   3  18    3.69    0.38
   1   3  19    0.07    0.09
   1   3  19   -0.01    0.06
   1   3  19    0.03    0.10
  -1  -4  18    0.00    0.05
  -1  -4  17    0.04    0.08
   1   4 -16    0.60    0.12
  -1  -4  16    0.60    0.15
   1   4 -15    0.51    0.15
  -1  -4  15    0.51    0.17
  -1  -4  15    0.35    0.13
   1   4 -14    2.99    0.30
  -1  -4  14    2.73    0.30
  -1  -4  14    2.36    0.26
  -1  -4  14    2.35    0.36
   1   4 -13   10.23    0.63
  -1  -4  13    9.66    0.62
  -1  -4  13    8.86    0.58
  -1  -4  13    9.73    0.75
   1   4 -12    0.32    0.15
  -1  -4  12    0.27    0.16
  -1  -4  12    0.26    0.21
  -1  -4  12    0.31    0.15
  -1  -4  11   13.23    0.75
  -1  -4  11   13.17    0.89
   1   4 -11   14.22    0.79
  -1  -4  10   34.43    1.53
  -1  -4  10   34.32    1.69
   1   4 -10   36.69    1.58
  -1  -4   9   -0.02    0.14
  -1  -4   9    0.01    0.09
   1   4  -9    0.04    0.11
  -1  -4   8    0.09    0.11
   1   4  -8    0.26    0.12
  -1  -4   8    0.09    0.12
  -1  -4   8    0.02    0.09
   1   4  -7   73.04    2.87
   1   4  -7   71.50    3.06
   1   4  -7   73.92    2.90
  -1  -4   7   73.02    2.94
   1   4  -7   65.73    3.10
  -1  -4   7   78.99    2.90
  -1  -4   7   71.37    2.97
   1   4  -6    1.25    0.17
   1   4  -6    0.90    0.19
   1   4  -5  107.46    4.07
   1   4  -5  105.97    4.20
   1   4  -5  106.50    4.16
   1   4  -4   29.05    1.26
  -1  -4   4   29.79    1.30
   1   4  -4   27.91    1.33
   1   4  -4   31.11    1.34
   1   4  -3   23.52    1.07
   1   4  -3   23.27    1.05
   1   4  -3   22.72    1.01
  -1  -4   3   22.31    1.12
  -1  -4   3   22.73    1.04
   1   4  -2   36.75    1.47
   1   4  -2   33.30    1.42
  -1  -4   2   34.03    1.45
   1   4  -1  576.95   20.58
  -1  -4   1  564.40   20.67
   1   4  -1  577.61   20.68
   1   4  -1  558.46   20.67
  -1  -4   0   23.21    1.02
  -1  -4   0   23.12    1.05
  -1  -4  -1   20.70    0.95
  -1  -4  -2   13.32    0.67
  -1  -4  -3  393.87   14.15
  -1  -4  -3  383.52   14.18
  -1  -4  -4    0.71    0.12
  -1  -4  -4    0.64    0.11
  -1  -4  -5 1219.38   43.26
  -1  -4  -5 1182.13   43.12
  -1  -4  -6    6.59    0.51
  -1  -4  -6    7.43    0.49
  -1  -4  -7    9.25    0.70
  -1  -4  -7   15.02    0.80
  -1  -4  -8    0.16    0.13
  -1  -4  -8   -0.02    0.11
   1   4   9   56.06    2.23
   1   4   9   53.83    2.26
   1   4  10   50.47    2.06
   1   4  10   47.53    2.10
   1   4  11    3.60    0.34
   1   4  11    3.81    0.34
   1   4  11    3.57    0.38
   1   4  11    3.30    0.29
   1   4  12    2.85    0.32
   1   4  12    2.46    0.34
   1   4  12    2.68    0.27
   1   4  12    2.61    0.30
   1   4  13   10.76    0.62
   1   4  13   11.35    0.81
   1   4  13   10.91    0.67
   1   4  14   59.63    2.41
   1   4  14   58.11    2.66
   1   4  14   61.02    2.48
   1   4  15   19.59    0.94
   1   4  15   20.35    1.01
   1   4  15   19.94    1.18
   1   4  16    3.77    0.29
   1   4  16    4.02    0.45
   1   4  16    4.06    0.35
   1   4  17    1.74    0.29
   1   4  17    2.22    0.23
   1   4  18    0.44    0.11
   1   4  18    0.45    0.13
   1   4  19    0.66    0.08
   1   4  19    0.70    0.11
  -1  -5  17    0.12    0.08
  -1  -5  16    0.93    0.15
   1   5 -16    0.78    0.12
  -1  -5  15    2.01    0.24
   1   5 -15    2.15    0.22
  -1  -5  14    0.12    0.15
  -1  -5  14    0.06    0.10
   1   5 -14    0.18    0.13
   1   5 -13    6.17    0.46
  -1  -5  13    5.76    0.46
  -1  -5  13    5.52    0.44
   1   5 -12   13.05    0.75
  -1  -5  12   11.48    0.71
   1   5 -11    6.75    0.50
  -1  -5  11    6.26    0.48
   1   5 -10    3.27    0.34
  -1  -5  10    3.35    0.33
   1   5  -9   13.17    0.73
  -1  -5   9   11.73    0.72
  -1  -5   9   12.39    0.70
   1   5  -8    5.04    0.40
  -1  -5   8    5.48    0.42
  -1  -5   8    4.46    0.38
   1   5  -7   12.09    0.68
  -1  -5   7   12.07    0.68
  -1  -5   7   13.08    0.70
   1   5  -6    7.23    0.45
  -1  -5   6    6.48    0.49
   1   5  -6    6.75    0.57
   1   5  -6    6.22    0.75
  -1  -5   6    6.84    0.45
  -1  -5   6    7.05    0.47
   1   5  -5   19.33    1.02
   1   5  -5   19.24    1.03
   1   5  -5   17.81    1.26
   1   5  -4  723.94   26.00
   1   5  -4  680.87   26.31
   1   5  -4  718.78   26.03
  -1  -5   4  721.19   25.97
   1   5  -3   56.12    2.20
   1   5  -3   56.28    2.26
  -1  -5   3   55.62    2.22
   1   5  -3   53.39    2.40
   1   5  -2  275.88    9.74
   1   5  -2  270.11    9.62
  -1  -5   2  263.56    9.70
   1   5  -2  238.10    9.73
  -1  -5   1  311.71   10.43
   1   5  -1  290.73   10.24
  -1  -5   0  313.53   11.65
  -1  -5   0  323.22   11.73
  -1  -5  -1  199.29    7.16
  -1  -5  -1  185.16    7.19
  -1  -5  -2   95.83    3.73
  -1  -5  -3   95.81    3.62
  -1  -5  -3   91.56    3.65
  -1  -5  -4  132.91    4.97
  -1  -5  -4  129.05    5.01
  -1  -5  -5  195.40    6.11
  -1  -5  -5  186.83    6.17
  -1  -5  -5  152.45    5.88
  -1  -5  -5  150.66    5.89
  -1  -5  -6   64.49    2.76
  -1  -5  -7  137.69    5.67
   1   5   7  147.67    5.44
   1   5   8  105.84    3.94
   1   5   8   95.82    3.97
   1   5   9   97.08    3.77
   1   5  10    0.22    0.12
   1   5  11    0.54    0.16
   1   5  11    0.72    0.21
   1   5  12    0.69    0.18
   1   5  12    0.82    0.20
   1   5  12    0.69    0.16
   1   5  12    0.83    0.23
   1   5  13   13.34    0.79
   1   5  13   11.41    0.66
   1   5  13   11.67    0.85
   1   5  13   12.24    0.72
   1   5  14    5.79    0.52
   1   5  14    5.99    0.42
   1   5  14    5.75    0.57
   1   5  14    6.37    0.47
   1   5  15    0.86    0.23
   1   5  15    0.96    0.27
   1   5  15    0.96    0.16
   1   5  15    0.81    0.18
   1   5  16    8.18    0.60
   1   5  16    6.80    0.61
   1   5  16    8.30    0.50
   1   5  17   12.54    0.75
   1   5  17   12.55    0.62
   1   5  17   11.06    0.76
   1   5  18    0.10    0.12
   1   5  18    0.03    0.07
   1   5  18   -0.06    0.09
   1   5  19    0.01    0.07
  -1  -6  17    2.60    0.17
  -1  -6  16    0.32    0.10
   1   6 -15    0.42    0.11
  -1  -6  15    0.48    0.14
   1   6 -14    0.39    0.13
  -1  -6  14    0.52    0.16
   1   6 -13   -0.05    0.12
   1   6 -12    0.43    0.17
  -1  -6  12    0.34    0.15
   1   6 -11    0.69    0.20
  -1  -6  11    0.60    0.19
   1   6 -10   -0.02    0.13
  -1  -6  10    1.21    0.22
  -1  -6   9    8.17    0.58
   1   6  -9    9.48    0.61
  -1  -6   9    9.59    0.63
  -1  -6   8   22.77    1.18
   1   6  -8   25.34    1.20
  -1  -6   8   25.89    1.21
   1   6  -7    7.84    0.52
  -1  -6   7    8.44    0.54
  -1  -6   7    7.54    0.54
   1   6  -7    7.78    0.47
   1   6  -6    8.56    0.55
  -1  -6   6    9.96    0.57
  -1  -6   6    9.18    0.59
   1   6  -6    8.26    0.50
  -1  -6   5    1.52    0.20
   1   6  -5    1.65    0.19
   1   6  -5    1.36    0.19
  -1  -6   4   63.62    2.47
   1   6  -4   63.77    2.46
  -1  -6   4   59.01    2.57
   1   6  -3   45.94    1.94
  -1  -6   3   42.44    1.86
   1   6  -3   41.93    1.77
  -1  -6   2    6.57    0.47
  -1  -6   1  129.15    4.95
  -1  -6   0  179.57    7.13
  -1  -6   0  192.95    7.04
  -1  -6  -1    7.90    0.58
  -1  -6  -1    8.45    0.54
  -1  -6  -2   34.45    1.52
  -1  -6  -2   33.36    1.56
  -1  -6  -3    0.10    0.10
  -1  -6  -4    0.49    0.14
  -1  -6  -4    0.53    0.14
   1   6   5   50.03    2.17
   1   6   6  120.96    4.88
   1   6   6  133.56    4.76
   1   6   6  120.38    4.68
   1   6   6  127.16    4.70
   1   6   6  122.27    4.76
   1   6   7   51.08    2.25
   1   6   7   55.67    2.16
   1   6   7   49.75    2.05
   1   6   7   49.37    2.12
   1   6   8    3.00    0.37
   1   6   8    3.82    0.36
   1   6   9    1.31    0.20
   1   6   9    1.40    0.25
   1   6   9    1.13    0.22
   1   6  10   11.08    0.77
   1   6  10   12.69    0.81
   1   6  11   39.49    1.77
   1   6  12    6.12    0.50
   1   6  12    5.94    0.47
   1   6  12    5.69    0.41
   1   6  13    5.75    0.49
   1   6  13    5.43    0.57
   1   6  13    5.97    0.46
   1   6  13    5.25    0.39
   1   6  14   15.00    0.88
   1   6  14   13.76    0.97
   1   6  14   15.26    0.80
   1   6  14   13.78    0.72
   1   6  15    0.04    0.14
   1   6  15   -0.04    0.11
   1   6  15   -0.10    0.19
   1   6  16    0.11    0.13
   1   6  16    0.11    0.10
   1   6  16    0.04    0.18
   1   6  17    1.32    0.21
   1   6  17    1.33    0.16
   1   6  17    1.26    0.24
   1   6  18    5.09    0.26
   1   6  18    5.54    0.36
  -1  -7  16    0.65    0.09
  -1  -7  15    0.25    0.10
   1   7 -15    0.15    0.07
   1   7 -14    1.05    0.15
   1   7 -13    0.34    0.14
   1   7 -12    3.44    0.33
   1   7 -11    6.80    0.51
  -1  -7  10    7.16    0.54
   1   7 -10    7.14    0.53
  -1  -7   9    1.39    0.25
   1   7  -9    1.01    0.21
  -1  -7   8   15.46    0.87
   1   7  -8   15.51    0.87
  -1  -7   7    1.55    0.24
   1   7  -7    1.73    0.25
   1   7  -6    0.17    0.12
  -1  -7   6    0.03    0.12
   1   7  -6    0.01    0.11
   1   7  -5   -0.05    0.12
   1   7  -5    0.01    0.12
  -1  -7   4    0.05    0.09
   1   7  -4   -0.06    0.13
  -1  -7   3   12.77    0.67
   1   7  -3   12.52    0.69
  -1  -7   2   23.32    1.07
   1   7  -2   24.47    1.11
   1   7  -2   24.80    1.21
  -1  -7   1   56.14    2.24
   1   7  -1   56.19    2.40
   1   7  -1   57.59    2.29
  -1  -7   0    5.34    0.36
   1   7   0    5.00    0.45
   1   7   0    5.64    0.39
   1   7   1  121.34    4.52
  -1  -7  -1  116.56    4.47
   1   7   1  120.43    4.68
   1   7   2   21.45    1.15
   1   7   2   21.26    1.01
   1   7   2   23.43    1.09
   1   7   3   37.23    1.50
   1   7   3   35.73    1.54
   1   7   3   36.05    1.61
   1   7   4   53.77    2.55
   1   7   4   63.50    2.39
   1   7   4   60.98    2.34
   1   7   4   57.82    2.37
   1   7   4   58.33    2.45
   1   7   5    1.38    0.29
   1   7   5    2.02    0.23
   1   7   5    1.88    0.21
   1   7   5    1.85    0.20
   1   7   5    1.59    0.24
   1   7   6   23.73    1.31
   1   7   6   25.00    1.17
   1   7   6   24.07    1.11
   1   7   6   25.30    1.21
   1   7   7    8.72    0.68
   1   7   7    9.50    0.61
   1   7   7    8.59    0.52
   1   7   7    9.16    0.60
   1   7   8    0.74    0.23
   1   7   8    0.42    0.17
   1   7   9    4.17    0.47
   1   7   9    5.58    0.42
   1   7   9    5.23    0.48
   1   7   9    4.82    0.41
   1   7  10    2.27    0.28
   1   7  10    2.04    0.32
   1   7  11   13.18    0.79
   1   7  11   13.84    0.90
  -1  -7 -12    8.02    0.52
   1   7  12    7.93    0.57
   1   7  12    6.95    0.63
   1   7  12    7.89    0.54
   1   7  12    6.97    0.47
   1   7  13   18.55    0.97
   1   7  13   17.26    0.91
   1   7  13   16.16    0.81
   1   7  14    5.47    0.46
   1   7  14    6.26    0.44
   1   7  15    0.33    0.15
   1   7  15    0.38    0.13
   1   7  16    0.09    0.12
   1   7  16    0.06    0.09
   1   7  16    0.07    0.16
   1   7  17    2.92    0.21
   1   7  17    3.10    0.27
   1   7  17    2.97    0.20
   1   8 -14    9.11    0.43
  -1  -8  14    8.05    0.46
   1   8 -13    1.94    0.21
   1   8 -12    2.81    0.28
  -1  -8  11    0.15    0.16
   1   8 -11    0.16    0.13
  -1  -8  10    6.82    0.52
   1   8 -10    6.79    0.50
  -1  -8   9    5.95    0.48
   1   8  -9    5.29    0.45
  -1  -8   8    2.84    0.33
   1   8  -8    2.78    0.32
   1   8  -7    1.76    0.25
  -1  -8   7    2.01    0.28
   1   8  -7    1.71    0.26
   1   8  -6    4.85    0.42
  -1  -8   6    5.55    0.44
   1   8  -6    5.13    0.43
   1   8  -5    1.37    0.23
  -1  -8   5    1.52    0.22
   1   8  -5    1.33    0.22
  -1  -8   4    4.13    0.36
   1   8  -4    4.46    0.41
  -1  -8   3    2.52    0.27
   1   8  -3    2.92    0.33
   1   8  -2   13.21    0.73
   1   8  -2   12.18    0.81
   1   8  -2   13.93    0.79
  -1  -8   2   12.67    0.69
   1   8  -1    4.86    0.48
  -1  -8   1    4.99    0.38
   1   8  -1    5.67    0.46
   1   8  -1    5.16    0.40
   1   8   0   13.27    0.85
  -1  -8   0   13.06    0.70
   1   8   0   13.57    0.79
   1   8   0   13.18    0.72
   1   8   1   14.04    0.75
   1   8   1   13.95    0.90
   1   8   2   12.74    0.76
   1   8   2   12.79    0.69
   1   8   2   11.09    0.81
   1   8   3    1.58    0.31
   1   8   3    1.72    0.26
   1   8   3    1.95    0.20
   1   8   3    1.98    0.24
   1   8   4    5.00    0.38
   1   8   4    5.69    0.37
   1   8   4    4.86    0.39
   1   8   4    4.98    0.45
   1   8   5    1.57    0.22
   1   8   5    1.73    0.28
   1   8   5    1.82    0.24
   1   8   6    0.31    0.12
   1   8   6    0.25    0.22
   1   8   6    0.14    0.12
   1   8   6    0.33    0.16
   1   8   7   14.80    1.01
   1   8   7   15.73    0.90
   1   8   7   15.61    0.82
   1   8   7   16.11    0.92
   1   8   8    2.80    0.42
   1   8   8    3.49    0.33
   1   8   8    3.51    0.37
   1   8   8    3.15    0.37
   1   8   9    3.20    0.39
   1   8   9    3.67    0.34
   1   8   9    3.38    0.36
   1   8  10    0.60    0.17
   1   8  10    0.81    0.24
   1   8  11   17.46    0.94
   1   8  11   17.62    1.06
   1   8  12    1.32    0.23
  -1  -8 -12    1.24    0.20
   1   8  12    1.22    0.23
   1   8  12    0.92    0.16
   1   8  12    1.20    0.28
   1   8  13    0.82    0.24
   1   8  13    1.09    0.20
   1   8  13    0.86    0.19
  -1  -8 -13    0.80    0.15
   1   8  14    2.13    0.34
   1   8  14    2.79    0.26
   1   8  14    2.27    0.27
   1   8  15    1.85    0.30
   1   8  15    2.28    0.25
   1   8  15    2.34    0.22
   1   8  16    2.91    0.24
   1   8  16    2.90    0.21
  -1  -9  13    0.84    0.15
   1   9 -13    0.82    0.12
  -1  -9  12    3.95    0.31
   1   9 -12    4.12    0.30
  -1  -9  11    9.08    0.54
   1   9 -11    8.20    0.51
  -1  -9  10    0.05    0.15
   1   9 -10    0.06    0.12
  -1  -9   9    0.67    0.20
   1   9  -9    0.64    0.18
  -1  -9   8    6.49    0.50
   1   9  -8    6.43    0.49
   1   9  -7    7.12    0.53
  -1  -9   7    8.76    0.58
   1   9  -7    7.54    0.55
   1   9  -6   14.88    0.85
  -1  -9   6   15.09    0.85
   1   9  -6   14.84    0.84
   1   9  -5    0.93    0.22
  -1  -9   5    1.20    0.23
   1   9  -5    1.00    0.22
  -1  -9   4    1.71    0.24
   1   9  -4    1.31    0.26
  -1  -9   3    2.57    0.29
   1   9  -3    2.34    0.33
   1   9  -2    0.21    0.14
   1   9  -2    0.32    0.17
  -1  -9   2    0.49    0.15
  -1  -9   1    4.03    0.35
   1   9  -1    3.66    0.41
   1   9  -1    3.73    0.35
   1   9   0   12.35    0.78
   1   9   0   11.75    0.69
   1   9   0   10.11    0.79
   1   9   1    3.82    0.36
   1   9   1    3.78    0.47
   1   9   2    0.23    0.21
   1   9   2    0.26    0.14
   1   9   2    0.21    0.15
   1   9   3    0.77    0.28
   1   9   3    1.07    0.20
   1   9   3    0.80    0.23
   1   9   4    0.79    0.18
   1   9   4    0.80    0.23
   1   9   5    0.64    0.27
   1   9   5    0.40    0.15
   1   9   5    0.50    0.19
   1   9   5    0.51    0.16
   1   9   6    0.66    0.17
   1   9   6    0.55    0.29
   1   9   6    0.50    0.20
   1   9   6    0.39    0.15
   1   9   7    0.91    0.19
   1   9   7    1.03    0.18
   1   9   7    1.13    0.25
   1   9   7    1.16    0.23
   1   9   8    2.14    0.25
   1   9   8    2.34    0.32
   1   9   8    2.22    0.32
   1   9   9    4.65    0.46
   1   9   9    4.95    0.39
   1   9   9    4.26    0.42
   1   9  10    0.25    0.14
   1   9  10    0.36    0.20
   1   9  11    1.82    0.24
  -1  -9 -11    1.68    0.24
   1   9  11    2.00    0.32
  -1  -9 -11    1.81    0.27
   1   9  12    3.07    0.37
   1   9  12    3.22    0.31
   1   9  12    2.97    0.29
  -1  -9 -12    2.47    0.27
   1   9  13   11.28    0.58
   1   9  13   10.92    0.71
   1   9  13   10.27    0.58
   1   9  14    2.04    0.28
   1   9  14    2.28    0.21
   1   9  14    1.95    0.20
   1   9  15    1.78    0.23
   1   9  15    2.03    0.16
   1  10 -12    0.04    0.06
  -1 -10  12    0.09    0.07
  -1 -10  12    0.10    0.09
   1  10 -11    0.58    0.12
  -1 -10  11    0.48    0.13
   1  10 -10    0.56    0.14
  -1 -10  10    0.96    0.17
  -1 -10   9    8.86    0.54
   1  10  -9    7.74    0.51
  -1 -10   8    1.31    0.23
   1  10  -8    1.27    0.22
   1  10  -7   -0.01    0.14
   1  10  -7    0.09    0.12
  -1 -10   7   -0.01    0.15
   1  10  -6    5.14    0.44
   1  10  -6    5.48    0.44
  -1 -10   6    5.66    0.45
   1  10  -5    2.94    0.35
  -1 -10   5    3.25    0.34
   1  10  -4    4.11    0.42
  -1 -10   4    4.26    0.39
   1  10  -3    5.29    0.49
  -1 -10   3    4.97    0.48
  -1 -10   3    4.95    0.41
   1  10  -2    8.70    0.60
   1  10  -2   10.15    0.70
   1  10  -1    3.77    0.36
   1  10  -1    4.43    0.45
   1  10   0    4.42    0.40
   1  10   0    4.79    0.47
   1  10   1    5.12    0.43
   1  10   2    1.25    0.23
   1  10   2    1.29    0.30
   1  10   3   -0.03    0.13
   1  10   3    0.04    0.17
   1  10   4    1.79    0.25
   1  10   4    2.25    0.34
   1  10   5   20.69    1.05
   1  10   5   20.78    1.16
   1  10   6    3.93    0.36
   1  10   6    4.00    0.43
   1  10   7    2.44    0.34
   1  10   7    2.09    0.29
   1  10   8    3.62    0.38
   1  10   8    3.79    0.40
   1  10   9    4.79    0.45
  -1 -10 -10   -0.06    0.13
   1  10  10    0.02    0.13
  -1 -10 -10    0.12    0.15
   1  10  11    0.10    0.14
  -1 -10 -11    0.14    0.12
   1  10  11    0.11    0.13
  -1 -10 -11    0.10    0.11
   1  10  12    0.41    0.17
  -1 -10 -12    0.26    0.10
   1  10  12    0.47    0.14
  -1 -10 -13    5.55    0.32
   1  10  13    6.37    0.45
   1  10  14    0.49    0.08
   1  11 -11    0.18    0.05
  -1 -11  11    0.28    0.08
   1  11 -10    0.72    0.11
   1  11  -9    0.54    0.12
   1  11  -8    0.49    0.13
  -1 -11   8    0.46    0.14
  -1 -11   7    8.43    0.52
   1  11  -7    7.76    0.50
   1  11  -6    0.90    0.19
   1  11  -6    0.93    0.18
   1  11  -5    3.99    0.38
   1  11  -4   17.83    0.98
  -1 -11   3    5.00    0.44
   1  11  -3    6.41    0.52
   1  11  -2    0.20    0.15
  -1 -11   2    0.32    0.11
   1  11  -2    0.19    0.19
  -1 -11   2    0.30    0.17
   1  11  -1    1.10    0.22
   1  11  -1    0.92    0.25
  -1 -11   1    1.08    0.26
   1  11   0    2.71    0.36
   1  11   0    2.15    0.29
   1  11   1    0.67    0.19
   1  11   2    2.62    0.30
   1  11   3    0.37    0.21
   1  11   3    0.14    0.15
   1  11   4   -0.12    0.18
   1  11   4    0.11    0.14
   1  11   5    0.04    0.16
   1  11   5    0.05    0.12
   1  11   6    5.03    0.47
   1  11   7    6.30    0.50
  -1 -11  -8    4.68    0.47
  -1 -11  -9    2.14    0.26
  -1 -11  -9    2.13    0.29
   1  11  10    1.22    0.18
  -1 -11 -10    1.22    0.20
   1  11  11    0.75    0.14
  -1 -11 -11    0.85    0.13
  -1 -11 -11    1.27    0.16
   1  11  11    1.39    0.17
  -1 -11 -12    0.17    0.07
   1  11  12    0.29    0.09
   1  11  13    2.30    0.15
  -1 -12   9    0.47    0.09
   1  12  -9    0.40    0.07
   1  12  -8    1.29    0.13
  -1 -12   8    0.90    0.10
  -1 -12   8    1.04    0.15
  -1 -12   7    0.73    0.11
   1  12  -7    0.72    0.13
   1  12  -6    1.67    0.19
  -1 -12   6    1.58    0.16
  -1 -12   5    0.03    0.08
   1  12  -5    0.08    0.10
   1  12  -5    0.02    0.11
  -1 -12   4    5.21    0.32
   1  12  -4    4.83    0.39
   1  12  -3    0.16    0.15
   1  12  -2    1.16    0.20
   1  12  -2    1.07    0.22
  -1 -12   2    0.69    0.17
   1  12  -1   20.20    1.02
   1  12  -1   18.58    0.91
  -1 -12   0    1.45    0.26
   1  12   0    2.16    0.26
   1  12   0    2.05    0.29
   1  12   1    1.03    0.20
   1  12   1    1.41    0.27
  -1 -12  -1    1.40    0.27
  -1 -12  -2    0.04    0.17
   1  12   2    0.02    0.12
  -1 -12  -3   25.11    1.31
   1  12   3   22.25    1.17
   1  12   3   22.96    1.08
  -1 -12  -4   17.68    1.03
   1  12   4   15.19    0.89
   1  12   4   16.12    0.81
   1  12   5    1.02    0.22
  -1 -12  -6    1.29    0.22
   1  12   6    1.34    0.22
  -1 -12  -6    0.94    0.25
  -1 -12  -7    0.02    0.17
  -1 -12  -7    0.07    0.14
  -1 -12  -8    4.96    0.41
  -1 -12  -9    0.75    0.15
  -1 -12  -9    0.77    0.14
  -1 -12 -10    0.28    0.08
  -1 -12 -10    0.46    0.10
   1  12  10    0.61    0.10
  -1 -12 -11    0.04    0.04
   1  12  11    0.05    0.05
   1  13  -6    0.02    0.04
   1  13  -5    0.27    0.08
   1  13  -4    0.20    0.07
   1  13  -3    0.11    0.10
   1  13  -2    6.55    0.40
   1  13  -2    7.32    0.44
   1  13  -1    1.04    0.15
   1  13  -1    1.14    0.18
   1  13   0    0.01    0.09
  -1 -13   0    0.03    0.09
   1  13   0    0.07    0.12
  -1 -13  -1    1.70    0.24
  -1 -13  -1    1.49    0.16
   1  13   1    2.46    0.27
   1  13   1    2.12    0.21
  -1 -13  -2    4.55    0.31
  -1 -13  -2    4.51    0.39
   1  13   2    4.91    0.33
  -1 -13  -3    3.46    0.28
   1  13   3    3.54    0.32
  -1 -13  -3    3.56    0.35
  -1 -13  -4    0.49    0.13
   1  13   4    0.73    0.16
  -1 -13  -4    0.98    0.20
  -1 -13  -5   19.26    0.89
  -1 -13  -6    1.49    0.22
  -1 -13  -6    1.42    0.18
  -1 -13  -7    0.37    0.12
  -1 -13  -7    0.55    0.11
   1  13   8    1.44    0.12
  -1 -13  -8    0.90    0.12
   2 -12  -5    0.04    0.06
   2 -12  -5    0.04    0.04
   2 -12  -4    2.15    0.20
   2 -12  -4    1.59    0.14
   2 -12  -3    0.20    0.06
   2 -12  -2    1.69    0.21
   2 -12  -1    3.49    0.30
   2 -12   0    5.60    0.39
   2 -12   1    6.24    0.30
   2 -12   1    7.01    0.42
   2 -12   2    1.72    0.13
   2 -12   2    1.26    0.16
   2 -12   3    0.07    0.05
   2 -12   4    0.05    0.05
   2 -12   5    1.43    0.12
   2 -12   6    1.81    0.12
   2 -11  -9    1.82    0.13
  -2  11   9    1.92    0.12
   2 -11  -7    0.07    0.08
   2 -11  -7   -0.02    0.08
   2 -11  -6    1.16    0.18
   2 -11  -6    1.35    0.17
   2 -11  -5    0.06    0.13
   2 -11  -5    0.03    0.09
   2 -11  -4    0.13    0.15
   2 -11  -4    0.52    0.14
   2 -11  -3   -0.03    0.10
   2 -11  -2    0.69    0.10
   2 -11  -2    0.85    0.17
   2 -11  -1    0.60    0.11
   2 -11  -1    0.75    0.22
   2 -11  -1    0.93    0.16
   2 -11   0   22.19    0.95
   2 -11   0   23.40    1.16
   2 -11   0   20.43    0.96
   2 -11   1    0.70    0.20
   2 -11   1    0.67    0.14
   2 -11   2    0.22    0.17
   2 -11   2    0.33    0.13
  -2  11  -2    0.41    0.13
  -2  11  -3   16.34    0.78
   2 -11   3   14.52    0.84
  -2  11  -4   16.74    0.77
   2 -11   4   13.96    0.79
   2 -11   5   26.03    1.01
  -2  11  -5   19.29    0.91
   2 -11   6    4.59    0.31
   2 -11   6    3.11    0.25
   2 -11   7   12.61    0.56
   2 -11   7    8.55    0.49
   2 -11   8    9.65    0.43
   2 -11   8    6.09    0.37
   2 -11   9    0.06    0.05
  -2  10  11    1.49    0.11
  -2  10  10    0.01    0.06
   2 -10 -10    0.02    0.06
   2 -10  -9    0.54    0.12
   2 -10  -8    0.97    0.15
   2 -10  -7    0.03    0.11
   2 -10  -6   -0.06    0.14
   2 -10  -6   -0.04    0.14
   2 -10  -5    3.30    0.37
   2 -10  -5    2.80    0.32
   2 -10  -4    0.65    0.11
   2 -10  -4    0.57    0.22
   2 -10  -4    0.57    0.18
   2 -10  -3   10.69    0.55
   2 -10  -3   11.48    0.69
   2 -10  -2    0.28    0.11
   2 -10  -2    0.12    0.13
   2 -10  -1    1.14    0.18
   2 -10  -1    0.87    0.19
   2 -10  -1    0.79    0.27
  -2  10   0    0.82    0.19
   2 -10   0    0.95    0.18
   2 -10   0    0.97    0.27
   2 -10   0    0.66    0.17
  -2  10  -1   12.35    0.71
   2 -10   1   12.82    0.68
   2 -10   1   10.64    0.64
   2 -10   1   10.88    0.80
   2 -10   2    1.02    0.27
   2 -10   2    1.28    0.22
  -2  10  -2    1.05    0.20
  -2  10  -3   33.03    1.50
   2 -10   3   29.77    1.60
   2 -10   4    3.68    0.34
  -2  10  -4    3.67    0.32
   2 -10   4    3.32    0.32
   2 -10   4    2.74    0.35
  -2  10  -5    3.22    0.29
   2 -10   5    3.96    0.35
   2 -10   5    3.31    0.33
   2 -10   5    2.79    0.32
  -2  10  -6    5.92    0.38
   2 -10   6    6.54    0.46
   2 -10   6    5.97    0.46
   2 -10   7   46.11    1.77
   2 -10   7   43.36    1.79
   2 -10   8   31.86    1.43
   2 -10   9    2.78    0.27
   2 -10   9    2.48    0.27
   2 -10  10    0.09    0.09
   2 -10  10    0.06    0.11
   2 -10  11    0.17    0.07
   2 -10  11    0.10    0.09
   2 -10  12    3.76    0.20
   2 -10  12    3.66    0.22
  -2   9  12    0.04    0.06
   2  -9 -11    6.15    0.37
  -2   9  11    7.06    0.39
  -2   9  10    2.24    0.17
   2  -9 -10    2.81    0.26
   2  -9  -9    5.22    0.40
   2  -9  -9    4.86    0.35
   2  -9  -8    0.53    0.17
   2  -9  -8    0.33    0.14
   2  -9  -7    2.21    0.30
   2  -9  -6    1.06    0.23
   2  -9  -6    1.04    0.25
   2  -9  -5    0.15    0.16
   2  -9  -5    0.26    0.20
   2  -9  -5    0.22    0.10
   2  -9  -4   30.93    1.52
   2  -9  -4   32.24    1.63
   2  -9  -4   32.49    1.36
   2  -9  -3    1.41    0.26
   2  -9  -3    1.47    0.34
   2  -9  -3    1.44    0.20
   2  -9  -2    4.53    0.43
  -2   9   2    4.64    0.42
   2  -9  -2    5.12    0.38
   2  -9  -1   17.17    0.98
   2  -9  -1   16.79    1.10
   2  -9  -1   18.41    0.91
  -2   9   1   19.38    0.98
   2  -9   0    6.62    0.62
   2  -9   0    6.80    0.48
  -2   9   0    7.50    0.52
   2  -9   0    5.61    0.48
  -2   9   0    6.92    0.58
   2  -9   1    0.35    0.21
  -2   9  -1    0.59    0.18
   2  -9   1    0.22    0.13
   2  -9   1    0.47    0.17
  -2   9  -1    0.56    0.22
  -2   9  -2    3.78    0.36
   2  -9   2    3.75    0.35
   2  -9   2    3.29    0.42
  -2   9  -2    3.49    0.39
   2  -9   3    0.10    0.14
   2  -9   3    0.14    0.21
  -2   9  -3    0.14    0.15
   2  -9   3    0.14    0.14
  -2   9  -3    0.07    0.14
  -2   9  -4   53.17    2.16
   2  -9   4   54.69    2.19
   2  -9   4   49.55    2.20
   2  -9   5    0.59    0.20
   2  -9   5    0.38    0.19
   2  -9   5    0.38    0.20
  -2   9  -5    0.38    0.15
  -2   9  -6   51.09    2.12
   2  -9   6   53.07    2.29
  -2   9  -7    6.08    0.41
   2  -9   7    6.72    0.55
   2  -9   8    6.42    0.49
   2  -9   8    6.58    0.54
   2  -9   9   22.70    1.06
   2  -9   9   20.68    1.12
   2  -9  10    8.63    0.52
   2  -9  10    7.98    0.57
   2  -9  11    0.37    0.13
   2  -9  12    1.64    0.17
   2  -9  13    1.43    0.13
   2  -9  13    1.64    0.18
  -2   8  14   -0.01    0.04
  -2   8  13    2.07    0.18
   2  -8 -12    0.53    0.11
  -2   8  12    0.57    0.13
  -2   8  11   10.03    0.49
   2  -8 -11   10.95    0.59
   2  -8 -10   14.71    0.79
   2  -8  -9   46.40    1.95
   2  -8  -9   43.19    1.90
   2  -8  -8    1.95    0.29
   2  -8  -8    1.80    0.27
   2  -8  -7    1.56    0.28
   2  -8  -7    1.30    0.26
   2  -8  -6    1.09    0.26
   2  -8  -6    1.12    0.16
   2  -8  -5   54.02    2.31
   2  -8  -5   50.76    2.38
   2  -8  -5   52.98    2.12
   2  -8  -4    1.18    0.25
   2  -8  -4    0.83    0.27
   2  -8  -4    1.02    0.17
   2  -8  -3   12.86    0.82
   2  -8  -3   12.34    0.90
   2  -8  -3   13.46    0.72
  -2   8   3   14.94    0.81
   2  -8  -2    2.89    0.36
  -2   8   2    3.57    0.43
  -2   8   2    3.40    0.36
   2  -8  -2    3.93    0.34
   2  -8  -1   12.36    0.90
   2  -8  -1   11.85    0.77
  -2   8   1   12.82    0.87
   2  -8  -1   14.25    0.76
  -2   8   1   13.83    0.78
   2  -8   0    7.33    0.54
  -2   8   0    7.41    0.62
   2  -8   0    8.94    0.56
  -2   8   0    8.08    0.55
   2  -8   1    2.63    0.38
   2  -8   1    2.20    0.28
  -2   8  -1    2.94    0.37
   2  -8   1    2.93    0.31
  -2   8  -1    3.04    0.32
   2  -8   2   30.97    1.61
   2  -8   2   29.47    1.41
  -2   8  -2   33.47    1.46
   2  -8   2   33.79    1.45
  -2   8  -2   29.89    1.52
   2  -8   2   31.02    1.44
   2  -8   3    8.63    0.57
  -2   8  -3    9.11    0.58
   2  -8   3    8.71    0.60
  -2   8  -3    8.05    0.60
   2  -8   3    7.47    0.65
   2  -8   4    8.39    0.56
  -2   8  -4    8.19    0.55
  -2   8  -4    8.26    0.58
   2  -8   4    7.67    0.59
   2  -8   4    7.23    0.62
  -2   8  -5    9.71    0.59
   2  -8   5    9.17    0.67
  -2   8  -6    8.18    0.52
   2  -8   6    6.99    0.56
   2  -8   6    8.56    0.65
   2  -8   6    7.83    0.53
   2  -8   7    4.89    0.40
   2  -8   7    5.80    0.54
  -2   8  -7    4.84    0.38
   2  -8   8   21.17    1.17
   2  -8   8   19.23    0.98
   2  -8   9   -0.11    0.20
   2  -8   9    0.03    0.12
   2  -8  10    0.09    0.11
   2  -8  11   -0.02    0.10
   2  -8  12    2.83    0.32
   2  -8  12    2.45    0.23
   2  -8  13    3.53    0.33
   2  -8  13    3.77    0.27
   2  -8  14    0.35    0.12
   2  -8  14    0.32    0.08
   2  -8  15    1.72    0.13
  -2   7  15   17.64    0.71
  -2   7  14    9.06    0.46
  -2   7  13   -0.02    0.05
  -2   7  13    0.04    0.10
   2  -7 -12    1.44    0.18
  -2   7  12    1.35    0.21
  -2   7  12    1.46    0.16
   2  -7 -11    4.18    0.36
   2  -7 -10   10.51    0.66
   2  -7  -9    1.77    0.27
   2  -7  -9    0.77    0.19
   2  -7  -8   42.73    1.88
   2  -7  -8   41.12    1.89
   2  -7  -7   50.71    2.14
   2  -7  -7   45.54    2.15
   2  -7  -7   48.95    1.95
   2  -7  -6   10.37    0.74
   2  -7  -6   10.62    0.57
   2  -7  -5   28.74    1.54
   2  -7  -5   31.72    1.34
   2  -7  -4   52.94    2.35
   2  -7  -4   54.88    2.47
   2  -7  -4   56.17    2.22
   2  -7  -3    3.56    0.37
   2  -7  -3    3.22    0.42
   2  -7  -3    3.65    0.32
  -2   7   3    3.98    0.36
   2  -7  -2    0.77    0.25
   2  -7  -2    0.67    0.16
   2  -7  -2    0.71    0.19
  -2   7   2    0.42    0.19
  -2   7   1    0.22    0.13
   2  -7  -1    0.32    0.14
   2  -7  -1    0.38    0.15
  -2   7   1    0.28    0.17
   2  -7   0    0.05    0.15
  -2   7   0    0.12    0.11
   2  -7   0    0.19    0.13
  -2   7   0   -0.04    0.14
   2  -7   0   -0.01    0.11
   2  -7   1   12.48    0.86
   2  -7   1   12.78    0.74
  -2   7  -1   12.06    0.79
  -2   7  -1   13.76    0.74
   2  -7   1   13.84    0.73
   2  -7   2    8.11    0.65
   2  -7   2    7.31    0.50
   2  -7   2    8.44    0.53
  -2   7  -2    8.42    0.53
   2  -7   2    7.74    0.53
  -2   7  -2    7.62    0.58
  -2   7  -3    8.39    0.53
   2  -7   3    7.34    0.61
   2  -7   3    7.94    0.57
  -2   7  -3    7.66    0.57
  -2   7  -4   10.72    0.63
   2  -7   4    9.56    0.71
  -2   7  -4   11.05    0.69
   2  -7   4   10.81    0.62
   2  -7   5   13.21    0.84
  -2   7  -5   14.26    0.75
   2  -7   5   13.28    0.74
   2  -7   6    5.16    0.46
  -2   7  -6    4.67    0.37
   2  -7   6    5.01    0.39
  -2   7  -7   17.83    0.89
   2  -7   7   18.53    0.93
   2  -7   8    2.68    0.30
   2  -7   8    2.56    0.29
   2  -7   9   11.41    0.69
   2  -7   9   11.56    0.67
   2  -7  10    0.59    0.16
   2  -7  10    0.87    0.18
   2  -7  11    5.50    0.43
   2  -7  11    5.17    0.51
   2  -7  11    5.67    0.41
   2  -7  12    1.26    0.20
   2  -7  12    1.12    0.26
   2  -7  12    1.16    0.18
   2  -7  13    0.11    0.09
   2  -7  13    0.03    0.16
   2  -7  13    0.10    0.10
   2  -7  14    5.70    0.34
   2  -7  14    5.30    0.40
   2  -7  14    5.30    0.31
   2  -7  15    1.65    0.19
   2  -7  15    1.10    0.11
  -2   6  16    1.68    0.12
  -2   6  15    0.11    0.08
  -2   6  14    2.43    0.17
  -2   6  14    2.78    0.24
  -2   6  13    0.26    0.10
  -2   6  13    0.33    0.15
   2  -6 -12    1.09    0.18
  -2   6  12    1.05    0.21
  -2   6  12    1.11    0.16
   2  -6 -11    3.97    0.37
   2  -6 -10   55.10    2.34
   2  -6  -9   68.52    2.76
  -2   6   9   61.35    2.96
   2  -6  -8  374.63   13.28
   2  -6  -8  353.41   13.45
   2  -6  -8  375.64   13.47
  -2   6   8  331.97   13.69
  -2   6   7    0.62    0.26
   2  -6  -7    0.69    0.22
   2  -6  -7    0.74    0.21
   2  -6  -7    0.70    0.15
   2  -6  -6  113.27    4.57
   2  -6  -6  118.48    4.53
  -2   6   6  106.32    4.64
   2  -6  -6  117.80    4.35
   2  -6  -5   80.64    3.32
   2  -6  -5   84.71    3.11
   2  -6  -4    2.21    0.28
   2  -6  -4    1.89    0.29
   2  -6  -4    2.41    0.24
   2  -6  -3   11.76    0.80
   2  -6  -3   12.43    0.73
  -2   6   3   12.21    0.78
   2  -6  -3   12.10    0.65
  -2   6   3   12.36    0.69
   2  -6  -2    2.83    0.37
  -2   6   2    3.10    0.30
   2  -6  -2    3.41    0.30
  -2   6   2    2.86    0.34
   2  -6  -2    3.23    0.33
   2  -6  -1    4.39    0.35
  -2   6   1    4.07    0.33
   2  -6  -1    3.65    0.35
  -2   6   1    3.69    0.38
   2  -6   0    0.21    0.15
  -2   6   0    0.25    0.11
   2  -6   0    0.28    0.12
  -2   6   0    0.22    0.13
   2  -6   0    0.30    0.11
   2  -6   1   29.52    1.56
   2  -6   1   35.59    1.44
  -2   6  -1   33.65    1.43
   2  -6   1   31.16    1.44
  -2   6  -1   32.25    1.52
   2  -6   2    0.97    0.23
  -2   6  -2    0.93    0.16
   2  -6   2    1.03    0.17
  -2   6  -2    1.07    0.20
   2  -6   2    1.05    0.19
  -2   6  -3   79.29    2.99
   2  -6   3   73.03    2.96
   2  -6   3   73.57    3.14
  -2   6  -3   77.81    3.08
  -2   6  -4    1.25    0.18
   2  -6   4    1.11    0.17
   2  -6   4    0.84    0.20
   2  -6   5    6.80    0.45
   2  -6   5    6.69    0.53
  -2   6  -5    7.17    0.45
   2  -6   6   23.11    1.11
   2  -6   6   24.67    1.16
   2  -6   6   23.28    1.17
  -2   6  -6   25.88    1.12
   2  -6   7    1.56    0.21
   2  -6   7    1.60    0.23
   2  -6   7    1.94    0.27
   2  -6   8    2.83    0.34
   2  -6   8    2.62    0.28
   2  -6   8    2.27    0.28
   2  -6   9    5.74    0.50
   2  -6   9    6.12    0.44
   2  -6   9    6.56    0.51
   2  -6  10    0.59    0.16
   2  -6  10    0.40    0.17
   2  -6  10    0.62    0.24
   2  -6  10    0.70    0.22
   2  -6  11    0.29    0.14
   2  -6  11    0.26    0.15
   2  -6  11    0.38    0.22
   2  -6  11    0.34    0.20
   2  -6  12    0.10    0.12
   2  -6  12    0.22    0.15
   2  -6  12    0.19    0.21
   2  -6  12    0.14    0.18
   2  -6  13    0.14    0.11
   2  -6  13    0.20    0.14
   2  -6  13    0.09    0.15
   2  -6  13    0.26    0.18
   2  -6  14   19.20    0.95
   2  -6  14   19.53    0.87
   2  -6  14   17.97    0.95
   2  -6  14   19.11    0.99
   2  -6  15    1.40    0.15
   2  -6  15    1.45    0.19
   2  -6  15    1.43    0.15
   2  -6  15    1.67    0.22
   2  -6  16    0.01    0.07
  -2   5  16    1.38    0.14
  -2   5  15    1.96    0.15
  -2   5  15    1.95    0.20
  -2   5  14    7.65    0.42
  -2   5  14    8.15    0.49
  -2   5  13    0.23    0.13
  -2   5  13    0.59    0.13
  -2   5  13    0.64    0.19
  -2   5  12    1.25    0.23
   2  -5 -12    1.34    0.20
  -2   5  12    1.66    0.24
  -2   5  12    1.38    0.20
   2  -5 -11    1.19    0.21
  -2   5  11    1.09    0.23
   2  -5 -10   36.05    1.61
  -2   5  10   32.69    1.83
   2  -5  -9   12.96    0.78
   2  -5  -9   13.73    0.68
  -2   5   9   12.84    0.97
   2  -5  -8  110.33    4.23
   2  -5  -8  108.28    4.06
  -2   5   8   98.76    4.44
   2  -5  -7   18.36    0.88
   2  -5  -7   19.78    1.01
  -2   5   7   18.81    1.17
   2  -5  -7   19.72    1.02
   2  -5  -6    4.62    0.32
   2  -5  -6    4.27    0.39
  -2   5   6    4.55    0.49
   2  -5  -6    4.37    0.41
   2  -5  -5  110.89    4.14
   2  -5  -5  112.57    4.27
  -2   5   5  104.56    4.41
   2  -5  -5  107.50    4.32
   2  -5  -4    2.03    0.29
   2  -5  -4    2.40    0.23
   2  -5  -3   60.64    2.54
   2  -5  -3   60.37    2.63
  -2   5   3   63.49    2.49
   2  -5  -3   63.66    2.46
   2  -5  -2  136.93    5.86
   2  -5  -2  141.55    6.31
  -2   5   2  142.61    5.99
   2  -5  -2  153.17    5.84
   2  -5  -2  148.50    5.81
   2  -5  -2  147.01    5.69
  -2   5   2  144.62    5.73
   2  -5  -2  168.27    5.66
  -2   5   2  152.26    5.63
  -2   5   1   11.68    0.68
   2  -5  -1   11.02    0.64
  -2   5   1   10.99    0.86
   2  -5  -1   10.00    0.98
   2  -5  -1   12.19    0.62
  -2   5   1   10.89    0.59
   2  -5   0   17.91    0.83
  -2   5   0   16.09    1.11
   2  -5   0   16.00    1.28
  -2   5   0   16.80    0.89
   2  -5   0   17.54    0.96
   2  -5   1   68.44    2.85
   2  -5   1   70.82    2.69
   2  -5   2  294.54   11.10
  -2   5  -2  318.51   11.64
   2  -5   2  295.96   10.90
   2  -5   3   37.26    1.71
  -2   5  -3   40.12    2.19
   2  -5   3   37.93    1.56
   2  -5   4   35.47    1.54
   2  -5   4   38.59    1.68
   2  -5   4   36.68    1.52
   2  -5   5   10.68    0.60
   2  -5   5   10.14    0.65
   2  -5   5   10.41    0.59
   2  -5   5    9.84    0.55
   2  -5   6    8.12    0.52
   2  -5   6    8.20    0.53
   2  -5   6    8.30    0.48
   2  -5   7    4.16    0.36
   2  -5   7    3.43    0.29
   2  -5   8   19.69    0.97
   2  -5   8   16.60    0.86
   2  -5   9   50.90    2.10
   2  -5   9   44.94    2.06
   2  -5   9   47.87    1.98
   2  -5  10   19.09    1.09
   2  -5  10   20.98    1.02
   2  -5  11   19.41    1.12
   2  -5  11   22.54    1.14
   2  -5  11   23.19    1.24
   2  -5  11   21.91    1.04
   2  -5  12    7.64    0.60
   2  -5  12    8.98    0.62
   2  -5  12    9.33    0.69
   2  -5  12    8.40    0.53
   2  -5  13   27.34    1.35
   2  -5  13   28.19    1.41
   2  -5  13   28.63    1.26
   2  -5  14    5.89    0.47
   2  -5  14    5.52    0.38
   2  -5  14    6.18    0.49
   2  -5  15    3.61    0.27
   2  -5  15    3.60    0.34
   2  -5  15    3.77    0.36
   2  -5  16    0.64    0.13
   2  -5  16    0.62    0.16
   2  -5  17    0.03    0.08
  -2   4  17    1.72    0.14
  -2   4  16    4.80    0.31
  -2   4  15    9.43    0.52
  -2   4  15    8.81    0.45
  -2   4  14    1.31    0.21
  -2   4  14    1.44    0.18
  -2   4  13    2.19    0.33
  -2   4  13    2.69    0.31
  -2   4  13    3.07    0.27
  -2   4  12    1.35    0.20
  -2   4  12    0.94    0.24
  -2   4  12    1.09    0.23
  -2   4  11    0.06    0.15
   2  -4 -11    0.01    0.12
   2  -4 -10   28.45    1.22
  -2   4  10   26.10    1.38
   2  -4 -10   28.08    1.32
  -2   4  10   26.94    1.57
   2  -4  -9    0.62    0.17
  -2   4   9    0.47    0.18
  -2   4   9    0.47    0.24
   2  -4  -9    0.39    0.14
   2  -4  -8  351.08   12.79
  -2   4   8  325.35   13.05
   2  -4  -8  352.08   12.67
   2  -4  -7  172.08    6.32
  -2   4   7  157.68    6.53
   2  -4  -7  166.64    6.19
   2  -4  -6   75.92    3.19
   2  -4  -6   82.54    3.19
  -2   4   6   76.98    3.37
   2  -4  -6   82.30    3.07
   2  -4  -5   41.50    1.85
   2  -4  -5   43.57    1.73
   2  -4  -5   43.51    1.82
  -2   4   5   41.63    1.98
   2  -4  -4    4.27    0.45
   2  -4  -4    4.21    0.37
  -2   4   4    3.77    0.44
   2  -4  -4    4.16    0.61
   2  -4  -4    4.33    0.30
   2  -4  -4    4.53    0.35
   2  -4  -3   19.07    1.08
   2  -4  -3   19.14    1.01
  -2   4   3   20.06    1.16
   2  -4  -3   19.89    1.00
   2  -4  -3   20.64    1.41
   2  -4  -2    0.49    0.15
   2  -4  -2    0.59    0.14
   2  -4  -2    0.67    0.28
  -2   4   2    0.37    0.19
   2  -4  -1   58.19    2.39
   2  -4  -1   54.92    2.78
  -2   4   1   54.24    2.58
   2  -4   0   56.22    2.80
  -2   4  -1  104.05    4.35
   2  -4   1   96.31    4.43
  -2   4  -2   15.35    0.80
  -2   4  -2   16.31    1.14
   2  -4   2   12.99    1.11
   2  -4   3    0.85    0.11
  -2   4  -3    1.05    0.18
  -2   4  -4   88.06    3.45
  -2   4  -4   86.73    3.98
   2  -4   4   83.21    3.37
   2  -4   5    0.96    0.18
  -2   4  -5    0.86    0.32
  -2   4  -5    0.65    0.16
   2  -4   6    5.03    0.36
   2  -4   7    0.93    0.17
   2  -4   7    0.99    0.14
   2  -4   8  277.31    9.55
   2  -4   8  243.89    9.44
   2  -4   9   28.62    1.27
   2  -4   9   24.41    1.25
   2  -4   9   26.15    1.17
   2  -4  10    2.80    0.32
   2  -4  10    2.68    0.33
   2  -4  10    2.94    0.27
   2  -4  11   57.00    2.51
   2  -4  11   59.07    2.48
   2  -4  11   61.95    2.61
   2  -4  11   58.20    2.38
   2  -4  12   24.47    1.31
   2  -4  12   25.69    1.27
   2  -4  12   25.20    1.19
   2  -4  13   27.98    1.45
   2  -4  13   30.92    1.43
   2  -4  13   31.85    1.51
   2  -4  13   29.98    1.34
   2  -4  14    5.47    0.49
   2  -4  14    6.19    0.48
   2  -4  14    6.79    0.52
   2  -4  14    5.92    0.41
   2  -4  15    0.06    0.14
   2  -4  15   -0.03    0.12
   2  -4  15    0.05    0.09
   2  -4  17    7.23    0.48
   2  -4  18    1.23    0.14
   2  -4  18    1.07    0.15
  -2   3  17    0.47    0.09
   2  -3 -17    0.23    0.05
  -2   3  16    1.97    0.21
  -2   3  15    2.40    0.26
  -2   3  15    2.60    0.23
  -2   3  14    8.86    0.50
  -2   3  14    9.21    0.56
  -2   3  13   11.28    0.61
  -2   3  13   10.37    0.65
  -2   3  13    9.07    0.73
  -2   3  12    0.47    0.21
  -2   3  12    0.74    0.17
  -2   3  11   55.91    2.60
  -2   3  11   61.19    2.40
   2  -3 -10   72.70    2.76
  -2   3  10   63.98    2.93
   2  -3 -10   70.13    2.82
   2  -3  -9   13.84    0.70
  -2   3   9   13.93    0.97
  -2   3   9   12.98    0.82
   2  -3  -9   13.73    0.76
   2  -3  -8   12.63    0.63
  -2   3   8   10.78    0.83
  -2   3   8   11.44    0.73
   2  -3  -8   12.42    0.69
   2  -3  -7   33.19    1.38
  -2   3   7   31.93    1.66
   2  -3  -7   34.06    1.47
   2  -3  -6  107.51    4.09
  -2   3   6  116.89    4.43
   2  -3  -6  106.40    4.17
   2  -3  -5    4.44    0.46
   2  -3  -5    5.39    0.68
   2  -3  -5    4.79    0.36
   2  -3  -4   39.58    1.65
   2  -3  -4   39.52    1.82
   2  -3  -4   40.19    2.16
  -2   3   4   38.77    1.87
   2  -3  -4   38.16    1.73
   2  -3  -3    3.00    0.33
   2  -3  -3    2.90    0.25
   2  -3  -3    2.74    0.28
  -2   3   3    2.51    0.35
   2  -3  -3    2.81    0.46
   2  -3  -2  543.98   19.83
   2  -3  -2  548.32   19.92
   2  -3  -2  547.87   19.87
  -2   3   2  528.70   20.12
   2  -3  -2  568.58   20.43
   2  -3  -1 1113.67   39.93
   2  -3  -1 1101.47   39.88
   2  -3  -1 1113.48   39.89
   2  -3  -1 1109.38   40.43
  -2   3   1 1075.65   40.17
   2  -3   0    6.63    0.68
  -2   3  -1  213.81    8.03
  -2   3  -1  203.62    7.55
   2  -3   1  198.42    8.09
   2  -3   2   12.30    0.59
  -2   3  -2   11.57    0.91
  -2   3  -2   11.97    0.63
   2  -3   2   12.68    1.00
  -2   3  -3   45.85    1.92
   2  -3   3   46.54    1.80
  -2   3  -3   48.22    2.36
   2  -3   3   44.32    2.37
   2  -3   4   57.35    2.16
   2  -3   4   59.05    2.18
  -2   3  -4   61.41    2.91
  -2   3  -4   58.03    2.38
   2  -3   4   58.01    2.32
  -2   3  -5   11.26    0.68
  -2   3  -5   11.68    1.04
   2  -3   5   10.80    0.62
   2  -3   6    1.37    0.20
  -2   3  -6    1.38    0.23
  -2   3  -6    1.27    0.38
  -2   3  -7   14.37    0.90
   2  -3   7   14.65    0.73
   2  -3   8   34.56    1.40
   2  -3   8   29.47    1.30
   2  -3   9   14.48    0.76
   2  -3   9   14.52    0.78
   2  -3   9   12.69    0.67
   2  -3  10   36.11    1.58
   2  -3  10   34.33    1.54
   2  -3  10   37.35    1.65
   2  -3  10   31.29    1.43
   2  -3  11   57.62    2.39
   2  -3  11   56.89    2.33
   2  -3  11   59.58    2.45
   2  -3  11   51.71    2.23
   2  -3  12    0.93    0.22
   2  -3  12    0.95    0.21
   2  -3  12    1.16    0.25
   2  -3  12    0.81    0.16
   2  -3  13    3.80    0.41
   2  -3  13    3.18    0.35
   2  -3  13    4.24    0.42
   2  -3  13    3.94    0.33
   2  -3  14    7.39    0.58
   2  -3  14    7.86    0.56
   2  -3  14    7.93    0.57
   2  -3  14    8.17    0.49
   2  -3  15   19.37    0.97
   2  -3  15   18.82    1.04
   2  -3  15   19.93    0.91
   2  -3  16   -0.06    0.14
   2  -3  17    1.17    0.20
   2  -3  18    0.46    0.12
   2  -3  18    0.43    0.13
   2  -3  19    1.35    0.14
   2  -3  19    1.25    0.13
  -2   2  18    0.01    0.03
  -2   2  17    0.60    0.11
   2  -2 -17    0.51    0.08
  -2   2  16    2.57    0.25
  -2   2  15   20.50    1.01
  -2   2  15   21.96    0.96
  -2   2  14    3.29    0.29
  -2   2  14    3.52    0.34
  -2   2  14    3.01    0.40
  -2   2  13   10.40    0.79
  -2   2  13   11.07    0.62
  -2   2  12    0.44    0.23
  -2   2  12    0.67    0.18
  -2   2  11   47.04    2.31
  -2   2  11   53.74    2.12
   2  -2 -10   17.53    0.82
  -2   2  10   15.50    0.97
  -2   2  10   15.36    1.06
  -2   2  10   15.51    0.85
   2  -2  -9   12.68    0.66
   2  -2  -9   12.35    0.69
  -2   2   9   12.81    0.80
   2  -2  -8    1.03    0.15
   2  -2  -8    1.04    0.17
  -2   2   8    0.87    0.19
  -2   2   7    0.04    0.13
  -2   2   7    0.08    0.10
   2  -2  -6   14.10    1.18
   2  -2  -6   15.68    0.89
   2  -2  -6   14.18    0.93
  -2   2   6   14.90    0.92
   2  -2  -5  118.00    4.83
   2  -2  -5  121.12    4.59
   2  -2  -4  264.52    9.60
   2  -2  -4  268.16   10.05
   2  -2  -4  244.79    9.51
  -2   2   4  263.25    9.69
   2  -2  -4  253.92    9.38
   2  -2  -3  151.38    5.66
   2  -2  -3  158.84    6.08
   2  -2  -3  144.88    5.59
  -2   2   3  144.81    5.77
   2  -2  -3  147.27    5.48
   2  -2  -2    0.85    0.15
   2  -2  -2    0.90    0.14
   2  -2  -2    0.92    0.12
  -2   2   2    0.66    0.20
   2  -2  -1   65.25    2.48
   2  -2  -1   63.73    2.54
   2  -2  -1   64.13    2.53
  -2   2   1   64.60    2.77
   2  -2  -1   65.25    2.95
   2  -2   0   49.50    1.98
   2  -2   0   50.86    1.99
   2  -2   0   49.06    2.40
  -2   2  -1  131.03    5.43
   2  -2   1  135.36    5.03
  -2   2  -1  137.13    5.02
   2  -2   1  135.61    5.52
  -2   2  -2  203.04    7.34
  -2   2  -2  188.11    7.73
   2  -2   2  200.68    7.29
   2  -2   2  193.82    7.84
   2  -2   3   35.85    1.34
  -2   2  -3   33.44    1.82
  -2   2  -3   34.45    1.46
   2  -2   3   33.28    1.37
   2  -2   3   34.13    1.86
  -2   2  -4  597.01   22.89
   2  -2   4  625.93   22.27
  -2   2  -4  607.43   22.37
  -2   2  -5 1913.61   69.49
   2  -2   5 1910.81   68.76
  -2   2  -6   97.28    4.33
   2  -2   6   91.97    3.58
   2  -2   7    9.59    0.58
  -2   2  -7    8.52    0.97
   2  -2   8   33.36    1.42
   2  -2   9   13.89    0.75
   2  -2   9   15.69    0.84
   2  -2  10    6.26    0.45
   2  -2  10    6.25    0.49
   2  -2  11    5.96    0.45
   2  -2  11    6.65    0.51
   2  -2  12    4.09    0.40
   2  -2  12    4.15    0.38
   2  -2  12    4.90    0.43
   2  -2  12    4.02    0.32
   2  -2  13   -0.07    0.11
   2  -2  13    0.05    0.14
   2  -2  13   -0.03    0.15
   2  -2  13    0.18    0.15
   2  -2  14   56.91    2.31
   2  -2  14   58.68    2.48
   2  -2  15    1.84    0.29
   2  -2  16    6.16    0.50
   2  -2  17    1.77    0.26
   2  -2  18    0.05    0.10
   2  -2  18    0.05    0.11
   2  -2  19    0.46    0.10
   2  -2  19    0.46    0.11
  -2   1  18    1.26    0.11
  -2   1  17    0.30    0.10
   2  -1 -17    0.21    0.08
  -2   1  16    8.66    0.51
  -2   1  15    4.21    0.37
  -2   1  15    4.73    0.34
  -2   1  14   18.62    1.15
  -2   1  14   17.63    0.96
  -2   1  13   42.89    2.21
  -2   1  13   45.35    2.02
  -2   1  12    3.84    0.47
  -2   1  12    4.08    0.37
  -2   1  12    4.76    0.37
  -2   1  11    1.26    0.28
  -2   1  11    1.73    0.23
  -2   1  11    1.49    0.22
  -2   1  10   16.35    0.82
  -2   1  10   15.52    0.99
  -2   1  10   17.00    0.86
  -2   1   9   -0.02    0.11
  -2   1   9    0.07    0.10
  -2   1   8   -0.02    0.13
   2  -1  -8    0.05    0.08
  -2   1   8   -0.07    0.12
   2  -1  -7   98.62    3.73
   2  -1  -6   49.56    2.24
   2  -1  -5   81.47    3.52
   2  -1  -5   71.52    3.00
   2  -1  -5   74.93    3.09
  -2   1   4  172.00    6.31
   2  -1  -4  168.62    6.21
   2  -1  -3    8.68    0.51
   2  -1  -3    7.92    0.38
  -2   1   3    7.42    0.57
   2  -1  -3    7.73    0.50
   2  -1  -2   43.81    1.74
   2  -1  -2   44.26    1.73
   2  -1  -2   42.80    1.59
   2  -1  -1    0.49    0.10
   2  -1  -1    0.75    0.12
   2  -1   0  105.53    3.94
   2  -1   0  106.61    3.98
  -2   1  -1    0.44    0.07
   2  -1   1    0.32    0.06
   2  -1   1    0.40    0.08
  -2   1  -2   38.56    1.53
   2  -1   3    8.59    0.37
   2  -1   3    8.64    0.37
   2  -1   4    9.86    0.45
   2  -1   5   50.25    1.95
   2  -1   6  163.51    5.98
  -2   1  -6  149.30    6.63
   2  -1   7  630.50   22.88
  -2   1  -7  631.53   23.73
   2  -1   8   55.44    2.30
  -2   1  -8   56.73    3.07
   2  -1   9   22.74    1.04
   2  -1  10    0.88    0.18
   2  -1  10    0.69    0.14
   2  -1  11  124.74    4.85
   2  -1  11  126.98    4.81
   2  -1  12   54.90    2.26
   2  -1  12   54.00    2.30
   2  -1  13    4.92    0.42
   2  -1  13    4.80    0.43
   2  -1  14    3.33    0.38
   2  -1  14    3.01    0.35
   2  -1  15   85.94    3.35
   2  -1  15   76.71    3.30
   2  -1  16   14.30    0.81
   2  -1  16   11.77    0.75
   2  -1  17    5.43    0.45
   2  -1  17    5.27    0.41
   2  -1  18    0.42    0.14
   2  -1  18    0.36    0.15
   2  -1  19    0.36    0.10
   2  -1  19    0.19    0.11
   2  -1  20    0.18    0.05
   2  -1  20    0.15    0.05
  -2   0  18    1.45    0.12
  -2   0  17    0.34    0.11
   2   0 -17    0.33    0.09
  -2   0  16    9.79    0.57
   2   0 -16   11.00    0.57
  -2   0  15   -0.08    0.11
  -2   0  14    2.25    0.28
  -2   0  14    2.43    0.27
  -2   0  13    0.19    0.21
  -2   0  13    0.13    0.14
  -2   0  13    0.07    0.13
  -2   0  12    0.64    0.26
  -2   0  12    0.96    0.20
  -2   0  12    0.91    0.18
  -2   0  11    4.37    0.38
  -2   0  11    3.27    0.43
  -2   0  11    4.07    0.37
  -2   0  11    3.64    0.32
  -2   0  10    6.10    0.44
  -2   0  10    5.56    0.43
  -2   0  10    6.60    0.42
  -2   0   9    0.93    0.18
  -2   0   9    0.85    0.15
  -2   0   9    0.95    0.23
  -2   0   9    1.12    0.18
  -2   0   8    0.16    0.11
   2   0  -8    0.35    0.11
   2   0  -7    0.37    0.11
   2   0  -7    0.23    0.14
  -2   0   7    0.09    0.12
   2   0  -7    0.11    0.10
  -2   0   7    0.19    0.09
   2   0  -6  157.92    5.96
  -2   0   6  154.46    6.04
   2   0  -6  154.34    6.05
  -2   0   5   18.53    0.99
   2   0  -5   18.05    0.98
  -2   0   4   65.49    2.70
   2   0  -4   67.40    2.71
  -2   0   3  358.82   12.91
   2   0  -3  372.37   13.29
  -2   0   3  325.70   12.99
   2   0  -3  358.47   12.91
  -2   0   2  391.67   14.22
   2   0  -2  398.35   14.57
   2   0  -2  386.14   14.22
   2   0  -1    0.47    0.09
   2   0  -1    0.53    0.19
   2   0   0  110.34    4.12
   2   0   0  105.96    4.43
  -2   0   0  111.63    4.11
   2   0   0  110.58    4.06
   2   0   1  218.62    7.84
  -2   0  -1  217.07    8.13
  -2   0  -1  205.17    7.84
   2   0   1  207.23    8.20
  -2   0  -1  218.22    7.76
  -2   0  -2    1.30    0.12
   2   0   2    1.61    0.13
  -2   0  -2    1.44    0.26
   2   0   2    1.16    0.27
   2   0   3  622.76   22.12
  -2   0  -3  591.25   22.57
   2   0   3  578.97   22.63
  -2   0  -4   21.06    1.25
  -2   0  -5  334.28   12.74
  -2   0  -6 1051.55   38.59
  -2   0  -7    6.13    0.74
  -2   0  -8  243.63    9.91
   2   0   9   13.51    0.68
   2   0  10   38.84    1.64
   2   0  10   39.24    1.65
   2   0  11    7.10    0.48
   2   0  11    7.62    0.49
   2   0  12   14.47    0.78
   2   0  12   14.23    0.80
   2   0  13  184.51    6.95
   2   0  13  184.41    7.01
   2   0  14  215.75    8.16
   2   0  15    0.49    0.20
   2   0  16    9.21    0.63
   2   0  16    8.00    0.61
   2   0  17    0.05    0.15
   2   0  17   -0.04    0.13
   2   0  17   -0.02    0.14
   2   0  18    6.67    0.47
   2   0  18    7.27    0.44
   2   0  18    5.73    0.44
   2   0  19   -0.01    0.09
   2   0  19    0.10    0.11
   2   0  20    1.62    0.15
   2   0  20    1.74    0.13
  -2  -1  18    2.24    0.16
  -2  -1  17    1.72    0.18
   2   1 -17    1.54    0.15
   2   1 -16    0.05    0.10
  -2  -1  15    2.71    0.31
   2   1 -15    3.92    0.33
  -2  -1  14    9.94    0.66
  -2  -1  13    3.04    0.35
  -2  -1  13    3.07    0.31
  -2  -1  12    0.18    0.16
  -2  -1  12    0.25    0.24
  -2  -1  12    0.14    0.14
  -2  -1  12    0.29    0.14
  -2  -1  11    1.95    0.26
  -2  -1  11    1.33    0.29
  -2  -1  11    1.63    0.26
  -2  -1  11    1.89    0.23
  -2  -1  10   19.22    0.94
  -2  -1  10   19.36    0.98
  -2  -1  10   18.36    0.88
  -2  -1   9   54.11    2.18
  -2  -1   9   54.49    2.21
  -2  -1   9   47.51    2.33
  -2  -1   8    1.96    0.23
  -2  -1   8    2.14    0.31
  -2  -1   8    2.05    0.24
   2   1  -7   89.29    3.39
  -2  -1   7   83.66    3.36
  -2  -1   7   89.09    3.61
  -2  -1   7   93.31    3.74
   2   1  -7   91.65    3.70
   2   1  -7   93.79    3.58
  -2  -1   7   89.33    3.41
  -2  -1   6   41.83    1.96
   2   1  -6   40.72    2.16
   2   1  -6   42.80    1.95
   2   1  -6   44.99    1.88
   2   1  -5    0.69    0.15
  -2  -1   5    1.10    0.20
   2   1  -5    0.95    0.17
   2   1  -5    0.87    0.24
  -2  -1   4   56.01    2.24
  -2  -1   4   51.79    2.16
   2   1  -4   50.08    2.37
   2   1  -4   51.55    2.19
   2   1  -4   55.48    2.18
   2   1  -3  118.52    4.34
  -2  -1   3  116.23    4.53
  -2  -1   3  126.87    4.60
   2   1  -3  115.34    4.50
  -2  -1   2   22.98    1.05
   2   1  -2   23.05    1.26
  -2  -1   2   24.98    1.14
   2   1  -2   23.41    1.03
   2   1  -1    0.20    0.06
  -2  -1   1    0.04    0.06
   2   1  -1    0.04    0.06
  -2  -1   1   -0.01    0.06
  -2  -1   1    0.09    0.10
   2   1  -1    0.06    0.14
  -2  -1   0   31.91    1.24
  -2  -1   0   31.41    1.29
  -2  -1   0   28.92    1.39
   2   1   0   32.08    1.28
   2   1   0   31.87    1.50
  -2  -1  -1   56.21    2.05
  -2  -1  -1   57.54    2.33
  -2  -1  -1   53.68    2.14
   2   1   1   56.10    2.39
   2   1   1   55.20    2.12
  -2  -1  -2  215.02    7.98
   2   1   2  209.93    7.73
   2   1   2  216.07    8.05
   2   1   3   53.20    1.98
  -2  -1  -3   50.40    2.28
   2   1   3   52.55    2.36
  -2  -1  -4  653.31   23.63
  -2  -1  -4  686.30   24.09
  -2  -1  -4  654.76   23.60
  -2  -1  -5  405.30   14.69
  -2  -1  -5  415.86   15.25
  -2  -1  -5  409.34   14.74
  -2  -1  -6  166.52    6.20
  -2  -1  -6  167.20    6.08
  -2  -1  -7    0.16    0.07
  -2  -1  -7    1.55    0.36
  -2  -1  -8    0.19    0.21
  -2  -1  -8    0.24    0.10
   2   1   9   80.28    3.14
  -2  -1  -9   80.21    3.25
   2   1  10    1.15    0.17
   2   1  10    1.57    0.19
   2   1  11   68.43    2.67
   2   1  11   65.27    2.68
   2   1  12  302.60   11.21
   2   1  12  304.72   11.24
   2   1  13   13.29    0.79
   2   1  13   16.29    0.87
   2   1  14    6.86    0.55
   2   1  15    1.12    0.24
   2   1  16    7.33    0.57
   2   1  17    2.06    0.29
   2   1  17    2.09    0.26
   2   1  17    1.66    0.27
   2   1  18    0.16    0.14
   2   1  18    0.28    0.13
   2   1  18    0.26    0.15
   2   1  19    3.75    0.31
   2   1  19    3.85    0.28
   2   1  20    0.36    0.07
   2   1  20    0.30    0.09
  -2  -2  18    0.10    0.05
   2   2 -17   -0.02    0.06
   2   2 -16    3.20    0.27
   2   2 -15    7.12    0.48
  -2  -2  14    3.13    0.37
   2   2 -14    3.44    0.35
  -2  -2  13    0.67    0.21
  -2  -2  13    0.92    0.21
  -2  -2  12    4.77    0.37
  -2  -2  12    3.82    0.42
  -2  -2  12    3.86    0.38
  -2  -2  11    0.44    0.18
  -2  -2  11    0.35    0.16
  -2  -2  10   32.23    1.55
  -2  -2  10   34.29    1.51
  -2  -2   9    0.36    0.15
  -2  -2   9    0.55    0.15
  -2  -2   8   30.54    1.33
  -2  -2   8   33.92    1.41
  -2  -2   8   31.00    1.45
  -2  -2   7  112.22    4.21
   2   2  -7  113.89    4.40
  -2  -2   7  119.24    4.28
   2   2  -6    1.74    0.23
  -2  -2   6    1.57    0.27
  -2  -2   6    2.13    0.25
   2   2  -6    1.59    0.35
  -2  -2   5   35.40    1.61
   2   2  -5   32.96    1.48
   2   2  -5   32.01    1.71
  -2  -2   5   33.52    1.49
   2   2  -5   33.27    1.41
  -2  -2   4   19.67    1.03
   2   2  -4   20.55    0.88
  -2  -2   4   20.38    0.97
   2   2  -4   20.39    0.97
   2   2  -4   18.14    1.11
   2   2  -3   34.85    1.31
  -2  -2   3   32.87    1.43
   2   2  -3   30.13    1.39
  -2  -2   3   33.03    1.46
  -2  -2   2    0.53    0.12
   2   2  -2    0.49    0.06
   2   2  -1  408.65   14.55
  -2  -2   1  381.93   14.39
  -2  -2   1  398.02   14.35
  -2  -2   0   62.65    2.51
   2   2   0   67.76    2.68
   2   2   0   66.01    2.50
  -2  -2   0   64.20    2.56
  -2  -2   0   65.12    2.48
  -2  -2  -1  175.18    6.48
   2   2   1  182.77    6.47
   2   2   1  161.35    6.64
  -2  -2  -1  175.82    6.39
  -2  -2  -1  176.95    6.43
   2   2   2  256.10    9.17
  -2  -2  -2  228.73    9.31
   2   2   2  252.63    9.42
  -2  -2  -2  259.80    9.19
  -2  -2  -3   21.38    1.05
  -2  -2  -3   20.19    0.88
  -2  -2  -4  534.78   18.99
  -2  -2  -4  531.08   19.28
  -2  -2  -4  514.77   18.98
  -2  -2  -5   17.40    0.80
  -2  -2  -5   17.27    0.75
  -2  -2  -5   18.91    1.07
  -2  -2  -6  199.44    7.60
  -2  -2  -6  208.35    7.51
  -2  -2  -6  210.11    8.04
  -2  -2  -7   52.40    2.00
  -2  -2  -7   53.09    2.60
  -2  -2  -7   51.50    2.14
  -2  -2  -8   63.46    2.45
  -2  -2  -8   68.08    3.26
  -2  -2  -8   68.00    2.67
  -2  -2  -9   84.93    3.96
  -2  -2  -9   74.83    3.13
   2   2   9   78.22    2.97
   2   2   9   74.69    2.96
   2   2  10   82.39    3.17
   2   2  10   81.19    3.16
   2   2  10   80.19    3.16
   2   2  11  147.32    5.55
   2   2  11  148.12    5.54
   2   2  11  143.91    5.56
   2   2  12   48.00    2.07
   2   2  12   47.67    2.03
   2   2  12   49.14    2.06
   2   2  13    7.67    0.56
   2   2  13    6.90    0.53
   2   2  14   83.36    3.52
   2   2  14   90.10    3.53
   2   2  15   65.99    2.86
   2   2  15   70.51    2.88
   2   2  16   12.90    0.81
   2   2  17    6.98    0.48
   2   2  17    6.84    0.54
   2   2  18    7.08    0.49
   2   2  18    6.55    0.42
   2   2  18    6.22    0.48
   2   2  19   13.05    0.61
   2   2  19   11.54    0.60
   2   2  19   12.92    0.56
   2   2  20    0.40    0.07
   2   3 -17    0.24    0.06
   2   3 -16    4.10    0.30
   2   3 -15    0.06    0.12
  -2  -3  14    4.77    0.41
   2   3 -14    5.36    0.42
  -2  -3  13    1.98    0.32
  -2  -3  13    2.30    0.29
   2   3 -13    2.34    0.29
  -2  -3  12    7.61    0.54
   2   3 -12    8.42    0.57
  -2  -3  11    0.12    0.17
  -2  -3  11    0.37    0.17
  -2  -3  10   18.22    1.04
  -2  -3  10   20.99    1.01
  -2  -3  10   18.15    0.91
  -2  -3   9   83.75    3.19
  -2  -3   9   78.00    3.26
   2   3  -9   80.03    3.07
  -2  -3   9   77.65    3.10
  -2  -3   8    9.69    0.57
  -2  -3   8    8.86    0.62
   2   3  -8    9.40    0.50
  -2  -3   8    8.90    0.51
  -2  -3   7    6.38    0.41
  -2  -3   7    6.28    0.49
   2   3  -7    5.31    0.35
  -2  -3   7    5.35    0.36
  -2  -3   6   25.71    1.38
   2   3  -6   25.53    1.22
  -2  -3   6   25.08    1.23
   2   3  -6   23.86    1.46
   2   3  -6   25.65    1.18
   2   3  -5   37.05    1.62
  -2  -3   5   37.56    1.65
   2   3  -5   36.09    1.55
   2   3  -5   36.89    1.86
  -2  -3   5   37.07    1.75
   2   3  -4  135.60    5.07
   2   3  -4  137.58    5.15
   2   3  -4  132.00    5.37
  -2  -3   4  134.22    5.18
  -2  -3   4  137.43    5.27
   2   3  -3  446.93   15.78
   2   3  -3  442.77   15.68
  -2  -3   3  443.04   15.87
   2   3  -2  105.18    3.86
  -2  -3   2  100.48    4.00
   2   3  -1    4.07    0.35
  -2  -3   1    3.33    0.27
   2   3   0   32.23    1.34
  -2  -3   0   34.13    1.31
  -2  -3   0   32.51    1.30
  -2  -3   0   33.30    1.36
  -2  -3   0   29.80    1.36
   2   3   0   31.04    1.42
  -2  -3  -1   10.44    0.49
   2   3   1   10.19    0.51
   2   3   1    9.41    0.56
  -2  -3  -1    9.69    0.48
  -2  -3  -1   10.54    0.54
  -2  -3  -2    9.33    0.48
  -2  -3  -2    7.97    0.44
  -2  -3  -2    9.03    0.44
  -2  -3  -3   22.73    1.03
  -2  -3  -3   23.28    1.01
  -2  -3  -4   90.97    3.42
  -2  -3  -4   88.54    3.55
  -2  -3  -5   46.85    1.94
  -2  -3  -5   49.28    1.90
  -2  -3  -5   45.00    2.08
  -2  -3  -6   19.19    0.94
  -2  -3  -6   19.34    0.85
  -2  -3  -6   16.89    1.07
  -2  -3  -7   33.19    1.48
  -2  -3  -7   31.16    1.32
  -2  -3  -7   32.16    1.73
  -2  -3  -8    3.91    0.29
  -2  -3  -8    4.32    0.40
  -2  -3  -8    4.17    0.57
   2   3   9   77.31    2.97
   2   3   9   74.08    2.97
  -2  -3  -9   80.66    3.80
  -2  -3  -9   76.53    3.18
   2   3  10   51.24    2.11
   2   3  10   50.63    2.10
   2   3  10   51.73    2.10
   2   3  11    4.26    0.38
   2   3  11    5.08    0.39
   2   3  11    5.68    0.42
   2   3  12   86.24    3.54
   2   3  12   88.67    3.49
   2   3  12   90.06    3.52
   2   3  13   -0.06    0.17
   2   3  13   -0.12    0.15
   2   3  14   18.79    1.06
   2   3  14   18.44    1.03
   2   3  15   56.40    2.54
   2   3  15   60.89    2.54
   2   3  16    1.03    0.24
   2   3  16    1.41    0.23
   2   3  16    0.99    0.24
   2   3  17    1.94    0.27
   2   3  17    2.46    0.27
   2   3  17    2.47    0.32
   2   3  18    0.30    0.12
   2   3  18    0.06    0.14
   2   3  19    1.90    0.22
   2   3  19    2.07    0.19
   2   3  20    4.35    0.22
   2   4 -16    0.06    0.08
  -2  -4  15    1.04    0.19
   2   4 -15    1.07    0.17
  -2  -4  14    0.04    0.14
   2   4 -14    0.23    0.15
  -2  -4  13   23.80    1.18
   2   4 -13   24.99    1.20
  -2  -4  12    1.75    0.27
   2   4 -12    1.88    0.27
  -2  -4  11    8.40    0.57
   2   4 -11    7.50    0.54
  -2  -4  10   39.99    1.73
   2   4 -10   39.98    1.72
  -2  -4   9   18.93    0.94
  -2  -4   9   15.30    0.98
   2   4  -9   17.86    0.84
   2   4  -9   17.58    0.92
  -2  -4   8    7.63    0.51
  -2  -4   8    6.64    0.56
   2   4  -8    7.15    0.44
  -2  -4   8    7.80    0.47
  -2  -4   7   32.25    1.39
  -2  -4   7   31.43    1.33
  -2  -4   7   28.77    1.49
   2   4  -7   31.95    1.46
   2   4  -7   30.20    1.30
  -2  -4   6    0.11    0.09
   2   4  -6    0.19    0.17
  -2  -4   6    0.40    0.18
   2   4  -6    0.24    0.10
   2   4  -6    0.29    0.16
  -2  -4   6    0.27    0.10
   2   4  -5   86.22    3.40
  -2  -4   5   86.05    3.46
   2   4  -5   83.06    3.64
  -2  -4   5   88.13    3.62
   2   4  -5   85.15    3.37
   2   4  -4   10.42    0.62
   2   4  -4    9.89    0.74
   2   4  -4   10.50    0.59
  -2  -4   4   11.47    0.75
   2   4  -3  902.30   31.81
   2   4  -3  877.92   31.77
   2   4  -3  832.50   31.95
  -2  -4   3  895.40   31.96
  -2  -4   2   24.88    1.17
   2   4  -2   25.34    1.13
  -2  -4   2   24.88    1.21
   2   4  -1  277.31    9.78
  -2  -4   1  280.93    9.80
   2   4   0    6.03    0.39
   2   4   0    6.33    0.38
  -2  -4   0    5.74    0.38
  -2  -4  -1   63.71    2.54
  -2  -4  -1   67.39    2.59
  -2  -4  -2  388.44   13.60
  -2  -4  -2  358.59   13.55
  -2  -4  -3   61.88    2.55
  -2  -4  -3   69.42    2.59
  -2  -4  -4    1.50    0.18
  -2  -4  -5   29.15    1.30
  -2  -4  -5   28.21    1.22
  -2  -4  -5   26.17    1.24
  -2  -4  -6  273.22    9.52
  -2  -4  -6  275.66    9.40
  -2  -4  -7    2.64    0.31
  -2  -4  -7    2.32    0.24
  -2  -4  -7    2.47    0.25
  -2  -4  -7    2.79    0.36
  -2  -4  -8   16.39    0.97
  -2  -4  -8   15.44    0.82
   2   4   8   16.45    0.79
   2   4   9   44.19    1.84
   2   4  10    2.30    0.26
   2   4  10    2.23    0.26
   2   4  10    2.25    0.26
   2   4  11   14.46    0.82
   2   4  11   16.22    0.84
   2   4  11   14.76    0.84
   2   4  12   21.36    1.08
   2   4  12   21.17    1.07
   2   4  12   21.32    1.12
   2   4  13    0.71    0.19
   2   4  13    0.68    0.22
   2   4  14    0.07    0.16
   2   4  14    0.02    0.18
   2   4  15    2.78    0.35
   2   4  15    2.84    0.37
   2   4  16    0.54    0.19
   2   4  16    0.55    0.18
   2   4  16    0.67    0.20
   2   4  17    3.00    0.34
   2   4  17    3.15    0.29
   2   4  17    2.55    0.33
   2   4  18    0.16    0.10
   2   4  18    0.04    0.13
   2   4  19    5.14    0.37
   2   4  19    5.76    0.32
   2   4  19    5.64    0.35
   2   5 -16    0.68    0.10
  -2  -5  16    0.85    0.13
   2   5 -15    0.39    0.12
  -2  -5  15    0.25    0.12
   2   5 -14    4.80    0.37
  -2  -5  14    3.94    0.34
   2   5 -13   20.96    1.04
  -2  -5  13   20.12    1.03
   2   5 -12    0.67    0.19
  -2  -5  12    0.60    0.19
   2   5 -11    5.38    0.46
  -2  -5  11    5.91    0.47
   2   5 -10    2.14    0.29
  -2  -5  10    2.27    0.29
   2   5  -9    9.15    0.61
  -2  -5   9    9.57    0.62
   2   5  -9    9.28    0.54
  -2  -5   8   79.41    3.05
   2   5  -8   73.19    2.95
  -2  -5   7   16.71    0.86
   2   5  -7   16.15    0.80
   2   5  -6   18.67    0.94
  -2  -5   6   19.91    0.94
   2   5  -6   19.40    0.90
   2   5  -6   18.76    1.03
   2   5  -5   49.19    2.15
  -2  -5   5   54.83    2.16
   2   5  -5   53.79    2.12
   2   5  -5   57.39    2.28
   2   5  -4  102.93    3.77
   2   5  -4   92.69    3.74
   2   5  -4   94.35    3.74
  -2  -5   4   91.05    3.94
   2   5  -4  101.09    3.89
   2   5  -4   92.78    3.65
   2   5  -3  492.52   17.96
  -2  -5   3  482.77   18.02
   2   5  -3  498.25   17.95
  -2  -5   3  493.81   18.14
   2   5  -2  261.07    9.66
   2   5  -2  261.33    9.70
  -2  -5   2  264.39    9.81
  -2  -5   2  259.78    9.73
  -2  -5   1   79.34    2.89
  -2  -5   1   72.75    2.82
  -2  -5   0   36.37    1.59
  -2  -5  -1    0.83    0.16
  -2  -5  -1    8.07    0.43
  -2  -5  -2    5.09    0.38
  -2  -5  -2    4.97    0.38
  -2  -5  -3  278.16   10.04
  -2  -5  -3  264.53   10.01
  -2  -5  -4   57.90    2.35
  -2  -5  -4   56.88    2.36
  -2  -5  -5   15.12    0.81
  -2  -5  -5   16.01    0.85
  -2  -5  -6   74.59    3.12
  -2  -5  -6   74.90    3.00
   2   5   7    7.06    0.49
   2   5   7    6.65    0.42
  -2  -5  -7    6.96    0.58
  -2  -5  -7    7.51    0.51
   2   5   8   13.07    0.75
   2   5   9    7.22    0.54
   2   5   9    8.37    0.53
   2   5  10   67.62    2.76
   2   5  11    6.74    0.53
   2   5  11    6.41    0.49
   2   5  12    6.16    0.53
   2   5  13   35.25    1.72
   2   5  14    2.31    0.37
   2   5  15    6.55    0.53
   2   5  15    6.43    0.56
   2   5  15    5.88    0.48
   2   5  16    1.33    0.26
   2   5  16    1.23    0.26
   2   5  16    1.21    0.21
   2   5  17    0.37    0.18
   2   5  17    0.19    0.16
   2   5  17    0.12    0.12
   2   5  18    1.57    0.23
   2   5  18    1.43    0.21
   2   5  18    1.59    0.18
   2   5  19    2.03    0.20
   2   5  19    1.95    0.15
   2   5  19    1.99    0.17
   2   6 -16    1.08    0.10
  -2  -6  16    2.23    0.15
   2   6 -15    1.38    0.16
  -2  -6  15    1.26    0.16
   2   6 -14    0.91    0.17
  -2  -6  14    1.08    0.18
   2   6 -13    0.71    0.18
  -2  -6  13    0.89    0.19
   2   6 -12    4.40    0.39
  -2  -6  12    3.78    0.37
   2   6 -11    0.48    0.18
  -2  -6  11    0.46    0.19
   2   6 -10    3.15    0.34
  -2  -6  10    3.10    0.35
   2   6  -9   13.11    0.69
   2   6  -9   11.96    0.76
  -2  -6   9   13.84    0.79
   2   6  -8    1.26    0.19
  -2  -6   8    1.81    0.26
   2   6  -7    0.78    0.16
  -2  -6   7    0.65    0.17
   2   6  -6   31.42    1.36
   2   6  -6   29.78    1.41
  -2  -6   6   31.99    1.40
   2   6  -5   81.62    3.50
   2   6  -5   89.25    3.36
   2   6  -5   86.40    3.40
  -2  -6   5   87.33    3.38
   2   6  -4   18.53    1.06
   2   6  -4   20.97    0.95
   2   6  -4   19.80    0.97
  -2  -6   4   21.10    0.96
   2   6  -3  230.01    8.52
  -2  -6   3  235.73    8.49
   2   6  -3  211.97    8.61
   2   6  -3  237.26    8.50
   2   6  -3  232.20    8.75
   2   6  -2 1191.06   42.35
   2   6  -2 1167.57   42.48
   2   6  -2 1159.92   42.58
   2   6  -2 1170.45   42.37
  -2  -6   1  595.09   22.22
  -2  -6   1  625.59   22.32
  -2  -6   0   22.03    1.12
  -2  -6  -1    9.12    0.61
  -2  -6  -2    1.77    0.24
  -2  -6  -2    2.04    0.25
  -2  -6  -3  102.71    4.10
  -2  -6  -3  104.69    4.09
   2   6   4   87.52    3.40
  -2  -6  -4   79.24    3.43
   2   6   4   87.48    3.27
   2   6   5    7.03    0.43
   2   6   5    6.93    0.43
   2   6   5    7.62    0.53
   2   6   6   63.66    2.67
   2   6   6   66.12    2.57
   2   6   6   65.79    2.55
   2   6   6   62.60    2.57
   2   6   7   24.91    1.29
   2   6   7   28.02    1.22
   2   6   7   26.52    1.19
   2   6   8   71.53    3.12
   2   6   8   80.24    3.06
   2   6   9    3.93    0.41
   2   6  10    1.15    0.25
   2   6  11    0.08    0.16
   2   6  11    0.02    0.12
   2   6  12    0.65    0.20
   2   6  12    0.88    0.22
   2   6  13   11.86    0.83
   2   6  13   13.37    0.80
   2   6  14    0.05    0.20
   2   6  14   -0.05    0.20
   2   6  15    0.27    0.15
   2   6  15    0.33    0.20
   2   6  16    0.28    0.13
   2   6  16    0.14    0.16
   2   6  17    4.00    0.30
   2   6  17    3.70    0.37
   2   6  18    0.62    0.11
   2   6  18    0.38    0.12
  -2  -7  15    1.82    0.16
   2   7 -15    1.56    0.14
  -2  -7  14    0.16    0.10
   2   7 -14    0.29    0.10
  -2  -7  13    0.26    0.13
   2   7 -13    0.21    0.11
  -2  -7  12    1.28    0.22
   2   7 -12    1.33    0.22
  -2  -7  11    9.44    0.61
   2   7 -11    9.23    0.61
  -2  -7  10    0.14    0.15
   2   7 -10    0.10    0.16
   2   7  -9    0.18    0.12
  -2  -7   9    0.29    0.15
   2   7  -9    0.45    0.19
   2   7  -8   -0.01    0.11
  -2  -7   8    0.02    0.14
   2   7  -7    5.97    0.43
  -2  -7   7    5.57    0.45
   2   7  -6    5.26    0.42
  -2  -7   6    6.32    0.46
   2   7  -6    6.00    0.46
   2   7  -5    0.77    0.17
  -2  -7   5    0.85    0.18
   2   7  -5    1.00    0.20
   2   7  -4   33.27    1.48
  -2  -7   4   34.49    1.48
   2   7  -4   33.64    1.50
   2   7  -3    9.30    0.57
  -2  -7   3    9.99    0.57
   2   7  -3    9.79    0.59
   2   7  -2  108.73    4.15
  -2  -7   2  110.35    4.13
   2   7  -2  109.57    4.25
   2   7  -2  104.20    4.15
  -2  -7   1   62.47    2.35
   2   7  -1   61.18    2.48
   2   7  -1   58.24    2.36
  -2  -7   0    0.89    0.16
   2   7   0    0.62    0.16
   2   7   0    0.70    0.20
   2   7   0    0.33    0.19
   2   7   0    0.83    0.23
   2   7   0    0.43    0.13
   2   7   1   19.12    0.93
   2   7   1   17.76    0.98
   2   7   1   19.19    1.06
   2   7   1   20.48    0.93
   2   7   2   75.86    3.00
   2   7   2   77.58    3.00
   2   7   2   79.55    3.17
   2   7   3    2.47    0.24
   2   7   3    2.20    0.23
   2   7   3    2.37    0.22
   2   7   3    2.71    0.35
   2   7   4  102.14    3.76
   2   7   4   92.88    3.73
   2   7   4   99.02    3.77
   2   7   4  100.52    3.84
   2   7   5   80.69    3.37
   2   7   5   83.68    3.21
   2   7   5   82.91    3.20
   2   7   5   80.57    3.25
   2   7   6    5.74    0.52
   2   7   6    6.06    0.43
   2   7   6    5.73    0.41
   2   7   6    5.00    0.42
   2   7   7    0.38    0.21
   2   7   7    0.28    0.15
   2   7   7    0.16    0.11
   2   7   7    0.25    0.13
   2   7   8   52.66    2.43
   2   7   8   56.45    2.31
   2   7   9    1.01    0.26
   2   7   9    1.83    0.26
   2   7  10    7.38    0.64
   2   7  10    7.81    0.60
   2   7  11    0.06    0.16
   2   7  11    0.02    0.14
   2   7  12    2.11    0.30
   2   7  13   22.69    1.14
   2   7  13   20.53    1.20
   2   7  14   18.00    0.98
   2   7  14   17.57    1.06
   2   7  15    0.88    0.20
   2   7  15    0.86    0.18
   2   7  15    0.93    0.25
   2   7  16    0.01    0.13
   2   7  16   -0.01    0.10
   2   7  16   -0.02    0.14
   2   7  17    0.95    0.17
   2   7  17    1.19    0.14
   2   7  17    1.04    0.21
   2   7  18    0.77    0.10
   2   7  18    0.97    0.13
   2   7  18    0.69    0.09
  -2  -8  14    3.85    0.24
   2   8 -14    3.07    0.21
  -2  -8  13    1.42    0.17
   2   8 -13    1.26    0.16
  -2  -8  12    0.32    0.13
   2   8 -12    0.35    0.13
  -2  -8  11    1.43    0.21
   2   8 -11    1.40    0.22
  -2  -8  10    0.51    0.18
   2   8 -10    0.42    0.17
  -2  -8   9    0.23    0.16
   2   8  -9    0.39    0.17
  -2  -8   8    1.10    0.23
  -2  -8   7    3.49    0.35
   2   8  -7    3.34    0.33
   2   8  -6    6.66    0.53
  -2  -8   6    8.40    0.55
   2   8  -6    8.10    0.54
   2   8  -5   80.27    3.31
  -2  -8   5   86.79    3.30
   2   8  -5   81.21    3.29
   2   8  -4   22.60    1.09
  -2  -8   4   21.31    1.04
   2   8  -4   20.59    1.06
   2   8  -3    0.68    0.17
  -2  -8   3    0.81    0.18
   2   8  -3    0.59    0.17
   2   8  -2   10.45    0.63
   2   8  -2    9.71    0.70
  -2  -8   2   11.35    0.63
   2   8  -2   10.37    0.64
   2   8  -1   51.22    2.24
   2   8  -1   50.21    2.10
  -2  -8   1   56.31    2.10
  -2  -8   0   30.47    1.29
   2   8   0   27.25    1.42
   2   8   0   26.67    1.27
   2   8   1   28.41    1.27
   2   8   1   27.59    1.24
   2   8   1   28.30    1.44
   2   8   2    2.10    0.36
   2   8   2    2.60    0.24
   2   8   2    2.17    0.25
   2   8   2    2.78    0.26
   2   8   2    2.75    0.31
   2   8   3    8.16    0.68
   2   8   3   10.12    0.55
   2   8   3    8.90    0.61
   2   8   3    9.37    0.55
   2   8   3    9.05    0.54
   2   8   4   59.03    2.33
   2   8   4   55.75    2.32
   2   8   4   57.87    2.33
   2   8   4   58.77    2.43
   2   8   5   18.90    1.17
   2   8   5   18.61    0.96
   2   8   5   21.79    1.01
   2   8   5   20.45    1.07
   2   8   6    6.47    0.62
   2   8   6    7.99    0.52
   2   8   6    7.65    0.49
   2   8   6    7.19    0.46
   2   8   6    7.15    0.54
   2   8   7   37.76    1.91
   2   8   7   39.81    1.75
   2   8   7   41.81    1.72
   2   8   7   37.36    1.76
   2   8   8   18.61    1.15
   2   8   8   18.43    1.00
   2   8   8   20.66    1.03
   2   8   9   15.54    0.87
   2   8   9   12.57    0.91
   2   8  10    3.55    0.44
   2   8  10    4.19    0.43
   2   8  10    4.26    0.39
   2   8  11    0.13    0.17
   2   8  11    0.48    0.20
   2   8  11    0.32    0.16
   2   8  12   -0.11    0.20
   2   8  12    0.02    0.13
   2   8  13    0.45    0.25
   2   8  13    0.54    0.18
   2   8  14    0.23    0.14
   2   8  15    8.90    0.51
   2   8  15    8.49    0.54
   2   8  16    0.13    0.09
   2   8  16    0.04    0.13
   2   8  16    0.09    0.11
   2   8  17    1.02    0.11
   2   8  17    0.87    0.13
   2   8  17    0.91    0.16
  -2  -9  13    0.52    0.09
  -2  -9  13    0.63    0.10
   2   9 -13    0.53    0.09
  -2  -9  12    0.06    0.09
   2   9 -12    0.02    0.09
  -2  -9  11    0.47    0.13
   2   9 -11    0.24    0.12
  -2  -9  10    1.43    0.21
   2   9 -10    1.36    0.22
  -2  -9   9    0.04    0.13
   2   9  -9    0.04    0.14
  -2  -9   8    0.26    0.15
   2   9  -8    0.31    0.14
   2   9  -7   13.71    0.79
  -2  -9   7   13.53    0.77
   2   9  -6    3.99    0.39
   2   9  -6    4.01    0.40
  -2  -9   6    4.15    0.38
  -2  -9   5    6.19    0.47
   2   9  -5    5.91    0.47
  -2  -9   4    2.70    0.30
   2   9  -4    2.63    0.31
  -2  -9   3   16.62    0.86
   2   9  -3   15.55    0.87
  -2  -9   2    0.30    0.15
   2   9  -2    0.08    0.18
   2   9  -2    0.33    0.16
   2   9  -1   45.75    2.22
  -2  -9   1   54.96    2.11
   2   9  -1   51.99    2.19
   2   9  -1   46.68    2.01
   2   9  -1   48.38    2.09
   2   9   0    0.05    0.20
   2   9   0    0.18    0.14
   2   9   0    0.04    0.11
   2   9   1   37.53    1.87
   2   9   1   39.11    1.77
   2   9   1   37.07    1.61
   2   9   1   38.99    1.68
   2   9   2    7.38    0.68
   2   9   2    8.29    0.55
   2   9   2    8.10    0.51
   2   9   2    8.77    0.61
   2   9   3    6.51    0.63
   2   9   3    6.72    0.44
   2   9   3    5.86    0.45
   2   9   3    6.73    0.44
   2   9   3    6.71    0.53
   2   9   4    3.82    0.52
   2   9   4    4.16    0.35
   2   9   4    4.28    0.43
   2   9   4    4.44    0.35
   2   9   4    3.92    0.35
   2   9   5   21.90    1.09
   2   9   5   23.38    1.07
   2   9   5   21.96    1.07
   2   9   5   22.64    1.18
   2   9   6    7.66    0.68
   2   9   6    7.34    0.51
   2   9   6    6.91    0.47
   2   9   6    7.10    0.49
   2   9   6    7.36    0.58
   2   9   7    1.32    0.33
   2   9   7    1.35    0.19
   2   9   7    1.27    0.24
   2   9   7    1.49    0.24
   2   9   8    0.13    0.21
   2   9   8    0.05    0.13
   2   9   8    0.14    0.15
   2   9   9    6.84    0.63
   2   9   9    6.95    0.52
   2   9   9    7.53    0.58
   2   9   9    8.94    0.56
   2   9  10   29.29    1.45
   2   9  10   32.28    1.39
   2   9  11    0.24    0.19
   2   9  11    0.34    0.14
   2   9  12    0.02    0.16
   2   9  12    0.23    0.15
   2   9  13    5.63    0.47
   2   9  13    4.98    0.38
   2   9  14    2.47    0.24
   2   9  14    2.17    0.30
   2   9  14    2.25    0.24
   2   9  15    0.04    0.08
   2   9  15   -0.08    0.13
   2   9  15    0.03    0.08
   2   9  16    0.94    0.12
   2   9  16    1.29    0.12
  -2 -10  12    0.23    0.06
   2  10 -12    0.28    0.07
  -2 -10  11    0.15    0.09
   2  10 -11    0.07    0.08
  -2 -10  10    0.01    0.10
   2  10 -10   -0.02    0.10
  -2 -10   9    0.43    0.14
   2  10  -9    0.42    0.15
   2  10  -8    0.12    0.11
  -2 -10   8    0.15    0.12
   2  10  -7    0.42    0.15
  -2 -10   7    0.68    0.17
   2  10  -6    6.51    0.51
  -2 -10   6    7.26    0.49
   2  10  -6    6.04    0.48
   2  10  -5    0.79    0.20
   2  10  -5    0.89    0.22
  -2 -10   5    0.84    0.19
   2  10  -4    2.61    0.34
   2  10  -4    2.30    0.31
  -2 -10   4    3.08    0.31
   2  10  -3   23.46    1.16
   2  10  -3   21.36    1.03
   2  10  -3   23.47    1.23
  -2 -10   2   16.53    0.85
   2  10  -2   16.92    0.95
   2  10  -2   14.97    0.84
   2  10  -2   14.27    0.75
   2  10  -1    1.30    0.27
   2  10  -1    0.81    0.15
   2  10  -1    1.06    0.27
   2  10  -1    1.15    0.23
   2  10   0   22.27    1.01
   2  10   0   22.25    1.10
   2  10   0   21.11    1.26
   2  10   1    2.45    0.34
   2  10   1    2.30    0.24
   2  10   1    2.02    0.39
   2  10   1    1.95    0.27
   2  10   2    1.62    0.30
   2  10   2    1.59    0.36
   2  10   2    1.40    0.23
   2  10   2    1.30    0.19
   2  10   3   14.12    0.98
   2  10   3   14.80    0.88
   2  10   3   13.68    0.72
   2  10   3   14.00    0.78
   2  10   4    3.65    0.48
   2  10   4    3.40    0.30
   2  10   4    3.51    0.33
   2  10   4    3.44    0.40
   2  10   5    1.09    0.19
   2  10   5    0.80    0.23
   2  10   5    1.23    0.20
   2  10   6    0.27    0.12
   2  10   6    0.35    0.27
   2  10   6    0.17    0.15
   2  10   6    0.37    0.15
   2  10   7    1.29    0.31
   2  10   7    1.36    0.26
   2  10   7    1.39    0.24
   2  10   8    1.77    0.34
   2  10   8    2.43    0.26
   2  10   8    1.78    0.27
   2  10   8    2.04    0.29
   2  10   9    4.68    0.43
   2  10   9    5.28    0.39
   2  10   9    4.69    0.40
   2  10  10    0.49    0.14
   2  10  10    0.23    0.16
   2  10  11    0.18    0.12
   2  10  11    0.18    0.15
  -2 -10 -12   21.19    0.99
   2  10  12   23.18    1.02
  -2 -10 -12   20.79    1.01
   2  10  13    1.24    0.21
  -2 -10 -13    0.92    0.12
   2  10  13    1.07    0.15
   2  10  14    0.04    0.08
   2  10  14    0.06    0.11
   2  10  14    0.07    0.06
   2  10  15    0.00    0.04
   2  10  15   -0.02    0.07
   2  11 -10    0.13    0.07
   2  11  -9    0.10    0.09
  -2 -11   8    0.39    0.11
   2  11  -7    0.92    0.16
  -2 -11   7    1.24    0.18
   2  11  -6    0.29    0.14
  -2 -11   6    0.59    0.15
   2  11  -6    0.44    0.17
   2  11  -5    1.16    0.22
   2  11  -5    1.45    0.23
   2  11  -4    6.52    0.47
   2  11  -4    6.48    0.51
   2  11  -3    1.26    0.26
   2  11  -3    1.40    0.24
   2  11  -2    7.10    0.52
   2  11  -2    8.45    0.62
   2  11  -1    4.38    0.40
   2  11  -1    4.94    0.47
   2  11   0    0.62    0.18
   2  11   1    0.03    0.14
   2  11   2    9.04    0.58
   2  11   2    9.44    0.67
   2  11   3    0.17    0.13
   2  11   3    0.06    0.17
   2  11   4    0.38    0.14
   2  11   4    0.17    0.19
   2  11   5    6.94    0.47
   2  11   5    7.48    0.57
   2  11   6    2.82    0.25
   2  11   6    2.57    0.26
   2  11   6    3.01    0.35
   2  11   7    2.42    0.28
   2  11   7    2.52    0.23
   2  11   7    2.62    0.32
   2  11   8    1.02    0.15
   2  11   8    1.01    0.20
   2  11   8    0.93    0.18
   2  11   9    1.30    0.16
   2  11   9    1.33    0.21
   2  11  10    0.23    0.09
   2  11  10    0.13    0.11
  -2 -11 -11    1.30    0.17
   2  11  11    0.86    0.12
   2  11  11    1.02    0.18
  -2 -11 -11    1.08    0.18
   2  11  12   -0.02    0.09
  -2 -11 -12    0.05    0.06
   2  11  13    0.04    0.07
   2  11  13    0.26    0.08
  -2 -12   9    0.43    0.07
   2  12  -9    0.32    0.06
   2  12  -6    3.58    0.27
   2  12  -6    3.05    0.24
   2  12  -5    2.15    0.22
   2  12  -5    2.07    0.23
   2  12  -4    1.79    0.24
   2  12  -4    1.55    0.21
   2  12  -3    0.94    0.21
   2  12  -3    0.99    0.18
   2  12  -2    1.73    0.27
   2  12  -2    1.80    0.23
  -2 -12   1    0.93    0.20
   2  12  -1    0.98    0.23
   2  12  -1    1.17    0.19
   2  12   0    0.08    0.17
   2  12   0    0.32    0.14
   2  12   1   -0.02    0.12
   2  12   2    0.39    0.20
   2  12   2    0.35    0.14
   2  12   3    0.10    0.16
   2  12   3    0.20    0.11
   2  12   4    1.18    0.24
   2  12   4    1.22    0.18
   2  12   5    0.26    0.17
   2  12   5    0.46    0.12
   2  12   6    0.04    0.14
   2  12   7    0.02    0.12
  -2 -12  -8   -0.03    0.16
  -2 -12  -9    0.63    0.17
  -2 -12  -9    0.78    0.16
  -2 -12 -10    1.41    0.18
  -2 -12 -10    1.65    0.18
  -2 -12 -11    1.79    0.15
   2  13  -6    0.65    0.08
   2  13  -5    1.49    0.14
   2  13  -4    1.13    0.14
   2  13  -4    0.94    0.13
   2  13  -3    0.19    0.09
   2  13  -3    0.30    0.11
   2  13  -2    0.02    0.08
   2  13  -2   -0.02    0.10
   2  13  -1   -0.09    0.09
   2  13  -1    0.02    0.12
   2  13   0    1.06    0.15
  -2 -13   0    0.86    0.15
   2  13   0    1.20    0.20
  -2 -13  -1    0.07    0.08
   2  13   1    0.03    0.08
  -2 -13  -1   -0.01    0.11
   2  13   2    0.11    0.09
  -2 -13  -2   -0.08    0.13
   2  13   2   -0.06    0.12
   2  13   3    0.14    0.08
   2  13   3    0.11    0.13
  -2 -13  -3    0.11    0.15
   2  13   4    0.52    0.15
  -2 -13  -4    0.57    0.19
   2  13   5    5.30    0.38
  -2 -13  -5    6.17    0.47
  -2 -13  -6    2.35    0.23
  -2 -13  -7    0.18    0.10
  -2 -13  -7    0.21    0.13
   2  13   8    1.66    0.15
  -2 -13  -8    1.29    0.17
  -2 -13  -9    0.53    0.08
   2  13   9    0.51    0.08
   2  14   0   -0.01    0.06
   2  14   2    0.61    0.10
  -2 -14  -4    0.01    0.05
   3 -11  -5    0.04    0.05
   3 -11  -5    0.03    0.04
   3 -11  -4    1.37    0.16
   3 -11  -4    1.61    0.14
   3 -11  -3    5.14    0.34
   3 -11  -3    3.91    0.25
   3 -11  -2    0.01    0.05
   3 -11  -1    0.07    0.05
   3 -11  -1    0.14    0.12
   3 -11   0    0.09    0.06
   3 -11   0    0.09    0.11
   3 -11   1    0.01    0.07
   3 -11   1    0.03    0.11
   3 -11   2   18.21    0.76
   3 -11   2   16.73    0.84
   3 -11   3    3.59    0.23
   3 -11   3    2.67    0.24
   3 -11   4    0.52    0.11
   3 -11   4    0.27    0.07
   3 -11   5    4.71    0.28
   3 -11   6    0.86    0.11
   3 -11   7    0.22    0.06
  -3  10   8    3.29    0.20
   3 -10  -7    0.16    0.08
   3 -10  -7    0.10    0.05
   3 -10  -6    0.41    0.12
   3 -10  -6    0.25    0.10
   3 -10  -5    0.04    0.10
   3 -10  -5    0.03    0.10
   3 -10  -4    4.02    0.32
   3 -10  -4    3.87    0.35
   3 -10  -4    4.10    0.24
   3 -10  -3    0.35    0.13
   3 -10  -3    0.39    0.17
   3 -10  -3    0.44    0.10
   3 -10  -2    0.70    0.15
   3 -10  -2    0.78    0.13
   3 -10  -1    7.64    0.48
   3 -10  -1    7.93    0.59
   3 -10  -1    8.34    0.45
   3 -10   0    0.08    0.10
   3 -10   0    0.09    0.10
   3 -10   0   -0.05    0.15
   3 -10   1    8.82    0.50
   3 -10   1    8.49    0.62
   3 -10   2   11.85    0.61
   3 -10   2   10.38    0.70
   3 -10   3   29.48    1.21
   3 -10   3   24.59    1.28
   3 -10   4    0.04    0.12
   3 -10   4    0.01    0.12
   3 -10   5    1.23    0.18
   3 -10   5    0.86    0.16
   3 -10   6    6.51    0.39
   3 -10   7   18.20    0.82
   3 -10   8   15.08    0.66
   3 -10   8   12.32    0.63
   3 -10   9    0.01    0.06
   3 -10   9    0.01    0.06
   3 -10  10    0.00    0.04
   3 -10  10   -0.01    0.05
   3  -9 -10    2.71    0.19
  -3   9  10    3.46    0.21
   3  -9  -9   -0.03    0.08
  -3   9   9    0.06    0.08
  -3   9   9   -0.01    0.05
   3  -9  -8    0.72    0.15
   3  -9  -7    0.03    0.09
   3  -9  -6    0.34    0.15
   3  -9  -6    0.04    0.12
   3  -9  -6    0.12    0.07
   3  -9  -5    1.46    0.22
   3  -9  -5    1.23    0.22
   3  -9  -5    1.42    0.16
   3  -9  -4    9.86    0.63
   3  -9  -4    9.94    0.68
   3  -9  -4   10.14    0.53
   3  -9  -3   17.03    0.94
   3  -9  -3   17.97    1.03
   3  -9  -3   18.10    0.84
   3  -9  -2   17.85    0.99
   3  -9  -2   20.78    0.93
   3  -9  -1   21.55    1.11
   3  -9  -1   23.52    1.06
   3  -9   0   10.68    0.65
   3  -9   0   10.88    0.79
   3  -9   0   11.25    0.63
   3  -9   1   12.31    0.70
   3  -9   1   13.86    0.72
   3  -9   1   11.77    0.84
   3  -9   2    4.82    0.39
   3  -9   2    4.86    0.50
   3  -9   3    0.13    0.15
   3  -9   3    0.33    0.20
   3  -9   4    2.35    0.29
   3  -9   4    2.07    0.25
   3  -9   4    2.37    0.33
   3  -9   5    7.45    0.51
   3  -9   5    7.77    0.57
   3  -9   6   21.83    1.06
   3  -9   6   21.07    1.05
   3  -9   7    0.06    0.14
   3  -9   7    0.03    0.15
   3  -9   8    0.36    0.16
   3  -9   8    0.77    0.18
   3  -9   9    2.92    0.30
   3  -9   9    3.26    0.29
   3  -9  10    0.90    0.17
   3  -9  10    0.86    0.15
   3  -9  11    0.60    0.14
   3  -9  11    0.65    0.11
   3  -9  12    1.50    0.15
   3  -9  12    1.18    0.10
  -3   8  12    0.22    0.06
   3  -8 -11    0.11    0.07
  -3   8  11    0.12    0.05
   3  -8 -10    1.63    0.19
  -3   8  10    1.60    0.18
  -3   8  10    1.55    0.15
   3  -8  -9   10.47    0.59
   3  -8  -8    1.09    0.20
   3  -8  -8    0.78    0.15
   3  -8  -7    0.06    0.13
   3  -8  -7    0.11    0.08
   3  -8  -6    0.21    0.15
   3  -8  -6   -0.04    0.09
   3  -8  -5    4.88    0.45
   3  -8  -5    4.87    0.47
   3  -8  -5    5.20    0.36
   3  -8  -4    2.10    0.30
   3  -8  -4    1.87    0.33
   3  -8  -4    2.43    0.25
   3  -8  -3    1.66    0.28
   3  -8  -3    1.62    0.33
   3  -8  -3    1.76    0.22
   3  -8  -2   24.11    1.25
   3  -8  -2   23.25    1.35
   3  -8  -2   26.05    1.16
   3  -8  -1    3.31    0.36
   3  -8  -1    2.97    0.31
   3  -8   0    0.53    0.17
   3  -8   0    0.51    0.27
   3  -8   0    0.43    0.17
   3  -8   1   21.98    1.13
   3  -8   1   22.48    1.31
   3  -8   1   24.33    1.13
   3  -8   2    2.60    0.28
  -3   8  -2    2.82    0.29
   3  -8   2    3.10    0.33
   3  -8   2    2.28    0.38
  -3   8  -3   16.27    0.86
   3  -8   3   18.59    0.95
   3  -8   3   15.94    0.88
   3  -8   3   18.39    1.07
  -3   8  -4   92.30    3.55
   3  -8   4   91.97    3.65
   3  -8   4   89.89    3.78
   3  -8   5   53.89    2.30
   3  -8   5   52.99    2.36
   3  -8   6   35.77    1.54
   3  -8   6   33.04    1.57
   3  -8   6   30.37    1.54
   3  -8   7   18.19    1.07
   3  -8   7   22.03    1.05
   3  -8   8    0.38    0.20
   3  -8   8    0.45    0.17
   3  -8   9    8.57    0.62
   3  -8   9    9.72    0.58
   3  -8  10    0.28    0.18
   3  -8  10    0.50    0.14
   3  -8  11    0.06    0.16
   3  -8  11   -0.05    0.10
   3  -8  12    2.53    0.22
   3  -8  13    0.06    0.10
   3  -8  13    0.03    0.05
   3  -8  14    0.35    0.08
  -3   7  13    0.32    0.07
   3  -7 -12    1.22    0.12
  -3   7  12    1.61    0.13
  -3   7  11    0.40    0.11
   3  -7 -11    0.31    0.11
  -3   7  11    0.47    0.13
   3  -7 -10    0.02    0.11
  -3   7  10    0.02    0.12
   3  -7  -9    5.86    0.34
   3  -7  -9    6.36    0.46
   3  -7  -8    0.02    0.08
   3  -7  -8    0.01    0.11
   3  -7  -8   -0.02    0.13
   3  -7  -7    3.63    0.29
   3  -7  -7    3.76    0.38
   3  -7  -7    3.35    0.37
   3  -7  -6    5.01    0.47
   3  -7  -6    5.43    0.38
   3  -7  -5   11.10    0.61
   3  -7  -5    9.83    0.74
   3  -7  -5   10.97    0.72
   3  -7  -4    1.95    0.24
   3  -7  -4    1.40    0.30
   3  -7  -4    1.23    0.26
   3  -7  -3    6.52    0.46
   3  -7  -3    6.33    0.59
   3  -7  -3    6.61    0.54
   3  -7  -2   15.78    0.81
   3  -7  -2   14.64    0.98
   3  -7  -2   13.55    0.86
   3  -7  -1  102.41    3.87
   3  -7  -1   94.47    3.94
   3  -7   0    0.06    0.12
   3  -7   0    0.10    0.21
   3  -7   0    0.17    0.14
  -3   7  -1    4.47    0.39
   3  -7   1    5.62    0.44
   3  -7   1    4.55    0.41
   3  -7   1    4.99    0.53
   3  -7   2   -0.07    0.20
  -3   7  -2    0.25    0.12
   3  -7   2    0.21    0.13
   3  -7   2    0.13    0.13
  -3   7  -3    4.89    0.38
   3  -7   3    4.63    0.41
   3  -7   3    4.58    0.50
   3  -7   4   14.30    0.80
   3  -7   4   14.34    0.84
   3  -7   4   13.28    0.90
   3  -7   5   19.23    0.96
   3  -7   5   18.68    1.03
   3  -7   5   16.93    1.03
   3  -7   5   16.67    0.90
   3  -7   6  116.20    4.39
   3  -7   6  114.31    4.49
   3  -7   6  103.81    4.45
   3  -7   6  113.33    4.36
   3  -7   7  116.65    4.39
   3  -7   7  114.14    4.52
   3  -7   7  104.66    4.40
   3  -7   7  113.74    4.37
   3  -7   8   80.57    3.26
   3  -7   8   87.71    3.43
   3  -7   8   78.38    3.25
   3  -7   9    0.45    0.18
   3  -7   9    0.21    0.21
   3  -7   9   -0.01    0.15
   3  -7  10    9.51    0.58
   3  -7  10    8.57    0.57
   3  -7  11   14.26    0.73
   3  -7  11   12.85    0.72
   3  -7  12    1.48    0.18
   3  -7  12    1.27    0.24
   3  -7  12    1.00    0.17
   3  -7  13    0.26    0.09
   3  -7  13    0.38    0.16
   3  -7  13    0.13    0.09
   3  -7  14    0.21    0.12
   3  -7  15    0.06    0.07
  -3   6  14    0.04    0.06
  -3   6  13    0.40    0.11
  -3   6  13    0.39    0.08
  -3   6  12    1.00    0.14
  -3   6  12    0.84    0.16
   3  -6 -12    0.78    0.12
  -3   6  11    4.89    0.34
   3  -6 -11    5.16    0.38
  -3   6  11    5.14    0.38
   3  -6 -10    2.78    0.22
   3  -6 -10    2.97    0.31
   3  -6  -9    0.13    0.10
   3  -6  -9   -0.02    0.13
   3  -6  -8    3.32    0.28
   3  -6  -8    3.06    0.33
   3  -6  -8    3.71    0.38
   3  -6  -7    7.08    0.45
   3  -6  -7    5.99    0.51
   3  -6  -7    7.56    0.57
   3  -6  -6   44.63    1.80
   3  -6  -6   41.26    1.93
   3  -6  -6   40.83    1.91
   3  -6  -5   21.38    1.23
   3  -6  -5   24.78    1.11
   3  -6  -4    0.44    0.16
   3  -6  -4    0.31    0.19
   3  -6  -4    0.69    0.20
   3  -6  -3    1.15    0.20
   3  -6  -3    0.86    0.25
   3  -6  -3    0.79    0.21
   3  -6  -2    3.99    0.35
   3  -6  -2    3.91    0.34
   3  -6  -2    4.35    0.47
   3  -6  -2    3.87    0.40
   3  -6  -1   15.86    0.82
   3  -6  -1   14.22    0.97
   3  -6  -1   14.86    0.79
   3  -6  -1   15.66    0.88
  -3   6   0    1.98    0.24
   3  -6   0    2.05    0.25
   3  -6   0    2.16    0.29
   3  -6   0    1.77    0.23
  -3   6  -1    0.01    0.08
   3  -6   1   -0.09    0.12
   3  -6   1    0.05    0.16
   3  -6   1    0.01    0.11
   3  -6   1    0.07    0.13
   3  -6   2   33.38    1.46
   3  -6   2   32.66    1.66
   3  -6   2   31.65    1.48
  -3   6  -2   34.46    1.45
   3  -6   2   32.02    1.48
  -3   6  -3   16.01    0.78
   3  -6   3   15.56    0.82
   3  -6   3   14.00    0.83
   3  -6   3   14.15    0.94
   3  -6   3   14.41    0.79
   3  -6   4    8.19    0.53
   3  -6   4    6.75    0.54
   3  -6   4    6.70    0.60
   3  -6   4    7.76    0.52
   3  -6   5   20.96    1.03
   3  -6   5   21.00    1.12
   3  -6   5   20.74    1.05
   3  -6   5   20.07    1.15
   3  -6   6   30.53    1.39
   3  -6   6   30.66    1.51
   3  -6   6   31.32    1.42
   3  -6   6   27.14    1.45
   3  -6   7   58.73    2.40
   3  -6   7   53.48    2.43
   3  -6   7   57.08    2.42
   3  -6   7   60.71    2.55
   3  -6   8   55.50    2.21
   3  -6   8   51.00    2.23
   3  -6   8   55.60    2.38
   3  -6   8   48.62    2.10
   3  -6   9    0.09    0.13
   3  -6   9    0.12    0.10
   3  -6  10    0.27    0.16
   3  -6  10    0.21    0.14
   3  -6  10    0.25    0.11
   3  -6  11    0.20    0.12
   3  -6  11    0.02    0.18
   3  -6  11    0.15    0.15
   3  -6  12    6.94    0.45
   3  -6  12    7.65    0.58
   3  -6  12    6.76    0.51
   3  -6  13   41.83    1.72
   3  -6  13   43.47    1.88
   3  -6  13   43.19    1.83
   3  -6  14    0.84    0.19
   3  -6  14    0.76    0.15
   3  -6  15    0.32    0.12
   3  -6  15    0.49    0.11
   3  -6  16    1.22    0.11
   3  -6  16    0.96    0.10
  -3   5  15    0.06    0.05
  -3   5  14    0.58    0.11
  -3   5  14    0.49    0.09
  -3   5  13    6.81    0.42
  -3   5  13    6.58    0.37
  -3   5  12    1.07    0.16
  -3   5  12    1.27    0.20
  -3   5  11   15.91    0.80
  -3   5  11   17.10    0.85
   3  -5 -11   16.20    0.84
   3  -5 -10   20.13    0.98
   3  -5 -10   17.29    0.84
   3  -5  -9    0.91    0.21
   3  -5  -9    1.03    0.17
   3  -5  -8    7.74    0.57
   3  -5  -8    7.66    0.48
   3  -5  -7   27.97    1.39
   3  -5  -7   29.96    1.28
   3  -5  -7   26.60    1.35
   3  -5  -6   45.54    2.02
   3  -5  -6   47.00    1.90
   3  -5  -6   42.47    2.00
   3  -5  -5   11.08    0.63
   3  -5  -5   10.58    0.72
   3  -5  -4    5.39    0.48
   3  -5  -4    6.75    0.45
   3  -5  -4    6.03    0.53
   3  -5  -3   10.76    0.70
   3  -5  -3   11.22    0.62
   3  -5  -3   10.55    0.63
   3  -5  -3   10.33    0.74
   3  -5  -2    0.48    0.16
   3  -5  -2    0.46    0.14
   3  -5  -2    0.50    0.15
   3  -5  -2    0.54    0.20
   3  -5  -1   42.09    1.88
   3  -5  -1   45.38    1.82
   3  -5  -1   41.62    1.80
   3  -5  -1   41.75    1.99
   3  -5   0   35.83    1.59
   3  -5   0   34.21    1.52
  -3   5   0   35.90    1.50
   3  -5   0   33.77    1.51
  -3   5  -1   10.05    0.55
   3  -5   1    9.25    0.60
   3  -5   1    8.38    0.55
   3  -5   1    9.70    0.58
   3  -5   1   10.17    0.71
   3  -5   2    1.72    0.22
   3  -5   2    1.58    0.22
   3  -5   2    1.45    0.21
   3  -5   2    1.29    0.20
   3  -5   2    1.37    0.27
   3  -5   3  147.58    5.68
   3  -5   3  146.06    5.84
   3  -5   3  147.72    5.70
   3  -5   3  155.45    5.66
   3  -5   4   12.02    0.70
   3  -5   4   12.04    0.79
   3  -5   4   11.07    0.71
   3  -5   4   12.48    0.67
   3  -5   5   14.59    0.89
   3  -5   5   14.03    0.81
   3  -5   5   16.36    0.90
   3  -5   5   14.50    0.78
   3  -5   6    3.11    0.26
   3  -5   6    3.57    0.35
   3  -5   6    3.19    0.36
   3  -5   6    2.90    0.29
   3  -5   6    3.11    0.38
   3  -5   7    2.27    0.23
   3  -5   7    2.06    0.28
   3  -5   7    2.34    0.31
   3  -5   7    2.56    0.28
   3  -5   7    2.83    0.37
   3  -5   8    2.28    0.28
   3  -5   8    2.20    0.23
   3  -5   8    2.25    0.30
   3  -5   9   12.05    0.73
   3  -5   9   11.83    0.76
   3  -5  10    2.29    0.36
   3  -5  10    2.12    0.30
   3  -5  10    2.12    0.30
   3  -5  11   11.31    0.74
   3  -5  11   11.24    0.71
   3  -5  11   12.09    0.81
   3  -5  12    0.02    0.15
   3  -5  12    0.08    0.16
   3  -5  12   -0.06    0.17
   3  -5  12    0.14    0.11
   3  -5  13    6.39    0.51
   3  -5  13    5.98    0.46
   3  -5  13    6.53    0.53
   3  -5  13    6.31    0.40
   3  -5  14    1.99    0.28
   3  -5  14    2.09    0.26
   3  -5  14    1.68    0.25
   3  -5  15    6.53    0.45
   3  -5  15    5.82    0.42
   3  -5  15    5.69    0.40
   3  -5  16    0.07    0.08
   3  -5  16    0.08    0.10
   3  -5  17    0.01    0.05
  -3   4  15   12.30    0.57
  -3   4  14    2.95    0.25
  -3   4  14    2.93    0.22
  -3   4  13    3.14    0.29
  -3   4  13    3.22    0.26
  -3   4  12    0.01    0.11
  -3   4  12    0.07    0.14
   3  -4 -12   -0.07    0.11
  -3   4  11   18.59    0.91
  -3   4  11   19.79    0.97
   3  -4 -11   18.30    0.94
  -3   4  10   33.09    1.47
   3  -4 -10   32.30    1.48
   3  -4 -10   30.96    1.37
   3  -4  -9   52.72    2.30
   3  -4  -9   55.21    2.20
   3  -4  -8   34.91    1.61
   3  -4  -8   34.51    1.50
   3  -4  -7    9.48    0.65
   3  -4  -7    9.69    0.57
   3  -4  -6    5.11    0.45
   3  -4  -6    5.25    0.45
   3  -4  -6    6.19    0.42
   3  -4  -5   19.92    1.05
   3  -4  -5   20.05    1.08
   3  -4  -5   21.12    0.98
   3  -4  -4    9.22    0.65
   3  -4  -4   10.06    0.57
   3  -4  -3    0.60    0.16
   3  -4  -3    0.23    0.13
   3  -4  -3    0.17    0.14
   3  -4  -3    0.29    0.12
   3  -4  -2   15.44    0.85
   3  -4  -2   15.05    0.79
   3  -4  -2   15.13    0.91
   3  -4  -2   17.19    0.81
   3  -4  -1    6.82    0.49
   3  -4  -1    6.55    0.44
   3  -4  -1    7.11    0.55
   3  -4   0   58.97    2.37
   3  -4   0   56.06    2.31
   3  -4   1  225.79    8.60
   3  -4   1  231.22    8.77
   3  -4   1  228.72    8.62
   3  -4   1  220.57    8.58
   3  -4   1  256.84    8.62
   3  -4   2   27.69    1.39
   3  -4   2   27.63    1.28
   3  -4   2   28.51    1.27
   3  -4   2   26.90    1.27
   3  -4   2   30.11    1.26
   3  -4   3    5.87    0.43
   3  -4   3    5.75    0.49
   3  -4   3    6.04    0.44
   3  -4   3    6.14    0.41
   3  -4   4    7.32    0.56
   3  -4   4    7.50    0.50
   3  -4   4    7.44    0.52
   3  -4   4    7.79    0.47
   3  -4   5   34.32    1.54
   3  -4   5   30.94    1.44
   3  -4   5   29.03    1.35
   3  -4   5   34.54    1.51
   3  -4   5   33.46    1.40
   3  -4   6    4.85    0.36
   3  -4   6    4.56    0.42
   3  -4   6    4.41    0.39
   3  -4   7    0.11    0.10
   3  -4   7    0.06    0.12
   3  -4   7    0.19    0.12
   3  -4   8   16.47    0.85
   3  -4   8   15.39    0.89
   3  -4   9    3.52    0.35
   3  -4   9    4.41    0.45
   3  -4   9    3.19    0.36
   3  -4  10    5.13    0.43
   3  -4  10    5.44    0.51
   3  -4  10    4.50    0.45
   3  -4  11   19.49    1.03
   3  -4  11   20.88    1.16
   3  -4  11   19.50    1.09
   3  -4  12    8.02    0.56
   3  -4  12    8.38    0.65
   3  -4  12    6.84    0.58
   3  -4  13   22.60    1.13
   3  -4  13   23.36    1.22
   3  -4  13   22.61    1.21
   3  -4  14    0.58    0.19
   3  -4  14    0.49    0.17
   3  -4  14    0.63    0.20
   3  -4  15    2.91    0.30
   3  -4  15    3.58    0.36
   3  -4  15    3.31    0.32
   3  -4  16    0.49    0.15
   3  -4  16    0.76    0.16
   3  -4  16    0.81    0.14
   3  -4  17    0.28    0.11
   3  -4  17    0.36    0.11
   3  -4  18   -0.01    0.05
  -3   3  16    1.13    0.11
   3  -3 -16    0.89    0.09
  -3   3  15    0.35    0.10
  -3   3  15    0.30    0.08
  -3   3  14    0.53    0.14
  -3   3  14    0.63    0.13
  -3   3  13    0.30    0.14
  -3   3  13    0.22    0.12
  -3   3  12    2.84    0.31
  -3   3  12    3.11    0.29
  -3   3  11    5.69    0.42
   3  -3 -11    5.44    0.42
  -3   3  11    6.37    0.47
   3  -3 -10  231.30    8.50
   3  -3 -10  216.14    8.39
  -3   3  10  237.87    8.50
   3  -3  -9  170.57    6.37
   3  -3  -9  169.30    6.47
   3  -3  -8    1.74    0.23
   3  -3  -8    1.54    0.25
   3  -3  -7   44.75    1.85
   3  -3  -7   43.86    1.93
   3  -3  -6    5.26    0.38
   3  -3  -6    4.62    0.41
   3  -3  -5   19.25    1.03
   3  -3  -5   18.89    1.02
   3  -3  -4   34.39    1.51
   3  -3  -4   33.26    1.56
   3  -3  -4   36.38    1.47
   3  -3  -4   33.41    1.54
   3  -3  -3   13.56    0.66
   3  -3  -3   12.18    0.67
   3  -3  -3   12.36    0.75
   3  -3  -2    3.78    0.31
   3  -3  -2    3.79    0.37
   3  -3  -2    4.20    0.35
   3  -3  -1   69.77    2.76
   3  -3  -1   66.16    2.67
   3  -3  -1   64.69    2.62
   3  -3  -1   65.93    2.74
   3  -3   0   14.80    0.72
   3  -3   0   13.30    0.81
   3  -3   0   16.06    0.83
   3  -3   0   15.30    1.31
  -3   3   0   13.23    1.06
   3  -3   1  240.35    8.69
   3  -3   1  232.25    8.75
   3  -3   1  224.07    9.59
   3  -3   2    6.16    0.48
   3  -3   2    5.99    0.82
  -3   3  -2    7.11    0.79
   3  -3   3    1.91    0.20
   3  -3   3    1.79    0.22
   3  -3   3    1.40    0.23
  -3   3  -3    2.22    0.23
  -3   3  -4    4.14    0.35
   3  -3   4    4.02    0.37
   3  -3   4    3.77    0.33
   3  -3   4    3.78    0.29
   3  -3   4    3.77    0.33
  -3   3  -5    7.01    0.50
   3  -3   5    6.59    0.48
   3  -3   5    5.93    0.44
   3  -3   5    6.09    0.47
   3  -3   6   30.15    1.31
   3  -3   6   33.29    1.45
   3  -3   6   30.20    1.39
   3  -3   7    0.57    0.18
   3  -3   7    0.38    0.11
   3  -3   7    0.42    0.14
   3  -3   8    1.40    0.20
   3  -3   8    1.52    0.23
   3  -3   9    0.04    0.14
   3  -3   9    0.08    0.11
   3  -3  10    6.11    0.46
   3  -3  10    6.79    0.56
   3  -3  11    2.81    0.31
   3  -3  11    2.50    0.35
   3  -3  12   15.92    0.85
   3  -3  12   14.45    0.91
   3  -3  12   14.29    0.83
   3  -3  13    5.14    0.44
   3  -3  13    5.22    0.44
   3  -3  13    5.87    0.51
   3  -3  14    0.24    0.14
   3  -3  14    0.22    0.15
   3  -3  14    0.22    0.17
   3  -3  15    0.71    0.21
   3  -3  15    0.37    0.14
   3  -3  15    0.82    0.19
   3  -3  15    0.57    0.17
   3  -3  16    0.12    0.17
   3  -3  16   -0.03    0.10
   3  -3  16    0.07    0.12
   3  -3  17    0.11    0.11
   3  -3  18    0.72    0.12
   3  -2 -16    1.45    0.14
  -3   2  16    1.59    0.15
  -3   2  15    4.04    0.27
  -3   2  15    4.28    0.30
  -3   2  14    0.72    0.15
  -3   2  14    0.64    0.16
  -3   2  13    1.70    0.22
  -3   2  13    1.97    0.25
  -3   2  12    2.39    0.27
  -3   2  12    2.21    0.28
  -3   2  11   46.41    1.96
  -3   2  11   47.72    2.02
  -3   2  10    2.76    0.29
   3  -2 -10    2.14    0.27
   3  -2 -10    2.20    0.26
  -3   2  10    2.35    0.31
   3  -2  -9    0.06    0.13
   3  -2  -9    0.33    0.16
  -3   2   9    0.30    0.16
   3  -2  -8   10.73    0.63
   3  -2  -8   12.12    0.70
   3  -2  -7   27.39    1.20
   3  -2  -7   25.28    1.25
   3  -2  -6   29.21    1.26
   3  -2  -6   27.66    1.32
   3  -2  -5   67.67    2.60
   3  -2  -5   63.89    2.67
   3  -2  -4   99.97    3.92
   3  -2  -4  104.60    3.97
   3  -2  -4  101.95    3.88
   3  -2  -3  267.77   10.16
   3  -2  -3  275.15   10.28
   3  -2  -3  281.96   10.13
   3  -2  -2   37.88    1.65
   3  -2  -2   39.11    2.24
  -3   2   2   34.98    1.87
   3  -2  -2   33.81    1.58
   3  -2  -1    0.20    0.09
   3  -2  -1    0.22    0.10
  -3   2   1    0.13    0.16
   3  -2  -1    0.14    0.24
   3  -2   0  434.55   15.77
  -3   2   0  406.61   16.24
   3  -2   1  256.55    9.43
   3  -2   1  270.12   10.39
   3  -2   2    7.80    0.38
  -3   2  -2    8.85    0.84
  -3   2  -2    8.75    0.45
   3  -2   3   56.04    2.08
  -3   2  -3   52.53    2.70
  -3   2  -3   50.27    2.12
  -3   2  -4   11.58    0.63
  -3   2  -4   10.10    0.98
  -3   2  -5    1.89    0.23
   3  -2   6   46.80    1.98
  -3   2  -6   49.70    2.07
   3  -2   6   44.33    1.93
   3  -2   7   -0.02    0.11
   3  -2   7    0.08    0.08
   3  -2   8   11.34    0.63
   3  -2   8   12.44    0.74
   3  -2   9   66.70    2.70
   3  -2   9   68.82    2.83
   3  -2  10    9.76    0.60
   3  -2  10   10.18    0.69
   3  -2  11    8.92    0.59
   3  -2  11    9.62    0.67
   3  -2  11    9.64    0.61
   3  -2  12    1.22    0.25
   3  -2  12    1.27    0.22
   3  -2  12    1.37    0.23
   3  -2  13    0.95    0.24
   3  -2  13    1.03    0.21
   3  -2  13    0.89    0.20
   3  -2  14    8.50    0.56
   3  -2  14    7.71    0.56
   3  -2  14    8.77    0.59
   3  -2  15    0.53    0.17
   3  -2  15    0.82    0.19
   3  -2  15    0.67    0.16
   3  -2  16    0.41    0.15
   3  -2  16    0.57    0.16
   3  -2  17    0.12    0.11
   3  -2  17    0.14    0.13
   3  -2  17    0.05    0.11
   3  -2  18    0.11    0.11
   3  -2  18    0.01    0.09
   3  -2  19    0.01    0.06
   3  -2  19    0.03    0.06
   3  -1 -16    0.74    0.11
  -3   1  16    0.77    0.12
  -3   1  15    4.56    0.33
  -3   1  14    2.12    0.23
  -3   1  14    2.50    0.26
  -3   1  13    2.86    0.28
  -3   1  13    2.61    0.30
  -3   1  12    3.58    0.33
  -3   1  12    3.25    0.34
  -3   1  11    8.18    0.54
  -3   1  11    8.97    0.59
  -3   1  10    1.89    0.28
  -3   1   9  241.69    8.67
   3  -1  -9  228.52    8.60
   3  -1  -9  227.25    8.63
  -3   1   8  242.70    8.72
   3  -1  -8  233.01    8.66
   3  -1  -8  226.56    8.71
  -3   1   7   11.36    0.63
   3  -1  -7   11.03    0.61
   3  -1  -7   10.53    0.64
   3  -1  -6    0.64    0.14
   3  -1  -6    0.99    0.18
   3  -1  -5   82.89    3.48
   3  -1  -5   84.54    3.31
   3  -1  -5   84.67    3.24
   3  -1  -4    0.14    0.10
   3  -1  -4    0.05    0.08
   3  -1  -4    0.11    0.10
   3  -1  -3    8.45    0.57
   3  -1  -2   16.56    1.31
   3  -1  -2   17.46    0.87
   3  -1  -1  441.69   16.59
   3  -1  -1  432.84   15.80
   3  -1   0    5.02    0.30
   3  -1   0    4.72    0.64
   3  -1   1    3.70    0.29
   3  -1   1    3.35    0.17
   3  -1   1    3.27    0.55
  -3   1  -2   60.77    2.75
  -3   1  -2   53.99    2.12
   3  -1   2   57.66    2.88
   3  -1   2   59.11    2.21
  -3   1  -3  164.87    6.73
  -3   1  -3  156.36    6.09
   3  -1   3  172.43    6.07
   3  -1   3  170.98    6.94
  -3   1  -4   43.83    1.91
  -3   1  -4   47.46    2.47
   3  -1   4   48.69    1.79
   3  -1   4   47.32    2.57
  -3   1  -5    5.32    0.69
  -3   1  -6   32.49    2.03
   3  -1   7  205.26    7.68
   3  -1   8   42.79    1.87
   3  -1   8   43.73    1.78
   3  -1   9   30.88    1.47
   3  -1   9   32.50    1.39
   3  -1  10    0.35    0.15
   3  -1  10    0.37    0.13
   3  -1  11   21.26    1.08
   3  -1  11   19.29    0.99
   3  -1  12   16.19    0.91
   3  -1  12   16.28    0.87
   3  -1  13    2.14    0.28
   3  -1  13    2.10    0.27
   3  -1  14    2.76    0.31
   3  -1  14    2.01    0.26
   3  -1  14    2.11    0.29
   3  -1  15    1.30    0.22
   3  -1  15    1.31    0.23
   3  -1  16   24.95    1.21
   3  -1  16   25.88    1.19
   3  -1  17    0.02    0.12
   3  -1  17    0.05    0.11
   3  -1  17    0.07    0.13
   3  -1  18    0.91    0.15
   3  -1  18    1.10    0.18
   3  -1  18    0.69    0.15
   3  -1  19    3.48    0.26
   3  -1  19    3.95    0.25
  -3   0  17    0.39    0.06
   3   0 -16    2.23    0.19
  -3   0  16    2.32    0.20
  -3   0  15    1.25    0.18
  -3   0  14    5.85    0.39
  -3   0  14    6.00    0.43
  -3   0  13    0.49    0.16
  -3   0  13    0.74    0.20
  -3   0  12   24.04    1.16
  -3   0  12   26.74    1.23
  -3   0  11   66.49    2.73
  -3   0  10    8.51    0.58
  -3   0   9    2.78    0.29
  -3   0   9    3.08    0.32
  -3   0   8   29.33    1.31
   3   0  -8   29.74    1.34
   3   0  -8   29.02    1.34
  -3   0   8   32.21    1.37
   3   0  -7    1.25    0.19
  -3   0   7    1.60    0.21
  -3   0   6   15.38    0.77
   3   0  -6   15.36    0.76
   3   0  -6   14.98    0.79
   3   0  -5    6.38    0.44
   3   0  -5    6.27    0.52
   3   0  -4    0.28    0.11
   3   0  -4    0.71    0.16
  -3   0   4    0.32    0.15
   3   0  -4    0.18    0.20
   3   0  -3  287.41   10.75
   3   0  -3  300.64   11.36
  -3   0   3  293.72   10.95
   3   0  -3  285.59   10.70
   3   0  -2  821.47   29.22
   3   0  -2  818.67   29.81
  -3   0   2  788.78   29.44
   3   0  -2  797.63   29.13
   3   0  -1    0.08    0.06
   3   0  -1    0.23    0.10
  -3   0   1    0.27    0.18
   3   0  -1   -0.04    0.17
   3   0   0   21.52    1.45
  -3   0   0   23.68    1.30
   3   0   0   23.77    1.07
   3   0   1    5.13    0.62
   3   0   1    4.78    0.33
  -3   0  -2   52.53    2.37
   3   0   2   51.73    2.50
   3   0   2   51.25    1.90
  -3   0  -2   45.89    1.77
  -3   0  -3   49.39    2.38
   3   0   3   49.89    1.86
  -3   0  -3   45.08    1.85
   3   0   3   52.19    2.56
   3   0   4   23.97    0.96
  -3   0  -4   24.38    1.48
   3   0   4   23.87    1.56
  -3   0  -5    2.20    0.42
  -3   0  -6    4.80    0.65
  -3   0  -7   26.84    1.80
   3   0   8   29.92    1.36
   3   0   9    1.04    0.18
   3   0   9    1.05    0.16
   3   0  10   96.82    3.88
   3   0  10  100.43    3.82
   3   0  11    8.85    0.58
   3   0  11    8.28    0.54
   3   0  12    9.87    0.63
   3   0  12    9.76    0.61
   3   0  13   36.10    1.61
   3   0  14    5.65    0.45
   3   0  15    0.01    0.15
   3   0  16    0.23    0.14
   3   0  16    0.17    0.15
   3   0  17    5.79    0.44
   3   0  17    5.52    0.41
   3   0  18    7.16    0.46
   3   0  18    6.60    0.45
   3   0  18    7.18    0.44
   3   0  19    2.06    0.20
   3   0  19    2.30    0.21
   3   0  19    2.30    0.20
   3   0  20    0.16    0.05
  -3  -1  17    0.38    0.06
   3   1 -16    5.37    0.32
  -3  -1  16    5.37    0.32
   3   1 -15    0.03    0.10
  -3  -1  15    0.05    0.11
  -3  -1  14    0.36    0.15
  -3  -1  13    0.11    0.14
   3   1 -12   24.09    1.07
  -3  -1  12   25.17    1.20
  -3  -1  11   12.89    0.76
  -3  -1  10    0.04    0.13
  -3  -1  10   -0.09    0.15
  -3  -1   9    0.59    0.16
  -3  -1   9    0.54    0.17
  -3  -1   8    5.38    0.39
  -3  -1   8    5.74    0.43
  -3  -1   7    9.96    0.55
  -3  -1   7   10.59    0.59
   3   1  -7    8.65    0.55
   3   1  -7    9.83    0.57
   3   1  -6   35.94    1.57
  -3  -1   6   38.22    1.57
   3   1  -5   25.29    1.10
  -3  -1   5   25.41    1.32
   3   1  -5   23.57    1.25
  -3  -1   4    6.00    0.50
   3   1  -4    5.60    0.69
   3   1  -4    6.57    0.49
   3   1  -4    7.10    0.52
  -3  -1   3  142.27    5.44
   3   1  -3  139.91    5.93
  -3  -1   3  141.98    5.57
   3   1  -3  141.79    5.39
   3   1  -3  142.19    5.45
  -3  -1   2    4.96    0.36
   3   1  -2    4.13    0.54
  -3  -1   2    4.57    0.37
  -3  -1   2    5.13    0.47
   3   1  -2    4.21    0.36
   3   1  -1    0.89    0.16
  -3  -1   1    0.97    0.13
  -3  -1   1    0.76    0.14
  -3  -1   1    0.71    0.20
   3   1  -1    0.90    0.27
  -3  -1   0    1.44    0.18
   3   1   0    1.46    0.18
  -3  -1   0    1.09    0.24
   3   1   0    1.26    0.31
  -3  -1  -1  363.06   13.45
   3   1   1  372.06   13.44
   3   1   1  374.58   13.99
  -3  -1  -2    6.29    0.59
   3   1   2    6.99    0.38
  -3  -1  -2    7.01    0.39
   3   1   2    6.47    0.66
  -3  -1  -2    5.32    0.24
   3   1   3  531.92   19.25
  -3  -1  -3  521.28   19.73
  -3  -1  -3  539.17   19.28
   3   1   3  518.64   19.90
   3   1   4 1173.67   42.02
  -3  -1  -4 1151.91   42.59
  -3  -1  -4 1164.75   42.05
   3   1   4 1171.60   42.75
  -3  -1  -5   21.16    1.31
  -3  -1  -5   18.58    0.78
  -3  -1  -6   21.37    1.42
  -3  -1  -7    5.05    0.67
  -3  -1  -8    1.16    0.37
   3   1   9    6.76    0.46
   3   1   9    6.49    0.42
   3   1  10    0.06    0.08
   3   1  10    0.01    0.10
   3   1  11   10.56    0.61
   3   1  11    9.49    0.57
   3   1  12    0.22    0.14
   3   1  12    0.34    0.13
   3   1  13  103.48    3.98
   3   1  13   99.38    3.97
   3   1  14   27.63    1.29
   3   1  14   26.52    1.29
   3   1  15   12.22    0.71
   3   1  15   11.16    0.71
   3   1  16    0.30    0.15
   3   1  16    0.48    0.16
   3   1  17    1.00    0.20
   3   1  17    1.31    0.21
   3   1  17    1.07    0.20
   3   1  18    6.26    0.43
   3   1  18    6.02    0.41
   3   1  18    6.16    0.41
   3   1  19   -0.01    0.08
   3   1  19    0.02    0.08
   3   1  19    0.04    0.07
   3   1  20    8.56    0.39
   3   2 -16    0.27    0.09
  -3  -2  16    0.36    0.09
   3   2 -15    6.65    0.42
  -3  -2  15    6.29    0.40
   3   2 -14   14.02    0.75
  -3  -2  14   13.96    0.74
  -3  -2  13    0.04    0.15
  -3  -2  12    1.60    0.24
   3   2 -12    1.48    0.18
  -3  -2  12    1.66    0.26
  -3  -2  11    0.73    0.18
   3   2 -11    0.67    0.15
  -3  -2  11    0.88    0.21
  -3  -2  10   13.61    0.74
   3   2 -10   14.68    0.74
  -3  -2  10   14.56    0.81
  -3  -2   9    3.85    0.33
  -3  -2   9    4.10    0.37
  -3  -2   8   11.60    0.64
  -3  -2   8   12.22    0.69
  -3  -2   7   35.64    1.54
  -3  -2   7   38.51    1.60
   3   2  -6    0.06    0.10
  -3  -2   6    0.02    0.08
  -3  -2   6    0.08    0.09
   3   2  -6    0.06    0.09
   3   2  -6    0.13    0.15
  -3  -2   5   97.70    3.69
   3   2  -5   95.77    3.72
  -3  -2   5  101.72    4.03
  -3  -2   4    6.86    0.55
   3   2  -4    6.12    0.71
  -3  -2   3    8.72    0.58
   3   2  -3    7.73    0.77
  -3  -2   3    7.83    0.54
   3   2  -3    8.37    0.56
  -3  -2   2   74.14    2.89
   3   2  -2   68.32    3.24
  -3  -2   2   69.02    2.88
  -3  -2   2   74.17    2.97
   3   2  -2   71.98    2.89
  -3  -2   1    6.74    0.43
   3   2  -1    6.44    0.64
  -3  -2   1    6.37    0.45
   3   2  -1    7.07    0.46
  -3  -2   1    6.51    0.51
  -3  -2   0    5.13    0.33
  -3  -2   0    5.31    0.39
   3   2   0    5.03    0.37
   3   2   0    6.10    0.60
  -3  -2   0    5.05    0.45
  -3  -2  -1  151.94    5.74
   3   2   1  169.20    5.89
  -3  -2  -1  161.94    5.91
   3   2   1  156.04    6.27
  -3  -2  -1  150.08    6.04
   3   2   2  117.03    4.17
  -3  -2  -2  114.92    4.22
   3   2   2  114.57    4.62
  -3  -2  -2  106.64    4.02
   3   2   3    9.89    0.51
  -3  -2  -3    9.87    0.73
   3   2   3    9.51    0.82
  -3  -2  -4  360.94   13.54
  -3  -2  -5   52.66    2.49
  -3  -2  -6  274.95   10.63
  -3  -2  -7   93.82    4.18
  -3  -2  -8   71.23    3.46
   3   2   9   21.68    0.96
   3   2   9   20.88    0.98
   3   2  10  177.80    6.61
   3   2  10  176.64    6.60
   3   2  10  177.29    6.63
   3   2  11   58.18    2.31
   3   2  11   53.60    2.27
   3   2  11   58.01    2.32
   3   2  12   15.70    0.85
   3   2  12   15.26    0.83
   3   2  12   17.78    0.88
   3   2  13    2.37    0.28
   3   2  13    2.47    0.30
   3   2  13    2.63    0.30
   3   2  14   26.53    1.24
   3   2  14   24.14    1.23
   3   2  15   49.77    2.07
   3   2  15   46.19    2.08
   3   2  16    0.12    0.13
   3   2  16   -0.02    0.13
   3   2  17    2.03    0.24
   3   2  17    1.34    0.23
   3   2  18    1.93    0.24
   3   2  18    1.49    0.18
   3   2  18    1.66    0.21
   3   2  18    1.49    0.21
   3   2  19    0.19    0.10
   3   2  19    0.17    0.09
   3   3 -16    0.17    0.08
  -3  -3  16    0.26    0.08
   3   3 -15    0.21    0.11
  -3  -3  15    0.18    0.10
   3   3 -14    0.82    0.18
  -3  -3  14    0.95    0.18
   3   3 -13    1.04    0.22
  -3  -3  13    0.98    0.20
  -3  -3  12    3.35    0.35
   3   3 -11    1.04    0.17
  -3  -3  11    0.94    0.20
  -3  -3  11    1.09    0.22
   3   3 -10    2.08    0.24
  -3  -3  10    2.39    0.27
  -3  -3  10    2.26    0.29
   3   3  -9    9.55    0.56
  -3  -3   9    9.16    0.57
  -3  -3   9   10.30    0.63
   3   3  -8    7.92    0.56
   3   3  -8    7.94    0.50
  -3  -3   8    8.23    0.50
  -3  -3   8    8.26    0.54
  -3  -3   7   31.80    1.40
  -3  -3   7   34.20    1.46
   3   3  -7   34.87    1.51
   3   3  -7   30.23    1.57
  -3  -3   6    0.17    0.10
  -3  -3   6    0.13    0.10
   3   3  -6    0.14    0.15
   3   3  -6    0.02    0.17
  -3  -3   5   29.10    1.22
   3   3  -5   28.77    1.39
  -3  -3   4   76.62    3.16
   3   3  -4   70.73    3.44
  -3  -3   3   20.24    1.08
   3   3  -3   18.76    1.27
  -3  -3   2   59.32    2.44
   3   3  -2   54.02    2.67
   3   3  -2   59.18    2.41
  -3  -3   2   58.00    2.44
   3   3  -1    1.65    0.22
  -3  -3   1    2.10    0.26
  -3  -3   1    1.75    0.23
   3   3  -1    2.04    0.35
  -3  -3   1    2.34    0.25
   3   3   0   98.10    3.65
   3   3   0   92.65    3.93
  -3  -3   0   85.39    3.65
  -3  -3   0   98.44    3.63
   3   3   1    0.10    0.08
  -3  -3  -1    0.03    0.09
   3   3   1    0.02    0.13
  -3  -3  -2   92.57    3.46
   3   3   2   97.02    3.58
  -3  -3  -2   96.28    3.63
  -3  -3  -2   85.39    3.65
   3   3   2   91.50    3.89
  -3  -3  -2   93.46    3.50
   3   3   3    0.15    0.17
   3   3   3    0.07    0.07
  -3  -3  -3    0.08    0.05
  -3  -3  -3    0.16    0.09
  -3  -3  -3    0.07    0.05
  -3  -3  -4  205.27    7.31
  -3  -3  -4  192.24    7.17
  -3  -3  -4  196.64    7.53
  -3  -3  -5  376.79   13.72
  -3  -3  -5  373.09   14.13
  -3  -3  -5  384.54   13.83
  -3  -3  -6    0.44    0.10
  -3  -3  -6    0.11    0.12
  -3  -3  -7   74.46    3.35
   3   3   8    0.31    0.10
   3   3   8    0.28    0.10
   3   3   8    0.23    0.12
   3   3   8    0.22    0.09
   3   3   9    2.03    0.24
   3   3   9    2.18    0.23
   3   3   9    1.94    0.22
   3   3  10  146.72    5.50
   3   3  10  144.63    5.52
   3   3  11    0.22    0.13
   3   3  11    0.29    0.13
   3   3  11    0.23    0.14
   3   3  12  355.91   12.99
   3   3  12  348.38   12.98
   3   3  12  353.27   12.99
   3   3  13  108.81    4.28
   3   3  13  104.78    4.28
   3   3  13  114.16    4.28
   3   3  14    3.04    0.33
   3   3  14    3.21    0.35
   3   3  14    2.51    0.32
   3   3  15    5.24    0.45
   3   3  15    6.08    0.46
   3   3  15    5.34    0.46
   3   3  16   11.98    0.75
   3   3  16   14.58    0.77
   3   3  16   13.26    0.78
   3   3  17    3.53    0.29
   3   3  17    4.29    0.35
   3   3  17    3.69    0.36
   3   3  18    1.49    0.22
   3   3  18    1.53    0.19
   3   3  18    1.32    0.20
   3   3  19    1.35    0.15
   3   3  19    1.28    0.16
   3   4 -16    0.23    0.06
  -3  -4  16    0.18    0.06
   3   4 -15    0.51    0.12
  -3  -4  15    0.49    0.11
   3   4 -14    6.78    0.46
  -3  -4  14    8.03    0.47
   3   4 -13    4.12    0.37
  -3  -4  13    3.80    0.34
  -3  -4  12    0.10    0.15
   3   4 -11    9.62    0.55
  -3  -4  11   10.74    0.66
   3   4 -10   13.76    0.74
   3   4 -10   14.06    0.83
  -3  -4  10   15.79    0.84
   3   4  -9    0.85    0.17
   3   4  -9    0.82    0.20
  -3  -4   9    0.76    0.17
  -3  -4   9    0.68    0.19
   3   4  -8   26.06    1.31
   3   4  -8   25.38    1.18
  -3  -4   8   26.31    1.19
  -3  -4   8   27.20    1.25
   3   4  -7    1.47    0.21
   3   4  -7    1.43    0.26
  -3  -4   7    1.04    0.18
  -3  -4   7    1.24    0.20
  -3  -4   6   23.12    1.02
  -3  -4   6   22.15    1.05
   3   4  -6   21.81    1.03
   3   4  -6   23.99    1.16
   3   4  -6   21.17    1.22
  -3  -4   5    0.88    0.14
   3   4  -5    0.61    0.14
   3   4  -5    0.70    0.20
   3   4  -5    1.05    0.27
  -3  -4   5    0.86    0.15
   3   4  -4    0.76    0.23
   3   4  -4    0.64    0.19
   3   4  -4    0.50    0.13
   3   4  -3   12.42    0.62
   3   4  -3   13.71    0.78
   3   4  -3   11.20    0.91
  -3  -4   3   10.94    0.78
   3   4  -2    4.08    0.37
   3   4  -2    4.02    0.48
  -3  -4   2    4.41    0.42
   3   4  -1   11.61    0.68
   3   4  -1   11.38    0.82
  -3  -4   1   12.39    0.73
   3   4   0   24.43    1.16
  -3  -4   0   25.00    1.22
   3   4   0   24.80    1.32
  -3  -4   0   25.89    1.20
   3   4   1  266.65    9.70
  -3  -4  -1  267.71    9.78
  -3  -4  -1  249.04    9.60
   3   4   1  261.03    9.88
  -3  -4  -1  276.85    9.71
   3   4   2    8.36    0.49
  -3  -4  -2    7.88    0.44
  -3  -4  -2    7.09    0.43
  -3  -4  -2    8.46    0.48
   3   4   2    6.72    0.54
  -3  -4  -2    8.42    0.54
  -3  -4  -3  424.26   14.59
  -3  -4  -3  435.84   14.72
  -3  -4  -4   20.64    0.89
  -3  -4  -4   20.23    0.93
  -3  -4  -5   73.08    2.85
  -3  -4  -5   70.34    2.86
  -3  -4  -6   11.02    0.64
   3   4   6   11.78    0.59
   3   4   7    0.99    0.19
   3   4   7    0.88    0.14
   3   4   8   24.67    1.12
   3   4   8   25.32    1.17
   3   4   8   25.53    1.13
   3   4   9    7.56    0.51
   3   4   9    7.04    0.47
   3   4   9    7.23    0.47
   3   4  10  114.13    4.33
   3   4  10  111.75    4.29
   3   4  10  108.62    4.30
   3   4  11  193.09    7.22
   3   4  11  190.44    7.21
   3   4  11  191.89    7.21
   3   4  12   38.82    1.71
   3   4  12   36.59    1.70
   3   4  12   39.15    1.71
   3   4  13    8.61    0.60
   3   4  13    9.09    0.64
   3   4  13    9.13    0.61
   3   4  14    1.20    0.24
   3   4  14    1.30    0.25
   3   4  14    1.21    0.23
   3   4  15    6.77    0.52
   3   4  15    6.45    0.49
   3   4  15    5.78    0.50
   3   4  16    2.55    0.31
   3   4  16    2.17    0.29
   3   4  16    2.78    0.30
   3   4  17    5.35    0.38
   3   4  17    5.22    0.42
   3   4  18    1.48    0.18
   3   4  18    0.96    0.18
   3   4  19    5.83    0.32
   3   4  19    6.16    0.35
   3   5 -15    1.24    0.15
  -3  -5  15    1.14    0.13
   3   5 -14    0.48    0.14
  -3  -5  14    0.39    0.12
   3   5 -13    5.02    0.40
  -3  -5  13    5.55    0.39
  -3  -5  12    6.80    0.48
   3   5 -11    8.82    0.51
  -3  -5  11    9.62    0.60
   3   5 -10    0.82    0.16
   3   5 -10    0.71    0.21
  -3  -5  10    0.75    0.20
   3   5  -9   11.87    0.66
   3   5  -9   11.78    0.74
  -3  -5   9   12.08    0.71
   3   5  -8    2.96    0.39
   3   5  -8    3.49    0.32
   3   5  -8    3.46    0.36
  -3  -5   8    3.91    0.36
   3   5  -7    0.15    0.21
   3   5  -7    0.10    0.12
   3   5  -7    0.39    0.16
  -3  -5   7    0.11    0.11
   3   5  -6    7.34    0.52
  -3  -5   6    7.90    0.50
   3   5  -6    8.56    0.62
   3   5  -6    7.77    0.49
   3   5  -6    6.17    0.63
   3   5  -5   18.16    0.91
  -3  -5   5   17.32    0.87
   3   5  -5   19.51    1.01
   3   5  -5   18.43    0.88
   3   5  -5   16.64    1.07
   3   5  -4    2.93    0.27
   3   5  -4    2.79    0.35
   3   5  -4    2.61    0.39
   3   5  -4    2.46    0.26
   3   5  -3    3.06    0.27
   3   5  -3    3.64    0.37
   3   5  -3    3.78    0.43
   3   5  -3    3.16    0.28
  -3  -5   2    1.99    0.30
   3   5  -2    1.91    0.21
   3   5  -1   68.98    2.64
   3   5  -1   62.93    2.52
   3   5  -1   65.43    2.70
  -3  -5   1   62.98    2.74
   3   5   0    0.62    0.18
   3   5   0    0.53    0.14
  -3  -5   0    0.46    0.14
  -3  -5   0    0.47    0.15
  -3  -5  -1   18.45    0.96
  -3  -5  -1   18.72    1.01
  -3  -5  -2   31.67    1.42
  -3  -5  -2   31.83    1.47
  -3  -5  -2   30.13    1.37
  -3  -5  -3   67.30    2.71
  -3  -5  -3   67.97    2.79
   3   5   4   26.27    1.15
  -3  -5  -4   25.12    1.26
  -3  -5  -4   27.57    1.24
   3   5   5   23.86    1.11
   3   5   5   23.13    1.04
  -3  -5  -5   23.90    1.15
  -3  -5  -5   21.91    1.14
   3   5   6   38.25    1.64
  -3  -5  -6   36.93    1.71
  -3  -5  -6   33.89    1.64
   3   5   6   39.14    1.57
   3   5   7    6.09    0.43
   3   5   7    7.11    0.45
   3   5   8   19.80    0.95
   3   5   8   18.66    0.99
   3   5   8   20.51    0.97
   3   5   9   54.49    2.36
   3   5   9   58.03    2.33
   3   5  10   54.51    2.40
   3   5  10   58.84    2.38
   3   5  10   58.21    2.39
   3   5  11   10.08    0.67
   3   5  11    9.60    0.65
   3   5  11   10.22    0.64
   3   5  12    2.56    0.31
   3   5  12    2.43    0.32
   3   5  12    2.20    0.30
   3   5  13  132.71    5.09
   3   5  13  125.96    5.12
   3   5  13  134.43    5.08
   3   5  14   65.39    2.77
   3   5  14   69.85    2.76
   3   5  14   64.35    2.80
   3   5  15    0.02    0.16
   3   5  15    0.02    0.16
   3   5  15    0.10    0.14
   3   5  16    0.38    0.17
   3   5  16    0.32    0.16
   3   5  16    0.11    0.13
   3   5  17   15.28    0.72
   3   5  17   14.64    0.78
   3   5  18   19.63    0.77
   3   5  18   18.93    0.84
   3   5  19    0.11    0.07
   3   5  19    0.06    0.06
   3   6 -15    0.06    0.06
  -3  -6  15    0.02    0.05
   3   6 -14    3.01    0.25
  -3  -6  14    3.28    0.24
   3   6 -13   -0.03    0.12
  -3  -6  13    0.08    0.11
  -3  -6  12    1.03    0.20
  -3  -6  11    1.89    0.25
   3   6 -10   10.84    0.59
   3   6 -10   10.55    0.68
  -3  -6  10   10.83    0.66
   3   6  -9    6.55    0.45
   3   6  -9    6.77    0.52
  -3  -6   9    7.10    0.50
   3   6  -8    1.03    0.19
   3   6  -8    0.80    0.21
  -3  -6   8    0.98    0.20
   3   6  -7    0.95    0.20
   3   6  -7    1.05    0.22
  -3  -6   7    0.77    0.18
   3   6  -6    7.75    0.63
   3   6  -6    8.10    0.52
   3   6  -6    7.35    0.54
  -3  -6   6    7.45    0.50
   3   6  -5   45.29    2.00
   3   6  -5   42.31    1.81
   3   6  -5   41.71    1.85
  -3  -6   5   43.59    1.81
   3   6  -4   56.69    2.41
  -3  -6   4   61.03    2.38
   3   6  -4   60.52    2.55
   3   6  -4   59.24    2.39
   3   6  -4   57.32    2.64
   3   6  -3    4.58    0.36
   3   6  -3    4.43    0.36
   3   6  -2    0.24    0.18
   3   6  -2    0.64    0.28
   3   6  -2    0.23    0.11
   3   6  -1   22.84    1.07
   3   6  -1   24.91    1.20
   3   6  -1   26.06    1.30
   3   6  -1   24.18    1.14
   3   6  -1   23.60    1.08
   3   6   0   11.91    0.64
   3   6   0   12.78    0.73
  -3  -6   0   11.47    0.78
   3   6   0   12.52    0.79
   3   6   0   12.12    0.63
   3   6   0   13.09    0.72
   3   6   1    7.57    0.45
   3   6   1    7.13    0.50
  -3  -6  -1    6.55    0.53
   3   6   1    6.85    0.54
   3   6   1    7.74    0.52
   3   6   2   18.00    0.90
   3   6   2   18.22    0.84
   3   6   2   17.30    0.95
   3   6   2   17.40    0.93
   3   6   3    0.71    0.17
   3   6   3    0.40    0.12
   3   6   3    0.70    0.19
   3   6   3    0.81    0.20
   3   6   4   68.95    2.73
   3   6   4   72.36    2.85
   3   6   5    4.35    0.39
   3   6   6   15.78    0.79
   3   6   6   14.21    0.84
   3   6   7    3.74    0.39
   3   6   8   32.06    1.48
   3   6   8   35.64    1.60
   3   6   9    8.04    0.60
   3   6   9    7.55    0.54
   3   6  10    5.58    0.50
   3   6  10    5.18    0.45
   3   6  10    4.71    0.42
   3   6  11   21.98    1.21
   3   6  11   24.39    1.19
   3   6  11   25.31    1.23
   3   6  12   23.40    1.22
   3   6  12   23.04    1.17
   3   6  12   23.76    1.18
   3   6  13   51.19    2.35
   3   6  13   56.63    2.28
   3   6  13   52.51    2.29
   3   6  14   14.35    0.89
   3   6  14   15.45    0.83
   3   6  14   14.81    0.85
   3   6  15    3.26    0.32
   3   6  15    3.13    0.37
   3   6  15    3.40    0.36
   3   6  16    1.34    0.24
   3   6  16    1.60    0.22
   3   6  16    1.78    0.25
   3   6  17    3.00    0.31
   3   6  17    3.02    0.26
   3   6  17    2.65    0.28
   3   6  18    0.08    0.07
   3   6  18    0.05    0.09
   3   6  18    0.04    0.07
  -3  -7  14    0.66    0.09
   3   7 -14    0.75    0.11
  -3  -7  13    0.25    0.10
   3   7 -13    0.36    0.12
  -3  -7  12    6.32    0.41
  -3  -7  11    2.17    0.25
   3   7 -10    8.42    0.51
  -3  -7  10   10.12    0.59
   3   7 -10    9.06    0.61
   3   7  -9    5.04    0.38
  -3  -7   9    4.70    0.40
   3   7  -9    4.91    0.44
   3   7  -8    4.77    0.38
  -3  -7   8    4.26    0.38
   3   7  -8    4.64    0.43
   3   7  -7   11.01    0.66
  -3  -7   7   11.32    0.66
   3   7  -7   10.86    0.70
   3   7  -6   12.94    0.76
  -3  -7   6   14.54    0.77
   3   7  -6   14.59    0.82
   3   7  -5    0.73    0.28
   3   7  -5    0.61    0.18
  -3  -7   5    0.35    0.14
   3   7  -5    0.65    0.18
   3   7  -4   11.55    0.67
  -3  -7   4   12.06    0.66
   3   7  -4   11.06    0.68
   3   7  -3   35.51    1.73
   3   7  -3   36.83    1.59
   3   7  -3   35.67    1.83
   3   7  -3   36.52    1.60
   3   7  -2   78.08    3.25
   3   7  -2   78.06    3.38
   3   7  -2   78.39    3.17
   3   7  -2   79.83    3.12
   3   7  -1    0.41    0.14
   3   7  -1    0.37    0.21
   3   7  -1    0.42    0.13
   3   7  -1    0.45    0.20
   3   7   0   13.52    0.71
   3   7   0   13.26    0.79
   3   7   0   11.74    0.84
   3   7   0   12.87    0.78
   3   7   0   13.07    0.69
   3   7   1    5.65    0.41
   3   7   1    5.72    0.48
   3   7   1    6.63    0.57
   3   7   1    5.86    0.39
   3   7   1    6.47    0.51
   3   7   2    0.18    0.12
   3   7   2    0.28    0.16
   3   7   2    0.23    0.19
   3   7   2    0.22    0.17
   3   7   3   25.14    1.13
   3   7   3   23.08    1.10
   3   7   3   22.66    1.15
   3   7   3   25.19    1.25
   3   7   3   26.23    1.26
   3   7   4   14.20    0.75
   3   7   5   48.02    2.24
   3   7   5   52.32    2.13
   3   7   5   51.77    2.12
   3   7   5   53.58    2.16
   3   7   6    0.46    0.23
   3   7   6    0.10    0.12
   3   7   6    0.05    0.10
   3   7   6    0.25    0.12
   3   7   7    5.82    0.43
   3   7   7    6.01    0.44
   3   7   7    5.70    0.54
   3   7   8    1.23    0.22
   3   7   8    2.22    0.36
   3   7   8    1.81    0.26
   3   7   9    0.37    0.26
   3   7  10    4.83    0.50
   3   7  11   10.49    0.76
   3   7  11   11.01    0.74
   3   7  11   11.86    0.70
   3   7  12   -0.06    0.20
   3   7  12    0.12    0.16
   3   7  12   -0.04    0.17
   3   7  13    1.08    0.22
   3   7  13    0.73    0.24
   3   7  14    3.86    0.35
   3   7  14    3.35    0.39
   3   7  15    2.53    0.27
   3   7  15    2.48    0.32
   3   7  16    0.30    0.13
   3   7  16    0.26    0.16
   3   7  17    0.06    0.10
   3   7  17    0.01    0.10
   3   7  17   -0.01    0.08
   3   7  18    2.40    0.20
   3   7  18    2.41    0.16
  -3  -8  13    0.49    0.08
   3   8 -13    0.58    0.11
  -3  -8  12    0.30    0.10
  -3  -8  11    3.12    0.27
  -3  -8  10    2.37    0.25
   3   8 -10    2.35    0.28
   3   8  -9   13.05    0.72
  -3  -8   9   15.49    0.78
   3   8  -9   15.27    0.83
   3   8  -8    0.60    0.17
  -3  -8   8    0.86    0.19
   3   8  -8    0.94    0.23
   3   8  -7    0.05    0.15
  -3  -8   7    0.19    0.14
   3   8  -7    0.15    0.15
   3   8  -6    1.54    0.25
  -3  -8   6    1.67    0.24
   3   8  -6    1.99    0.29
   3   8  -5   51.96    2.21
  -3  -8   5   53.11    2.18
   3   8  -5   52.35    2.25
   3   8  -4  145.52    5.69
  -3  -8   4  155.56    5.68
   3   8  -4  146.95    5.72
   3   8  -3   12.15    0.73
  -3  -8   3   13.91    0.73
   3   8  -3   11.50    0.72
   3   8  -2   -0.19    0.24
   3   8  -2   -0.16    0.20
   3   8  -2    0.13    0.13
   3   8  -1    4.76    0.50
   3   8  -1    5.43    0.50
   3   8  -1    5.37    0.41
   3   8   0   37.07    1.64
   3   8   0   35.00    1.74
   3   8   0   36.93    1.87
   3   8   0   40.74    1.80
   3   8   0   37.52    1.62
   3   8   1   34.69    1.47
   3   8   1   31.74    1.49
   3   8   1   32.17    1.57
   3   8   1   33.20    1.70
   3   8   1   37.04    1.67
   3   8   2   34.68    1.49
   3   8   2   33.78    1.44
   3   8   2   31.70    1.48
   3   8   2   30.98    1.53
   3   8   2   36.98    1.67
   3   8   2   32.07    1.64
   3   8   3    2.87    0.39
   3   8   3    2.31    0.27
   3   8   4    9.14    0.71
   3   8   4    9.07    0.61
   3   8   4    9.96    0.59
   3   8   4    8.92    0.55
   3   8   5    1.00    0.19
   3   8   5    0.91    0.21
   3   8   5    0.87    0.20
   3   8   6   17.90    1.11
   3   8   6   20.37    0.99
   3   8   6   19.28    0.98
   3   8   6   19.76    1.01
   3   8   7   14.58    0.97
   3   8   7   16.89    0.87
   3   8   7   15.71    0.85
   3   8   7   15.81    0.86
   3   8   8    8.33    0.69
   3   8   8    9.47    0.63
   3   8   8    9.69    0.61
   3   8   9    8.12    0.69
   3   8   9    8.94    0.62
   3   8  10    3.89    0.47
   3   8  10    4.63    0.43
   3   8  11    0.08    0.19
   3   8  11    0.03    0.15
   3   8  11    0.24    0.17
   3   8  12    8.55    0.57
   3   8  12    9.58    0.61
   3   8  13    0.60    0.17
   3   8  13    0.47    0.19
   3   8  14   -0.09    0.19
   3   8  14   -0.06    0.12
   3   8  14    0.15    0.17
   3   8  15    7.82    0.46
   3   8  15    7.14    0.54
   3   8  15    7.49    0.49
   3   8  16    9.48    0.59
   3   8  16   10.39    0.51
   3   8  16    9.53    0.55
   3   8  17    0.30    0.10
   3   8  17    0.46    0.11
   3   8  17    0.40    0.08
  -3  -9  12    0.07    0.05
   3   9 -12    0.07    0.08
  -3  -9  11    0.67    0.11
  -3  -9  10   -0.07    0.09
   3   9 -10    0.03    0.12
   3   9  -9    0.68    0.14
  -3  -9   9    0.85    0.16
   3   9  -9    0.58    0.17
  -3  -9   8    3.86    0.32
   3   9  -8    3.82    0.36
  -3  -9   7    0.14    0.11
   3   9  -7    0.18    0.14
  -3  -9   6    1.70    0.22
   3   9  -6    1.42    0.24
   3   9  -5    3.35    0.36
  -3  -9   5    3.42    0.32
   3   9  -5    3.39    0.35
   3   9  -4    2.84    0.33
  -3  -9   4    2.89    0.30
   3   9  -4    2.75    0.33
   3   9  -3   73.15    3.05
   3   9  -3   68.55    3.05
   3   9  -2  142.17    5.21
   3   9  -2  135.89    5.29
   3   9  -2  127.26    5.19
   3   9  -1    0.04    0.23
   3   9  -1    0.34    0.16
   3   9   0   39.51    1.88
   3   9   0   38.45    1.69
   3   9   0   38.67    1.69
   3   9   1   71.44    3.07
   3   9   1   72.15    2.80
   3   9   1   67.17    2.83
   3   9   1   73.72    2.87
   3   9   2  159.80    6.13
   3   9   2  156.35    5.83
   3   9   2  163.96    5.99
   3   9   2  156.60    5.89
   3   9   2  145.19    5.84
   3   9   3   35.03    1.76
   3   9   3   35.72    1.52
   3   9   3   37.09    1.65
   3   9   3   32.81    1.50
   3   9   3   35.12    1.55
   3   9   4   32.71    1.73
   3   9   4   33.49    1.50
   3   9   4   35.72    1.54
   3   9   4   34.64    1.61
   3   9   5    9.49    0.59
   3   9   5    9.60    0.65
   3   9   5    9.23    0.59
   3   9   6   -0.12    0.30
   3   9   6   -0.01    0.13
   3   9   6   -0.07    0.15
   3   9   6    0.14    0.15
   3   9   7    8.12    0.70
   3   9   7    8.41    0.57
   3   9   7    8.47    0.56
   3   9   7    7.44    0.56
   3   9   8    2.11    0.38
   3   9   8    2.18    0.28
   3   9   8    2.10    0.27
   3   9   9    0.69    0.19
   3   9   9    0.63    0.27
   3   9  10    3.76    0.39
   3   9  10    3.08    0.41
   3   9  11    0.16    0.17
   3   9  11    0.27    0.15
   3   9  11    0.23    0.15
   3   9  11    0.24    0.19
   3   9  12    0.37    0.19
   3   9  12    0.31    0.15
   3   9  12    0.42    0.17
   3   9  13    4.39    0.43
   3   9  13    4.87    0.36
   3   9  13    4.99    0.39
   3   9  14    0.20    0.11
   3   9  14    0.34    0.13
   3   9  15    4.08    0.28
   3   9  15    4.24    0.31
   3   9  16    0.79    0.14
   3   9  16    1.04    0.13
   3   9  16    1.00    0.11
   3  10 -10    0.07    0.09
  -3 -10  10    0.03    0.05
   3  10  -9    0.07    0.10
  -3 -10   9    0.13    0.08
   3  10  -9    0.04    0.05
   3  10  -8    0.76    0.14
  -3 -10   8    0.79    0.13
   3  10  -8    1.09    0.19
   3  10  -7    2.78    0.29
  -3 -10   7    3.08    0.25
   3  10  -7    2.46    0.28
   3  10  -6    0.07    0.14
  -3 -10   6    0.01    0.09
   3  10  -6   -0.03    0.13
   3  10  -5    4.34    0.39
  -3 -10   5    4.97    0.36
   3  10  -5    5.34    0.45
   3  10  -4    9.24    0.61
  -3 -10   4   10.24    0.58
   3  10  -4   10.57    0.69
  -3 -10   3    7.49    0.47
   3  10  -3    6.00    0.47
   3  10  -3    5.98    0.44
   3  10  -3    7.25    0.56
   3  10  -2   19.83    1.00
   3  10  -2   19.39    0.95
   3  10  -1    1.56    0.24
   3  10  -1    1.94    0.32
   3  10  -1    1.75    0.26
   3  10   0   18.39    1.10
   3  10   0   19.63    0.98
   3  10   0   18.49    0.95
   3  10   0   20.29    1.08
   3  10   1   12.12    0.86
   3  10   1   13.20    0.81
   3  10   1   11.77    0.69
   3  10   1   12.53    0.71
   3  10   2    1.90    0.38
   3  10   2    1.63    0.22
   3  10   2    1.72    0.22
   3  10   2    2.04    0.31
   3  10   2    1.95    0.25
   3  10   3    6.34    0.62
   3  10   3    5.81    0.42
   3  10   3    5.89    0.44
   3  10   3    6.07    0.42
   3  10   3    5.95    0.51
   3  10   4    4.43    0.56
   3  10   4    4.75    0.38
   3  10   4    5.76    0.49
   3  10   4    5.15    0.40
   3  10   4    4.49    0.35
   3  10   5    6.72    0.48
   3  10   5    7.18    0.56
   3  10   5    7.50    0.49
   3  10   6    0.31    0.14
   3  10   6    0.03    0.12
   3  10   6    0.16    0.16
   3  10   7    0.15    0.24
   3  10   7    0.02    0.13
   3  10   7    0.15    0.13
   3  10   8    3.88    0.47
   3  10   8    3.80    0.36
   3  10   8    4.71    0.40
   3  10   9    0.37    0.21
   3  10   9    0.42    0.16
   3  10  10    2.29    0.26
   3  10  10    1.75    0.31
   3  10  10    2.13    0.28
   3  10  11    1.60    0.26
   3  10  11    2.22    0.25
   3  10  11    2.03    0.24
   3  10  12    0.76    0.20
   3  10  12    0.97    0.17
   3  10  12    0.90    0.17
   3  10  13    6.83    0.46
   3  10  13    5.98    0.38
   3  10  13    5.70    0.38
   3  10  14    1.74    0.22
   3  10  14    1.87    0.17
   3  10  14    1.95    0.18
   3  10  15    0.13    0.08
   3  10  15    0.16    0.05
   3  10  15    0.24    0.06
   3  11 -10   -0.01    0.03
   3  11  -9    0.03    0.06
   3  11  -8    0.20    0.09
   3  11  -7   -0.03    0.09
   3  11  -7   -0.01    0.10
   3  11  -6   12.68    0.68
   3  11  -6   12.71    0.67
   3  11  -5    9.73    0.58
   3  11  -5    9.58    0.54
   3  11  -4    0.59    0.20
   3  11  -4    0.57    0.12
   3  11  -4    0.63    0.17
   3  11  -3    0.38    0.19
   3  11  -3    0.25    0.11
   3  11  -3    0.38    0.15
   3  11  -2   19.91    1.03
   3  11  -2   17.88    0.86
   3  11  -2   18.59    0.93
   3  11  -1    3.79    0.31
   3  11  -1    4.10    0.35
   3  11   0    0.48    0.22
   3  11   0    0.52    0.14
   3  11   0    0.33    0.20
   3  11   0    0.58    0.16
   3  11   1    0.09    0.17
   3  11   1    0.01    0.11
   3  11   1   -0.02    0.20
   3  11   1    0.14    0.12
   3  11   2    4.21    0.42
   3  11   2    4.09    0.33
   3  11   2    4.22    0.34
   3  11   2    3.84    0.46
   3  11   3    0.61    0.23
   3  11   3    0.67    0.15
   3  11   3    0.82    0.28
   3  11   3    0.86    0.17
   3  11   4   40.32    1.91
   3  11   4   39.57    1.63
   3  11   4   37.10    1.60
   3  11   4   39.51    1.78
   3  11   5    6.16    0.60
   3  11   5    7.37    0.54
   3  11   5    6.21    0.43
   3  11   6    3.13    0.34
   3  11   6    3.00    0.29
   3  11   7    0.11    0.23
   3  11   7    0.28    0.14
   3  11   7    0.41    0.14
   3  11   8    0.02    0.20
   3  11   8    0.05    0.10
   3  11   8    0.06    0.11
   3  11   8    0.09    0.12
   3  11   9    0.34    0.12
   3  11   9    0.33    0.14
   3  11  10    2.62    0.24
   3  11  10    2.17    0.26
   3  11  10    2.59    0.25
   3  11  11    0.11    0.09
   3  11  11    0.07    0.10
   3  11  11   -0.01    0.09
   3  11  12    0.07    0.10
  -3 -11 -12    0.02    0.06
   3  11  12    0.01    0.07
   3  11  12    0.02    0.08
  -3 -11 -12    0.01    0.06
   3  11  13    0.55    0.11
   3  11  13    0.55    0.08
   3  11  13    0.75    0.10
   3  12  -8    0.02    0.03
   3  12  -7    0.14    0.06
   3  12  -6    0.04    0.08
   3  12  -6   -0.02    0.06
   3  12  -5    0.63    0.13
   3  12  -5    0.86    0.16
   3  12  -4    0.71    0.14
   3  12  -4    0.52    0.15
   3  12  -3    9.42    0.58
   3  12  -3    9.16    0.52
   3  12  -2    0.57    0.15
   3  12  -2    0.80    0.20
   3  12  -1    0.13    0.10
   3  12   0    0.03    0.09
   3  12   1    3.35    0.35
   3  12   1    2.96    0.25
   3  12   2    0.32    0.11
   3  12   2    0.20    0.17
   3  12   3    1.74    0.26
   3  12   3    1.81    0.19
   3  12   4   11.63    0.70
   3  12   5    1.28    0.23
   3  12   6    1.40    0.16
   3  12   6    1.32    0.21
   3  12   7    5.25    0.31
   3  12   7    5.20    0.37
   3  12   8    0.54    0.10
   3  12   9    2.96    0.22
   3  12   9    1.90    0.16
  -3 -12 -10    5.84    0.39
  -3 -12 -10    6.16    0.36
   3  12  10    5.56    0.33
  -3 -12 -11    0.23    0.07
   3  12  11    0.24    0.07
   3  13  -4   -0.07    0.06
   3  13  -4   -0.02    0.05
   3  13  -3    0.10    0.08
   3  13  -3    0.14    0.07
   3  13  -2    0.69    0.14
   3  13  -2    0.59    0.10
   3  13  -1    0.13    0.11
   3  13  -1    0.03    0.07
   3  13   0    0.09    0.06
   3  13   1    0.08    0.12
   3  13   1    0.03    0.06
  -3 -13  -1    0.09    0.10
   3  13   2    0.65    0.15
   3  13   2    0.36    0.07
  -3 -13  -2    0.46    0.16
   3  13   3    0.32    0.13
  -3 -13  -3    0.20    0.15
   3  13   4    3.13    0.27
   3  13   5    0.39    0.12
   3  13   6    1.23    0.14
  -3 -13  -6    1.48    0.23
   3  13   7    7.24    0.36
   3  13   8    1.46    0.12
  -3 -13  -8    1.61    0.18
  -3 -13  -9    0.00    0.04
   3  14   1    0.02    0.04
   3  14   2    0.75    0.09
   4 -10  -3    0.11    0.07
   4 -10  -2    0.68    0.13
   4 -10  -2    0.45    0.07
   4 -10  -1    0.72    0.09
   4 -10   0    3.94    0.31
   4 -10   0    4.22    0.25
   4 -10   1    0.99    0.17
   4 -10   1    0.97    0.12
   4 -10   2    2.74    0.26
   4 -10   2    3.22    0.22
   4 -10   3    3.10    0.26
   4 -10   3    3.64    0.23
   4 -10   4    0.49    0.10
   4 -10   6    1.58    0.13
   4 -10   7    0.26    0.05
  -4   9   7    0.72    0.08
   4  -9  -6    4.71    0.29
  -4   9   6    4.49    0.25
   4  -9  -5    0.34    0.10
   4  -9  -5    0.29    0.10
   4  -9  -5    0.18    0.06
   4  -9  -4    3.93    0.29
   4  -9  -4    3.22    0.30
   4  -9  -4    3.96    0.24
   4  -9  -3    1.56    0.19
   4  -9  -3    1.48    0.22
   4  -9  -3    1.59    0.16
   4  -9  -2    0.63    0.14
   4  -9  -2    0.72    0.18
   4  -9  -2    0.70    0.12
   4  -9  -1    0.03    0.09
   4  -9  -1   -0.01    0.09
   4  -9   0    0.97    0.14
   4  -9   0    1.17    0.17
   4  -9   0    1.14    0.24
   4  -9   1    1.98    0.21
   4  -9   1    1.84    0.28
   4  -9   2    0.13    0.12
   4  -9   2    0.05    0.14
   4  -9   3    1.18    0.22
   4  -9   4    0.27    0.14
   4  -9   5    0.03    0.10
   4  -9   5   -0.04    0.10
   4  -9   6    0.39    0.12
   4  -9   6    0.07    0.08
   4  -9   7    0.57    0.12
   4  -9   7    0.46    0.11
   4  -9   8    0.15    0.08
   4  -9   8   -0.03    0.08
   4  -9   9    1.98    0.15
   4  -9   9    1.42    0.15
  -4   8   9    8.35    0.36
   4  -8  -9    7.99    0.39
  -4   8   9    8.31    0.37
   4  -8  -8    5.78    0.34
  -4   8   8    6.07    0.32
  -4   8   7    4.23    0.27
   4  -8  -7    3.36    0.20
   4  -8  -6    0.78    0.16
   4  -8  -6    0.70    0.14
   4  -8  -6    0.78    0.11
   4  -8  -5    2.38    0.26
   4  -8  -5    2.22    0.25
   4  -8  -5    2.57    0.21
   4  -8  -4    8.99    0.56
   4  -8  -4    8.29    0.57
   4  -8  -4    8.98    0.49
   4  -8  -3    3.88    0.36
   4  -8  -3    4.12    0.40
   4  -8  -3    4.20    0.32
   4  -8  -2    6.27    0.47
   4  -8  -2    6.37    0.54
   4  -8  -2    6.48    0.42
   4  -8  -1    0.84    0.19
   4  -8  -1    1.11    0.19
   4  -8   0   24.19    1.17
   4  -8   0   26.02    1.15
   4  -8   1    2.47    0.26
   4  -8   1    2.62    0.28
   4  -8   1    2.60    0.37
   4  -8   2    1.19    0.27
   4  -8   3    0.60    0.21
   4  -8   4    1.10    0.20
   4  -8   4    1.03    0.17
   4  -8   4    1.16    0.24
   4  -8   5    0.10    0.12
   4  -8   5   -0.05    0.11
   4  -8   5    0.20    0.16
   4  -8   6    3.49    0.31
   4  -8   6    2.86    0.30
   4  -8   6    3.13    0.32
   4  -8   7    0.71    0.15
   4  -8   7    0.75    0.17
   4  -8   8    2.03    0.22
   4  -8   8    2.15    0.26
   4  -8   9    0.19    0.09
   4  -8   9    0.22    0.13
   4  -8  10    0.03    0.07
   4  -8  10   -0.02    0.10
   4  -8  11    0.60    0.08
   4  -8  11    0.66    0.14
   4  -8  12    0.16    0.08
  -4   7  10    0.15    0.07
  -4   7  10    0.16    0.07
   4  -7 -10    0.16    0.07
  -4   7   9    9.57    0.47
   4  -7  -9    8.97    0.50
  -4   7   9    9.69    0.48
   4  -7  -8    1.19    0.17
  -4   7   8    1.09    0.15
   4  -7  -8    0.86    0.11
   4  -7  -7    0.42    0.14
   4  -7  -7    0.23    0.10
   4  -7  -7    0.34    0.11
   4  -7  -6    0.78    0.17
   4  -7  -6    0.97    0.16
   4  -7  -5    1.86    0.27
   4  -7  -5    1.49    0.25
   4  -7  -5    1.86    0.22
   4  -7  -4    0.49    0.18
   4  -7  -4    0.52    0.19
   4  -7  -4    0.68    0.17
   4  -7  -3    4.56    0.43
   4  -7  -3    5.11    0.49
   4  -7  -3    5.22    0.39
   4  -7  -2    0.60    0.20
   4  -7  -2    0.70    0.24
   4  -7  -2    0.73    0.18
   4  -7  -1   19.10    1.04
   4  -7  -1   19.86    1.17
   4  -7  -1   20.25    0.98
   4  -7   0   36.36    1.67
   4  -7   0   37.59    1.62
   4  -7   1    1.06    0.21
   4  -7   1    0.68    0.16
   4  -7   1    1.31    0.30
   4  -7   2    7.66    0.52
   4  -7   2    8.23    0.52
   4  -7   2    8.09    0.67
   4  -7   3   14.55    0.80
   4  -7   3   14.16    0.78
   4  -7   3   15.03    0.78
   4  -7   3   14.98    0.96
   4  -7   4    0.32    0.16
   4  -7   4    0.36    0.15
   4  -7   4    0.33    0.19
   4  -7   4    0.39    0.15
   4  -7   5    4.62    0.40
   4  -7   5    4.46    0.41
   4  -7   5    4.64    0.38
   4  -7   5    4.92    0.48
   4  -7   6   92.62    3.52
   4  -7   6   86.81    3.57
   4  -7   6   90.65    3.49
   4  -7   6   84.54    3.60
   4  -7   7   60.97    2.46
   4  -7   7   60.37    2.53
   4  -7   7   60.78    2.44
   4  -7   7   57.21    2.48
   4  -7   8    0.59    0.16
   4  -7   8    0.45    0.18
   4  -7   8    0.55    0.16
   4  -7   9    2.97    0.28
   4  -7   9    2.76    0.33
   4  -7   9    2.75    0.28
   4  -7  10    1.18    0.17
   4  -7  10    0.81    0.21
   4  -7  10    0.70    0.14
   4  -7  11    0.55    0.11
   4  -7  11    0.63    0.18
   4  -7  11    0.52    0.12
   4  -7  12    0.00    0.05
   4  -7  12    0.03    0.06
   4  -7  13    2.39    0.22
   4  -7  14    0.28    0.07
  -4   6  12   19.00    0.74
  -4   6  11    5.98    0.29
  -4   6  11    5.42    0.29
  -4   6  10    0.21    0.10
   4  -6 -10    0.07    0.09
  -4   6  10    0.17    0.09
   4  -6  -9    0.51    0.14
  -4   6   9    0.49    0.13
   4  -6  -9    0.51    0.10
   4  -6  -8    0.06    0.13
  -4   6   8    0.01    0.10
   4  -6  -8    0.05    0.09
   4  -6  -7    0.09    0.14
   4  -6  -7    0.18    0.11
   4  -6  -7    0.37    0.13
   4  -6  -6    9.61    0.64
   4  -6  -6   10.77    0.60
   4  -6  -5    2.64    0.34
   4  -6  -5    2.55    0.33
   4  -6  -5    2.82    0.29
   4  -6  -4   14.83    0.91
   4  -6  -4   15.04    0.93
   4  -6  -4   15.58    0.81
   4  -6  -3   82.53    3.42
   4  -6  -3   79.29    3.48
   4  -6  -3   86.72    3.31
   4  -6  -2   32.55    1.58
   4  -6  -2   31.40    1.66
   4  -6  -2   34.18    1.49
   4  -6  -1   19.23    1.07
   4  -6  -1   19.65    0.99
   4  -6  -1   20.69    1.19
   4  -6  -1   19.70    0.99
   4  -6   0    9.27    0.64
   4  -6   0    8.84    0.58
   4  -6   1   13.45    0.83
   4  -6   1   16.18    0.84
   4  -6   1   16.51    1.04
   4  -6   2    4.88    0.40
   4  -6   2    3.66    0.47
   4  -6   2    3.98    0.37
   4  -6   2    3.79    0.36
   4  -6   2    4.33    0.37
   4  -6   3    0.19    0.15
   4  -6   3    0.09    0.14
   4  -6   3    0.40    0.18
   4  -6   3    0.35    0.22
   4  -6   4   44.79    1.90
   4  -6   4   43.10    1.93
   4  -6   4   44.73    1.91
   4  -6   4   41.88    2.06
   4  -6   5   25.88    1.18
   4  -6   5   22.84    1.21
   4  -6   5   23.35    1.30
   4  -6   5   23.35    1.18
   4  -6   6   20.86    1.04
   4  -6   6   20.60    1.10
   4  -6   6   19.82    1.04
   4  -6   6   18.49    1.10
   4  -6   7    8.52    0.57
   4  -6   7    8.02    0.62
   4  -6   7    6.47    0.55
   4  -6   7    7.41    0.55
   4  -6   8    5.69    0.54
   4  -6   8    5.38    0.47
   4  -6   9   12.75    0.71
   4  -6   9   11.10    0.77
   4  -6   9   11.78    0.73
   4  -6  10    0.07    0.12
   4  -6  10    0.18    0.19
   4  -6  10    0.12    0.14
   4  -6  11    4.30    0.32
   4  -6  11    4.13    0.37
   4  -6  12    0.91    0.13
   4  -6  12    0.56    0.18
   4  -6  12    0.78    0.18
   4  -6  13    1.83    0.24
   4  -6  13    2.06    0.22
   4  -6  14    1.86    0.20
   4  -6  14    1.62    0.17
   4  -6  15    0.05    0.06
  -4   5  13    0.11    0.04
  -4   5  12    4.30    0.26
  -4   5  12    4.49    0.26
  -4   5  11    0.07    0.09
  -4   5  11    0.03    0.08
   4  -5 -11    0.02    0.07
  -4   5  10    0.19    0.11
   4  -5 -10    0.21    0.12
  -4   5  10    0.18    0.11
   4  -5  -9    5.66    0.43
  -4   5   9    5.46    0.39
   4  -5  -9    6.04    0.38
   4  -5  -8    0.25    0.15
  -4   5   8    0.36    0.15
   4  -5  -8    0.39    0.15
   4  -5  -7    0.67    0.20
   4  -5  -7    0.48    0.16
   4  -5  -6   14.80    0.90
   4  -5  -6   14.90    0.88
   4  -5  -5    2.79    0.35
   4  -5  -5    3.10    0.32
   4  -5  -4    4.94    0.47
   4  -5  -4    5.09    0.48
   4  -5  -4    4.89    0.40
   4  -5  -3    7.24    0.59
   4  -5  -3    7.59    0.64
   4  -5  -3    8.47    0.55
   4  -5  -2   -0.04    0.15
   4  -5  -2   -0.01    0.15
   4  -5  -2    0.10    0.18
   4  -5  -2    0.13    0.14
   4  -5  -1    0.09    0.15
   4  -5  -1    0.02    0.16
   4  -5  -1    0.04    0.14
   4  -5   0   10.82    0.67
   4  -5   0   10.18    0.80
   4  -5   0    9.34    0.62
   4  -5   1   22.33    1.12
   4  -5   1   22.50    1.14
   4  -5   1   21.30    1.06
   4  -5   1   22.15    1.07
   4  -5   2   31.77    1.48
   4  -5   2   34.18    1.68
   4  -5   2   31.08    1.47
   4  -5   2   31.26    1.45
   4  -5   2   31.89    1.43
   4  -5   3  255.32    9.34
   4  -5   3  259.37    9.56
   4  -5   3  242.87    9.28
   4  -5   3  258.39    9.28
   4  -5   3  237.34    9.31
   4  -5   4  174.20    6.29
   4  -5   4  154.60    6.33
   4  -5   4  165.30    6.33
   4  -5   4  169.35    6.52
   4  -5   5   19.74    1.00
   4  -5   5   19.21    1.07
   4  -5   5   18.50    1.11
   4  -5   5   19.09    1.03
   4  -5   6   43.83    2.04
   4  -5   6   42.89    1.98
   4  -5   6   41.59    2.05
   4  -5   7   35.86    1.54
   4  -5   7   34.36    1.65
   4  -5   7   31.27    1.56
   4  -5   7   32.02    1.60
   4  -5   8    5.52    0.43
   4  -5   8    5.15    0.52
   4  -5   8    5.34    0.47
   4  -5   9   11.59    0.67
   4  -5   9   10.48    0.72
   4  -5  10    2.16    0.25
   4  -5  10    1.62    0.27
   4  -5  11    6.47    0.43
   4  -5  11    5.89    0.49
   4  -5  11    6.54    0.56
   4  -5  12    0.62    0.18
   4  -5  12    0.56    0.21
   4  -5  13    0.27    0.15
   4  -5  13    0.06    0.14
   4  -5  14    0.85    0.17
   4  -5  14    0.82    0.18
   4  -5  15    1.33    0.18
   4  -5  15    1.18    0.16
   4  -5  16    0.44    0.09
  -4   4  13    0.14    0.07
  -4   4  13    0.11    0.07
  -4   4  12    0.06    0.08
  -4   4  12    0.07    0.08
  -4   4  11    1.56    0.19
  -4   4  11    1.44    0.18
   4  -4 -11    1.05    0.15
  -4   4  10    0.12    0.13
  -4   4  10    0.01    0.10
   4  -4 -10    0.05    0.11
  -4   4   9    2.59    0.27
   4  -4  -9    2.38    0.25
   4  -4  -9    2.16    0.27
  -4   4   8    5.01    0.41
   4  -4  -8    5.45    0.45
   4  -4  -8    5.51    0.41
   4  -4  -7    2.18    0.30
   4  -4  -7    2.40    0.27
   4  -4  -6    7.07    0.55
   4  -4  -6    6.32    0.51
   4  -4  -6    7.58    0.51
   4  -4  -5    0.86    0.24
   4  -4  -5    0.71    0.20
   4  -4  -5    0.85    0.20
   4  -4  -4   12.90    0.84
   4  -4  -4   14.01    0.76
   4  -4  -3    0.25    0.16
   4  -4  -3    0.27    0.15
   4  -4  -3    0.28    0.17
   4  -4  -3    0.34    0.14
   4  -4  -2   66.82    2.77
   4  -4  -2   65.75    2.84
   4  -4  -2   63.80    2.68
   4  -4  -1    6.62    0.53
   4  -4  -1    6.75    0.51
   4  -4  -1    7.40    0.61
   4  -4  -1    6.57    0.46
   4  -4   0    1.06    0.22
   4  -4   0    0.61    0.22
   4  -4   0    0.91    0.21
   4  -4   0    0.91    0.18
   4  -4   1    0.70    0.19
   4  -4   1    0.43    0.16
   4  -4   1    0.43    0.14
   4  -4   1    0.45    0.14
   4  -4   2    6.16    0.57
   4  -4   2    6.73    0.50
   4  -4   2    5.42    0.44
   4  -4   2    5.45    0.44
   4  -4   2    5.29    0.41
   4  -4   3    5.38    0.46
   4  -4   3    6.13    0.55
   4  -4   3    5.47    0.42
   4  -4   3    5.18    0.44
   4  -4   3    5.32    0.41
   4  -4   4    4.40    0.46
   4  -4   4    3.35    0.37
   4  -4   4    3.72    0.39
   4  -4   4    4.55    0.37
   4  -4   5  164.98    6.61
   4  -4   5  169.40    6.73
   4  -4   5  165.24    6.64
   4  -4   6  430.09   16.43
   4  -4   6  414.07   16.32
   4  -4   6  443.42   16.41
   4  -4   7  118.13    4.82
   4  -4   7  116.84    4.78
   4  -4   7  122.67    4.88
   4  -4   7  129.31    4.72
   4  -4   8    8.69    0.64
   4  -4   8    9.44    0.58
   4  -4   9   35.94    1.65
   4  -4   9   38.35    1.79
   4  -4   9   42.15    1.70
   4  -4  10   20.23    1.13
   4  -4  10   18.75    1.01
   4  -4  10   24.37    1.24
   4  -4  10   23.44    1.04
   4  -4  11    0.97    0.26
   4  -4  11    0.91    0.19
   4  -4  11    0.58    0.20
   4  -4  12    0.35    0.20
   4  -4  12    0.39    0.15
   4  -4  12    0.35    0.18
   4  -4  13    1.98    0.24
   4  -4  13    1.99    0.29
   4  -4  13    1.80    0.28
   4  -4  14    6.66    0.44
   4  -4  14    7.07    0.52
   4  -4  14    7.36    0.51
   4  -4  15    0.10    0.12
   4  -4  15    0.09    0.10
   4  -4  15    0.05    0.11
   4  -4  16    0.19    0.11
   4  -4  16    0.11    0.07
   4  -4  17   -0.06    0.07
  -4   3  14    0.01    0.05
  -4   3  14    0.00    0.05
  -4   3  13    0.29    0.09
  -4   3  13    0.33    0.10
  -4   3  12    3.31    0.26
  -4   3  12    3.09    0.26
  -4   3  11    4.95    0.36
  -4   3  11    4.78    0.36
   4  -3 -11    4.69    0.34
  -4   3  10    0.73    0.17
   4  -3 -10    0.53    0.15
  -4   3   9    9.98    0.60
   4  -3  -9    9.47    0.61
   4  -3  -9    9.87    0.59
   4  -3  -8    0.15    0.15
  -4   3   8    0.22    0.16
   4  -3  -8    0.03    0.14
   4  -3  -7   10.42    0.71
   4  -3  -7   12.73    0.70
   4  -3  -6   38.32    1.79
   4  -3  -6   36.95    1.73
   4  -3  -6   41.96    1.72
   4  -3  -5   -0.02    0.13
   4  -3  -5   -0.02    0.11
   4  -3  -5    0.13    0.15
   4  -3  -4    0.08    0.13
   4  -3  -4    0.14    0.14
   4  -3  -3    0.32    0.17
   4  -3  -3    0.18    0.15
   4  -3  -3    0.08    0.14
   4  -3  -2    7.74    0.56
   4  -3  -2    6.82    0.51
   4  -3  -2    6.66    0.56
   4  -3  -2    7.01    0.47
   4  -3  -1    7.49    0.56
   4  -3  -1    8.70    0.56
   4  -3  -1    8.09    0.62
   4  -3  -1    7.52    0.50
   4  -3   0    0.23    0.15
   4  -3   0    0.84    0.20
   4  -3   0    0.47    0.16
   4  -3   0    0.51    0.14
   4  -3   0    0.51    0.14
   4  -3   1    3.78    0.36
   4  -3   1    3.64    0.35
   4  -3   1    3.17    0.32
   4  -3   1    3.62    0.30
   4  -3   2   95.47    3.64
   4  -3   2   91.88    3.75
   4  -3   2   92.85    3.61
   4  -3   2   86.86    3.58
   4  -3   2   90.47    3.53
   4  -3   3   14.56    0.88
   4  -3   3   13.12    0.78
   4  -3   3   12.60    0.73
   4  -3   3   12.90    0.76
   4  -3   3   14.15    0.72
   4  -3   4  103.54    4.16
   4  -3   4  107.60    4.27
   4  -3   4  101.39    4.15
   4  -3   4  109.89    4.07
   4  -3   5    1.48    0.24
   4  -3   5    1.74    0.29
   4  -3   5    1.60    0.27
   4  -3   5    1.76    0.22
   4  -3   6   28.37    1.49
   4  -3   6   29.15    1.44
   4  -3   6   29.59    1.48
   4  -3   7   20.90    1.15
   4  -3   7   20.30    1.12
   4  -3   7   24.17    1.07
   4  -3   8    0.16    0.14
   4  -3   8    0.04    0.10
   4  -3   9    6.76    0.56
   4  -3   9    6.82    0.47
   4  -3   9    8.33    0.63
   4  -3   9    8.11    0.50
   4  -3  10    4.39    0.37
   4  -3  10    5.35    0.52
   4  -3  10    5.13    0.48
   4  -3  11    8.52    0.55
   4  -3  11    8.28    0.66
   4  -3  11    8.76    0.66
   4  -3  12   54.50    2.33
   4  -3  12   54.89    2.46
   4  -3  13    2.10    0.30
   4  -3  13    1.79    0.24
   4  -3  13    1.56    0.29
   4  -3  14    0.41    0.18
   4  -3  14    0.23    0.13
   4  -3  15    0.36    0.14
   4  -3  15    0.43    0.14
   4  -3  16    0.43    0.10
   4  -3  16    0.40    0.12
   4  -3  17    2.42    0.19
  -4   2  14    1.48    0.14
  -4   2  14    1.54    0.14
  -4   2  13    2.86    0.23
   4  -2 -13    2.50    0.18
  -4   2  13    2.91    0.23
  -4   2  12    3.76    0.30
   4  -2 -11   13.50    0.72
  -4   2  11   17.28    0.80
   4  -2 -10    1.58    0.22
  -4   2  10    1.56    0.23
  -4   2   9    2.47    0.29
  -4   2   9    2.71    0.30
   4  -2  -9    3.01    0.31
   4  -2  -9    2.61    0.30
  -4   2   8   44.77    1.93
   4  -2  -8   47.98    1.94
   4  -2  -8   43.19    1.96
  -4   2   7    3.92    0.35
   4  -2  -7    3.65    0.38
   4  -2  -7    3.89    0.35
   4  -2  -6    2.10    0.29
   4  -2  -6    1.61    0.24
   4  -2  -5   18.32    0.97
   4  -2  -5   16.56    0.93
   4  -2  -4   15.45    0.89
   4  -2  -4   15.31    0.88
   4  -2  -3    0.43    0.15
   4  -2  -3    0.49    0.17
   4  -2  -3    0.59    0.15
   4  -2  -2   44.02    1.94
   4  -2  -2   45.63    1.92
   4  -2  -2   44.10    1.98
   4  -2  -2   43.72    1.84
   4  -2  -1   45.21    1.93
   4  -2  -1   44.90    2.01
   4  -2  -1   45.20    1.95
   4  -2  -1   45.42    1.89
   4  -2  -1   44.34    1.85
   4  -2   0    0.01    0.12
   4  -2   0    0.26    0.16
   4  -2   0    0.44    0.15
   4  -2   0    0.49    0.14
   4  -2   0    0.01    0.09
   4  -2   1   26.14    1.20
   4  -2   1   25.27    1.27
   4  -2   1   23.92    1.17
   4  -2   1   24.37    1.16
   4  -2   1   24.09    1.09
   4  -2   2   72.73    2.91
   4  -2   2   72.52    2.87
   4  -2   2   69.34    2.87
   4  -2   2   71.69    2.79
   4  -2   3  136.03    5.17
   4  -2   3  140.43    5.27
   4  -2   3  134.10    5.11
   4  -2   3  128.59    5.14
   4  -2   3  135.11    5.05
   4  -2   4    5.10    0.43
   4  -2   4    5.89    0.50
   4  -2   4    5.69    0.37
   4  -2   5    2.16    0.29
   4  -2   5    2.69    0.33
   4  -2   5    2.59    0.24
   4  -2   6   15.89    0.96
   4  -2   6   18.83    0.86
   4  -2   8   13.67    0.85
   4  -2   9    0.08    0.17
   4  -2   9    0.18    0.10
   4  -2  10   13.41    0.74
   4  -2  10   15.73    0.92
   4  -2  11   10.28    0.63
   4  -2  11   11.36    0.77
   4  -2  12    0.94    0.25
   4  -2  12    0.94    0.19
   4  -2  12    1.00    0.24
   4  -2  13    0.24    0.17
   4  -2  13    0.15    0.12
   4  -2  13    0.28    0.17
   4  -2  14    3.46    0.32
   4  -2  14    3.18    0.34
   4  -2  14    3.38    0.38
   4  -2  15   -0.01    0.11
   4  -2  15    0.17    0.12
   4  -2  15    0.02    0.14
   4  -2  16    1.50    0.20
   4  -2  16    1.65    0.24
   4  -2  17    8.07    0.45
   4  -2  17    8.76    0.51
   4  -2  18    3.54    0.22
   4  -2  18    4.35    0.27
  -4   1  14    0.01    0.07
  -4   1  14    0.04    0.08
  -4   1  13    5.27    0.34
   4  -1 -13    4.79    0.27
  -4   1  12    7.74    0.48
  -4   1  11   34.94    1.41
  -4   1  11   28.32    1.35
  -4   1  10   51.43    2.09
   4  -1 -10   47.16    2.07
  -4   1  10   54.09    2.13
  -4   1   9    2.97    0.32
  -4   1   9    3.23    0.33
   4  -1  -9    3.41    0.33
   4  -1  -9    3.02    0.32
  -4   1   8    5.68    0.43
   4  -1  -8    5.38    0.43
   4  -1  -8    5.26    0.45
  -4   1   7    0.76    0.17
   4  -1  -7    0.55    0.17
   4  -1  -7    0.21    0.15
   4  -1  -6    4.73    0.43
  -4   1   6    4.68    0.37
   4  -1  -5    5.73    0.47
  -4   1   5    6.37    0.42
   4  -1  -4    1.64    0.25
   4  -1  -4    1.86    0.25
   4  -1  -4    1.58    0.22
   4  -1  -3   60.80    2.55
   4  -1  -3   60.67    2.56
   4  -1  -3   62.04    2.45
   4  -1  -2   47.33    2.12
   4  -1  -2   50.36    2.00
   4  -1  -1    0.72    0.19
   4  -1  -1    0.32    0.13
   4  -1  -1    0.69    0.21
   4  -1  -1    0.31    0.12
   4  -1   0  233.21    8.58
   4  -1   0  226.99    8.50
   4  -1   0  229.87    8.48
   4  -1   0  224.46    8.39
   4  -1   1   41.78    1.75
   4  -1   1   40.92    1.81
   4  -1   1   39.50    1.72
   4  -1   1   39.90    1.72
   4  -1   1   39.22    1.63
   4  -1   2   10.53    0.64
   4  -1   2   11.18    0.62
   4  -1   2   10.38    0.63
   4  -1   2   10.98    0.56
   4  -1   3    1.78    0.25
   4  -1   3    2.62    0.30
   4  -1   3    2.19    0.23
   4  -1   3    2.04    0.25
   4  -1   3    1.80    0.19
   4  -1   4    1.90    0.25
   4  -1   4    2.29    0.30
   4  -1   4    2.19    0.23
   4  -1   4    2.34    0.27
   4  -1   4    1.91    0.19
   4  -1   5   25.12    1.23
   4  -1   5   26.92    1.29
   4  -1   6    0.03    0.09
   4  -1   7   32.29    1.47
   4  -1   7   28.74    1.40
   4  -1   8    0.04    0.14
   4  -1   8    0.11    0.12
   4  -1   8   -0.07    0.14
   4  -1   9    0.14    0.13
   4  -1   9    0.59    0.13
   4  -1   9    0.45    0.18
   4  -1   9    0.38    0.14
   4  -1  10    6.69    0.45
   4  -1  10    6.54    0.54
   4  -1  10    6.24    0.53
   4  -1  11   17.36    0.89
   4  -1  11   18.81    1.02
   4  -1  11   16.35    0.99
   4  -1  12    7.20    0.49
   4  -1  12    7.03    0.56
   4  -1  12    6.65    0.56
   4  -1  13    3.21    0.32
   4  -1  13    3.15    0.36
   4  -1  13    3.56    0.40
   4  -1  14    2.15    0.26
   4  -1  14    1.94    0.26
   4  -1  14    2.09    0.31
   4  -1  15    4.17    0.35
   4  -1  15    4.03    0.33
   4  -1  15    4.47    0.42
   4  -1  16    0.65    0.15
   4  -1  16    0.57    0.17
   4  -1  17    2.35    0.25
   4  -1  17    2.42    0.23
   4  -1  18    0.73    0.11
   4  -1  18    0.82    0.13
  -4   0  15    0.01    0.04
  -4   0  14    0.06    0.07
  -4   0  13    1.17    0.17
   4   0 -13    1.06    0.12
  -4   0  12    0.31    0.15
   4   0 -12    0.37    0.13
  -4   0  12    0.57    0.16
  -4   0  11   95.27    3.73
  -4   0  11   96.60    3.70
  -4   0  10   99.99    3.90
  -4   0  10   99.96    3.87
  -4   0   9    7.35    0.49
  -4   0   9    8.20    0.53
  -4   0   8    9.25    0.56
   4   0  -8    9.12    0.59
  -4   0   8    8.79    0.56
   4   0  -8    8.53    0.57
   4   0  -7    2.72    0.32
  -4   0   7    3.58    0.32
   4   0  -6    0.40    0.16
  -4   0   6    0.36    0.13
   4   0  -5   20.50    1.06
  -4   0   5   20.61    0.97
   4   0  -5   21.70    1.02
   4   0  -4   12.77    0.74
   4   0  -4   12.24    0.67
   4   0  -3    9.04    0.54
   4   0  -3    9.65    0.61
   4   0  -3    9.93    0.58
   4   0  -3    9.14    0.59
   4   0  -2   52.98    2.15
   4   0  -2   55.01    2.22
   4   0  -2   53.12    2.21
   4   0  -2   54.32    2.27
   4   0  -1    0.88    0.14
   4   0  -1    0.95    0.19
   4   0  -1    1.00    0.19
   4   0  -1    1.24    0.20
   4   0  -1    1.15    0.19
   4   0   0   98.79    3.83
   4   0   0  102.15    3.93
   4   0   0  100.77    3.99
   4   0   0  102.31    3.93
   4   0   0  103.20    3.94
   4   0   0  102.23    4.00
   4   0   1    3.48    0.32
   4   0   1    3.64    0.34
   4   0   2   33.61    1.51
   4   0   2   32.63    1.55
   4   0   2   35.96    1.52
   4   0   2   34.45    1.48
   4   0   3   -0.03    0.11
   4   0   3    0.09    0.11
   4   0   4   48.00    2.01
   4   0   5   16.37    0.85
   4   0   5   14.91    0.81
   4   0   6   32.60    1.44
   4   0   6   29.21    1.38
   4   0   7    7.73    0.54
   4   0   7    6.64    0.49
   4   0   7    7.28    0.51
   4   0   8    1.79    0.27
   4   0   8    2.17    0.27
   4   0   8    2.20    0.27
   4   0   9   29.36    1.38
   4   0   9   27.52    1.34
   4   0   9   27.57    1.30
   4   0  10   19.91    1.07
   4   0  10   20.45    0.97
   4   0  10   19.51    1.06
   4   0  11   26.51    1.31
   4   0  11   25.91    1.21
   4   0  11   25.93    1.32
   4   0  12    0.02    0.13
   4   0  12    0.11    0.12
   4   0  12    0.02    0.14
   4   0  13    4.74    0.40
   4   0  13    5.04    0.43
   4   0  13    4.95    0.47
   4   0  14    0.10    0.12
   4   0  14    0.01    0.11
   4   0  14    0.03    0.10
   4   0  14    0.33    0.17
   4   0  15    1.08    0.19
   4   0  15    0.99    0.22
   4   0  15    0.78    0.17
   4   0  16    3.26    0.29
   4   0  16    3.16    0.33
   4   0  16    3.41    0.30
   4   0  17    4.98    0.38
   4   0  17    4.79    0.33
   4   0  17    5.59    0.36
   4   0  18    1.21    0.15
   4   0  18    1.13    0.16
   4   0  19   15.53    0.64
  -4  -1  15    0.02    0.04
  -4  -1  14   -0.02    0.07
  -4  -1  13    0.41    0.13
  -4  -1  12    9.18    0.55
   4   1 -12    9.10    0.50
  -4  -1  12   10.29    0.55
  -4  -1  11   28.36    1.31
   4   1 -11   29.30    1.27
  -4  -1  11   29.06    1.28
  -4  -1  10    2.48    0.29
  -4  -1  10    2.47    0.27
  -4  -1   9    0.14    0.15
  -4  -1   9    0.15    0.16
  -4  -1   8   23.18    1.04
  -4  -1   8   21.24    1.03
  -4  -1   7   24.60    1.11
   4   1  -7   22.40    1.13
  -4  -1   7   23.68    1.11
  -4  -1   6   25.57    1.15
   4   1  -6   25.52    1.22
  -4  -1   6   24.85    1.14
   4   1  -6   24.69    1.18
   4   1  -5   35.46    1.58
   4   1  -5   34.39    1.52
   4   1  -4  127.51    4.86
   4   1  -4  126.25    4.79
   4   1  -4  125.67    4.86
   4   1  -3    4.95    0.40
   4   1  -3    5.21    0.36
   4   1  -3    4.64    0.38
   4   1  -3    4.96    0.40
   4   1  -2   -0.01    0.08
   4   1  -2    0.01    0.11
   4   1  -2   -0.01    0.12
   4   1  -2   -0.04    0.11
   4   1  -1  118.72    4.61
   4   1  -1  124.24    4.66
   4   1  -1  120.60    4.54
   4   1   0  234.16    8.81
   4   1   0  235.05    8.82
   4   1   0  243.96    8.86
   4   1   0  240.78    8.90
   4   1   1   19.03    0.93
   4   1   1   18.18    0.92
   4   1   1   20.21    0.97
   4   1   1   19.48    0.97
   4   1   1   19.92    1.51
  -4  -1  -1   18.35    1.23
   4   1   2   28.08    1.29
   4   1   2   28.49    1.28
   4   1   2   29.72    1.33
   4   1   2   30.15    1.32
   4   1   2   30.17    1.97
  -4  -1  -2   28.14    1.65
   4   1   3    1.95    0.46
   4   1   3    2.29    0.23
   4   1   3    1.78    0.23
   4   1   4    2.99    0.57
  -4  -1  -4    2.57    0.46
   4   1   4    2.43    0.27
   4   1   4    2.63    0.27
   4   1   4    2.48    0.28
   4   1   5    6.46    0.46
   4   1   5    5.62    0.41
   4   1   5    5.87    0.45
   4   1   6   31.50    1.39
   4   1   6   27.75    1.32
   4   1   6   30.09    1.37
   4   1   7   10.92    0.66
   4   1   7   11.49    0.69
   4   1   8   23.35    1.15
   4   1   8   22.09    1.10
   4   1   8   22.79    1.11
   4   1   9   29.79    1.40
   4   1   9   30.00    1.36
   4   1   9   28.51    1.38
   4   1  10   37.00    1.67
   4   1  10   37.95    1.58
   4   1  10   35.21    1.67
   4   1  11    1.34    0.23
   4   1  11    1.42    0.21
   4   1  11    1.31    0.24
   4   1  12   10.74    0.68
   4   1  12   10.81    0.65
   4   1  12   11.66    0.74
   4   1  13    2.68    0.30
   4   1  13    3.12    0.32
   4   1  13    3.13    0.37
   4   1  14    0.76    0.18
   4   1  14    0.72    0.20
   4   1  15    0.13    0.13
   4   1  15    0.64    0.19
   4   1  16    0.13    0.12
   4   1  16    0.06    0.11
   4   1  16    0.26    0.13
   4   1  17    0.03    0.10
   4   1  17    0.11    0.10
   4   1  17    0.09    0.10
   4   1  18    1.28    0.15
   4   1  18    1.46    0.17
   4   1  18    1.43    0.16
   4   1  19    4.89    0.26
  -4  -2  14    5.46    0.32
   4   2 -13    1.60    0.22
  -4  -2  13    1.91    0.20
  -4  -2  12    3.54    0.31
   4   2 -12    3.71    0.34
  -4  -2  12    3.29    0.30
   4   2 -12    3.67    0.27
  -4  -2  11    3.72    0.33
  -4  -2  11    3.44    0.34
   4   2 -11    3.40    0.30
  -4  -2  10   28.19    1.27
  -4  -2  10   27.49    1.29
   4   2 -10   28.43    1.26
  -4  -2   9  101.78    3.91
  -4  -2   9   99.93    3.93
  -4  -2   8   28.42    1.27
  -4  -2   8   27.72    1.28
  -4  -2   7   23.07    1.08
  -4  -2   7   22.03    1.07
   4   2  -7   24.23    1.14
  -4  -2   6    3.40    0.30
  -4  -2   6    3.82    0.32
   4   2  -6    3.54    0.34
   4   2  -6    3.06    0.36
  -4  -2   5    2.20    0.23
   4   2  -5    1.82    0.29
   4   2  -5    2.30    0.27
   4   2  -5    1.96    0.24
  -4  -2   4   51.24    1.95
   4   2  -4   48.61    2.08
   4   2  -4   45.71    2.03
   4   2  -4   46.46    1.97
  -4  -2   3    2.54    0.22
   4   2  -3    2.36    0.27
   4   2  -3    2.59    0.30
   4   2  -3    2.30    0.24
   4   2  -2  108.53    4.38
   4   2  -2  116.52    4.42
   4   2  -2  120.18    4.46
   4   2  -2  116.59    4.34
   4   2  -2  113.34    4.40
   4   2  -1    1.55    0.20
   4   2  -1    1.57    0.18
   4   2  -1    1.44    0.22
   4   2  -1    1.78    0.22
   4   2  -1    1.64    0.24
   4   2   0    2.02    0.26
  -4  -2   0    2.36    0.36
   4   2   0    2.24    0.48
   4   2   0    2.09    0.26
   4   2   0    2.55    0.28
   4   2   1  131.91    4.91
  -4  -2  -1  124.03    4.91
   4   2   1  128.62    5.57
  -4  -2  -1  128.49    5.19
   4   2   1  119.68    4.85
   4   2   1  128.54    4.82
   4   2   1  130.06    4.88
   4   2   2    3.05    0.31
   4   2   2    3.04    0.29
  -4  -2  -2    3.01    0.30
  -4  -2  -2    3.60    0.47
   4   2   2    2.89    0.54
   4   2   3    4.15    0.36
   4   2   3    4.78    0.67
   4   2   3    4.39    0.33
  -4  -2  -3    3.92    0.34
   4   2   4    0.52    0.16
   4   2   4    0.52    0.15
   4   2   4    0.46    0.26
   4   2   5   11.63    0.69
   4   2   5   11.52    0.65
  -4  -2  -5   12.37    1.03
   4   2   6   27.85    1.32
   4   2   6   31.53    1.39
   4   2   6   31.60    1.40
   4   2   7  114.39    4.28
   4   2   7  114.54    4.27
   4   2   7  101.96    4.20
   4   2   8    6.32    0.48
   4   2   8    5.79    0.44
   4   2   8    6.40    0.47
   4   2   8    6.92    0.41
   4   2   9    2.03    0.25
   4   2   9    2.07    0.22
   4   2   9    1.81    0.26
   4   2   9    2.15    0.22
   4   2  10   13.28    0.78
   4   2  10   14.72    0.72
   4   2  10   14.98    0.74
   4   2  11   27.36    1.29
   4   2  11   28.31    1.24
   4   2  11   28.40    1.26
   4   2  11   24.36    1.29
   4   2  12    0.40    0.13
   4   2  12    0.71    0.17
   4   2  12    0.59    0.18
   4   2  13   -0.08    0.12
   4   2  13   -0.01    0.12
   4   2  13    0.11    0.14
   4   2  14    4.68    0.38
   4   2  14    4.91    0.40
   4   2  14    4.80    0.43
   4   2  15   10.31    0.62
   4   2  15   10.52    0.62
   4   2  15   10.25    0.65
   4   2  16    0.28    0.14
   4   2  16    0.34    0.14
   4   2  17    0.05    0.10
   4   2  17    0.03    0.09
   4   2  17    0.07    0.10
   4   2  18    1.80    0.18
   4   2  18    1.83    0.19
   4   2  19    0.19    0.06
  -4  -3  14    2.28    0.18
  -4  -3  13    1.27    0.17
   4   3 -13    1.83    0.23
  -4  -3  12   29.00    1.26
   4   3 -12   27.68    1.19
   4   3 -12   31.21    1.33
  -4  -3  11   10.25    0.60
   4   3 -11    9.43    0.54
   4   3 -11   10.33    0.64
  -4  -3  10    6.15    0.45
   4   3 -10    6.10    0.43
  -4  -3  10    6.02    0.43
  -4  -3   9   16.52    0.86
   4   3  -9   16.39    0.84
  -4  -3   9   16.22    0.83
  -4  -3   8    0.43    0.15
   4   3  -8    0.55    0.17
   4   3  -8    0.43    0.21
  -4  -3   8    0.62    0.17
  -4  -3   7  100.59    3.92
  -4  -3   7  105.12    3.93
   4   3  -7  109.08    4.03
   4   3  -7  108.24    3.97
  -4  -3   6   51.77    2.10
   4   3  -6   56.74    2.24
  -4  -3   5    0.53    0.14
   4   3  -5    0.75    0.25
  -4  -3   4  130.92    4.89
   4   3  -4  129.78    5.10
   4   3  -3   84.17    3.13
   4   3  -3   70.99    2.93
   4   3  -2   18.00    0.94
   4   3  -2   16.35    0.84
   4   3  -2   16.12    0.79
   4   3  -1    0.73    0.19
   4   3  -1    0.63    0.14
   4   3  -1    0.84    0.17
   4   3   0    0.45    0.17
  -4  -3   0    0.32    0.15
   4   3   0    0.30    0.13
   4   3   1   11.01    0.55
   4   3   1   10.45    0.65
  -4  -3  -1   10.01    0.73
   4   3   1   10.61    0.63
   4   3   2  121.37    4.64
   4   3   2  121.19    4.63
  -4  -3  -2  122.12    4.71
  -4  -3  -2  114.11    4.84
   4   3   2  120.18    4.62
   4   3   3   16.54    0.85
   4   3   3   15.17    0.80
  -4  -3  -3   15.59    0.86
   4   3   3   15.21    0.83
   4   3   4   43.87    1.73
   4   3   4   40.74    1.83
   4   3   4   42.93    1.85
   4   3   5   23.57    1.01
   4   3   5   21.32    1.09
   4   3   5   22.51    1.11
   4   3   6    8.72    0.48
   4   3   6    7.77    0.54
   4   3   6    7.96    0.55
   4   3   7    0.16    0.14
   4   3   7    0.02    0.07
   4   3   8   71.08    2.97
   4   3   8   75.35    2.87
   4   3   9   22.05    1.04
   4   3   9   18.54    0.93
   4   3   9   18.75    1.00
   4   3   9   20.48    0.95
   4   3  10    1.33    0.23
   4   3  10    1.64    0.21
   4   3  10    1.68    0.26
   4   3  10    1.59    0.21
   4   3  10    0.90    0.18
   4   3  11    1.02    0.19
   4   3  11    1.33    0.21
   4   3  11    1.23    0.20
   4   3  11    0.89    0.18
   4   3  12    0.20    0.13
   4   3  12    0.10    0.12
   4   3  12    0.23    0.13
   4   3  12    0.24    0.14
   4   3  13   19.80    1.00
   4   3  13   21.21    1.03
   4   3  13   19.91    1.01
   4   3  13   18.93    1.01
   4   3  14    1.25    0.21
   4   3  14    1.14    0.21
   4   3  14    1.12    0.20
   4   3  14    1.11    0.20
   4   3  15    7.81    0.52
   4   3  15    7.64    0.50
   4   3  15    6.40    0.47
   4   3  16    0.18    0.12
   4   3  16    0.42    0.14
   4   3  17    3.90    0.32
   4   3  17    4.72    0.33
   4   3  18    0.10    0.08
   4   3  18    0.19    0.10
   4   3  19    0.13    0.06
  -4  -4  14    0.54    0.08
  -4  -4  13    4.58    0.30
   4   4 -13    5.17    0.36
   4   4 -12    2.64    0.21
  -4  -4  12    3.24    0.27
   4   4 -12    3.12    0.30
   4   4 -11    6.31    0.40
  -4  -4  11    6.89    0.44
   4   4 -11    6.44    0.48
   4   4 -10    2.39    0.26
  -4  -4  10    2.53    0.27
   4   4 -10    2.23    0.30
   4   4  -9    3.63    0.33
   4   4  -9    2.75    0.33
  -4  -4   9    3.36    0.31
   4   4  -9    3.26    0.35
   4   4  -8    5.32    0.48
   4   4  -8    5.47    0.43
  -4  -4   8    5.63    0.42
  -4  -4   8    6.06    0.43
   4   4  -8    6.08    0.48
   4   4  -7   14.54    0.85
   4   4  -7   13.93    0.76
  -4  -4   7   13.21    0.72
   4   4  -7   13.03    0.78
  -4  -4   7   14.32    0.73
   4   4  -6    9.82    0.67
   4   4  -6    9.20    0.58
   4   4  -6    8.74    0.71
   4   4  -6    8.16    0.57
  -4  -4   6    9.30    0.54
   4   4  -5   21.50    1.10
   4   4  -5   21.01    1.00
   4   4  -5   20.18    1.16
  -4  -4   5   19.86    0.93
   4   4  -5   19.14    0.99
   4   4  -4    0.29    0.22
   4   4  -4    0.26    0.12
   4   4  -3   47.58    1.94
   4   4  -3   48.05    2.12
   4   4  -3   45.45    1.92
   4   4  -2    9.38    0.66
   4   4  -2    9.20    0.55
   4   4  -1   11.48    0.73
   4   4  -1   11.70    0.62
   4   4   0    0.90    0.15
   4   4   1   29.87    1.42
   4   4   1   30.58    1.29
   4   4   2  195.73    7.48
   4   4   2  200.21    7.32
   4   4   3   71.43    2.96
   4   4   3   74.01    2.81
   4   4   4  122.51    4.64
   4   4   4  123.06    4.75
   4   4   5    0.27    0.10
   4   4   5    0.09    0.13
   4   4   6    2.44    0.24
   4   4   6    2.76    0.31
   4   4   7    3.21    0.28
   4   4   7    2.99    0.32
   4   4   8    0.13    0.10
   4   4   8   -0.04    0.13
   4   4   8   -0.02    0.16
   4   4   8   -0.01    0.13
   4   4   9   38.35    1.66
   4   4   9   33.81    1.54
   4   4   9   37.80    1.58
   4   4  10    0.03    0.16
   4   4  10    0.01    0.13
   4   4  10    0.08    0.12
   4   4  11   39.11    1.73
   4   4  11   40.45    1.71
   4   4  11   38.85    1.69
   4   4  11   35.95    1.66
   4   4  12  222.42    7.99
   4   4  12  212.48    7.97
   4   4  12  204.78    7.94
   4   4  13   16.43    0.87
   4   4  13   14.72    0.85
   4   4  13   15.32    0.83
   4   4  14    8.49    0.59
   4   4  14    8.60    0.59
   4   4  14    9.24    0.58
   4   4  15    4.74    0.38
   4   4  15    4.15    0.38
   4   4  15    4.09    0.37
   4   4  16    0.25    0.12
   4   4  16    0.16    0.13
   4   4  17    4.83    0.33
   4   4  17    4.49    0.35
   4   4  18    0.03    0.08
   4   4  18    0.10    0.07
   4   4  18    0.09    0.07
   4   4  19    8.16    0.37
   4   5 -13    0.96    0.15
  -4  -5  13    0.96    0.12
   4   5 -12    1.31    0.21
  -4  -5  12    1.24    0.16
   4   5 -11    3.97    0.29
   4   5 -11    3.99    0.36
  -4  -5  11    4.63    0.33
   4   5 -10    3.76    0.31
   4   5 -10    3.56    0.36
  -4  -5  10    3.91    0.32
   4   5  -9    4.94    0.39
   4   5  -9    5.04    0.44
  -4  -5   9    4.92    0.38
   4   5  -8    0.27    0.21
   4   5  -8    0.22    0.16
   4   5  -8    0.30    0.16
  -4  -5   8    0.08    0.11
   4   5  -7    1.37    0.30
   4   5  -7    1.71    0.26
   4   5  -7    1.48    0.24
   4   5  -6   32.25    1.56
   4   5  -6   32.54    1.44
   4   5  -6   29.07    1.63
   4   5  -6   32.20    1.47
   4   5  -5   17.84    1.01
   4   5  -5   17.27    0.89
   4   5  -5   15.74    1.06
   4   5  -5   17.05    0.91
   4   5  -4   38.90    1.73
   4   5  -4   37.21    1.81
   4   5  -4   33.96    1.57
   4   5  -3    8.23    0.61
   4   5  -3    7.17    0.62
   4   5  -3    6.57    0.46
   4   5  -2   11.62    0.64
   4   5  -2   10.93    0.77
   4   5  -2    9.93    0.59
   4   5  -2   11.59    0.65
   4   5  -1    0.23    0.15
   4   5  -1    0.26    0.13
   4   5   0    2.87    0.27
   4   5   0    2.99    0.36
   4   5   0    2.76    0.32
   4   5   1   10.05    0.69
   4   5   1   10.91    0.58
   4   5   2   51.00    2.25
   4   5   2   53.53    2.11
   4   5   3  160.42    6.18
   4   5   3  162.06    6.01
   4   5   4    1.32    0.19
   4   5   4    1.53    0.26
   4   5   5   99.96    3.76
   4   5   5   93.83    3.64
   4   5   5   90.10    3.73
   4   5   6   10.41    0.67
   4   5   6   10.15    0.59
   4   5   6   10.22    0.65
   4   5   7   56.80    2.33
   4   5   7   51.91    2.27
   4   5   7   54.08    2.21
   4   5   8    0.64    0.23
   4   5   8    0.53    0.17
   4   5   8    0.62    0.15
   4   5   8    0.71    0.15
   4   5   9  220.52    8.09
   4   5   9  224.60    8.02
   4   5   9  211.71    7.98
   4   5   9  204.01    7.95
   4   5  10   57.89    2.38
   4   5  10   57.81    2.32
   4   5  10   51.38    2.25
   4   5  11    4.20    0.42
   4   5  11    4.15    0.38
   4   5  11    3.34    0.34
   4   5  12   27.01    1.30
   4   5  12   26.86    1.28
   4   5  12   24.97    1.23
   4   5  12   26.78    1.27
   4   5  13    0.33    0.16
   4   5  13    0.11    0.14
   4   5  13    0.09    0.14
   4   5  14    6.26    0.50
   4   5  14    6.38    0.46
   4   5  14    6.37    0.48
   4   5  15    6.34    0.49
   4   5  15    6.91    0.46
   4   5  15    6.49    0.48
   4   5  16    0.14    0.11
   4   5  16    0.14    0.11
   4   5  16    0.16    0.13
   4   5  17    0.66    0.13
   4   5  17    0.60    0.14
   4   5  18    1.89    0.18
   4   5  18    2.02    0.17
   4   6 -13    0.32    0.10
  -4  -6  12    0.09    0.07
   4   6 -12    0.21    0.12
   4   6 -11    1.47    0.16
  -4  -6  11    1.18    0.16
   4   6 -10    1.08    0.17
  -4  -6  10    0.72    0.15
   4   6 -10    0.94    0.20
   4   6  -9    1.38    0.21
  -4  -6   9    1.35    0.19
   4   6  -9    1.33    0.24
   4   6  -8    0.41    0.15
  -4  -6   8    0.27    0.12
   4   6  -8    0.20    0.16
   4   6  -7    3.31    0.34
   4   6  -7    2.83    0.40
  -4  -6   7    3.04    0.28
   4   6  -7    3.79    0.37
   4   6  -6    1.93    0.36
   4   6  -6    2.20    0.29
   4   6  -6    1.92    0.28
   4   6  -5   35.11    1.67
   4   6  -5   34.51    1.53
   4   6  -5   31.37    1.76
   4   6  -5   33.93    1.54
   4   6  -4   11.02    0.77
   4   6  -4   10.59    0.65
   4   6  -4   10.52    0.85
   4   6  -4   10.21    0.64
   4   6  -3   34.47    1.76
   4   6  -3   32.81    1.47
   4   6  -2    5.89    0.43
   4   6  -2    5.97    0.53
   4   6  -2    6.17    0.46
   4   6  -2    5.37    0.40
   4   6  -1    0.18    0.14
   4   6  -1    0.50    0.26
   4   6  -1    0.47    0.19
   4   6   0   12.36    0.69
   4   6   0   13.67    0.81
   4   6   0   12.25    0.84
   4   6   0   12.74    0.75
   4   6   1    4.71    0.36
   4   6   1    5.78    0.47
   4   6   1    4.47    0.48
   4   6   1    5.37    0.45
   4   6   2    3.47    0.31
   4   6   2    4.00    0.39
   4   6   2    3.30    0.40
   4   6   2    3.91    0.39
   4   6   3   38.32    1.71
   4   6   3   38.31    1.67
   4   6   3   43.42    1.79
   4   6   3   38.40    1.83
   4   6   3   45.14    1.84
   4   6   4   29.65    1.32
   4   6   4   27.49    1.27
   4   6   4   30.42    1.36
   4   6   4   31.06    1.43
   4   6   4   28.54    1.42
   4   6   5   12.22    0.67
   4   6   5   11.43    0.74
   4   6   6   10.88    0.71
   4   6   6    9.11    0.65
   4   6   6   10.36    0.61
   4   6   7    3.25    0.32
   4   6   7    3.38    0.33
   4   6   7    3.59    0.41
   4   6   8    8.02    0.62
   4   6   8    9.08    0.57
   4   6   8    8.75    0.56
   4   6   8    7.79    0.51
   4   6   9  190.48    7.22
   4   6   9  201.63    7.13
   4   6   9  189.10    7.08
   4   6   9  177.10    7.04
   4   6  10    0.89    0.27
   4   6  10    0.45    0.19
   4   6  10    0.46    0.17
   4   6  11  104.96    4.24
   4   6  11  109.78    4.20
   4   6  11  104.81    4.13
   4   6  12   77.11    3.27
   4   6  12   80.63    3.27
   4   6  12   78.89    3.19
   4   6  12   84.76    3.26
   4   6  13    1.50    0.26
   4   6  13    1.29    0.22
   4   6  13    1.07    0.23
   4   6  14   21.60    1.09
   4   6  14   20.61    1.01
   4   6  14   20.97    1.06
   4   6  15    0.57    0.18
   4   6  15    0.61    0.15
   4   6  15    0.76    0.19
   4   6  16   23.55    1.03
   4   6  16   22.14    1.09
   4   6  16   23.79    1.09
   4   6  17    0.87    0.14
   4   6  17    1.16    0.14
   4   6  17    1.23    0.17
   4   6  18    2.28    0.18
   4   6  18    2.49    0.16
   4   7 -13    0.76    0.10
   4   7 -12    0.18    0.09
  -4  -7  11    0.80    0.11
   4   7 -11    1.08    0.17
   4   7 -10    1.71    0.19
  -4  -7  10    1.65    0.17
   4   7 -10    1.85    0.24
   4   7  -9    0.38    0.14
  -4  -7   9    0.43    0.11
   4   7  -9    0.26    0.14
   4   7  -8   -0.05    0.14
  -4  -7   8    0.01    0.09
   4   7  -8   -0.09    0.14
   4   7  -7    0.08    0.14
   4   7  -7    0.03    0.13
   4   7  -6   -0.04    0.23
   4   7  -6    0.07    0.15
   4   7  -6    0.02    0.14
   4   7  -5    1.25    0.35
   4   7  -5    1.81    0.27
   4   7  -5    1.86    0.27
   4   7  -4   12.05    0.88
   4   7  -4   13.70    0.78
   4   7  -4   12.59    0.98
   4   7  -4   14.04    0.77
   4   7  -3   16.18    0.86
   4   7  -2    4.82    0.41
   4   7  -2    5.32    0.53
   4   7  -2    4.57    0.58
   4   7  -2    4.86    0.43
   4   7  -2    4.49    0.38
   4   7  -1   44.39    1.90
   4   7  -1   45.98    2.05
   4   7  -1   43.63    2.15
   4   7  -1   47.69    1.98
   4   7  -1   42.04    1.85
   4   7   0    4.27    0.37
   4   7   0    4.06    0.45
   4   7   0    5.00    0.56
   4   7   0    4.04    0.41
   4   7   1    0.60    0.24
   4   7   1    0.48    0.16
   4   7   1    0.55    0.27
   4   7   1    0.76    0.23
   4   7   2   37.16    1.62
   4   7   2   38.39    1.72
   4   7   2   36.37    1.81
   4   7   2   37.73    1.75
   4   7   3    3.60    0.35
   4   7   3    3.67    0.33
   4   7   3    4.63    0.42
   4   7   3    4.20    0.46
   4   7   3    3.96    0.43
   4   7   4   11.58    0.67
   4   7   4   10.83    0.64
   4   7   4   10.59    0.68
   4   7   4   12.93    0.80
   4   7   4   11.17    0.77
   4   7   5    7.60    0.59
   4   7   5    7.40    0.51
   4   7   6    3.15    0.41
   4   7   6    3.22    0.32
   4   7   6    2.88    0.31
   4   7   6    2.97    0.37
   4   7   7   53.56    2.24
   4   7   7   54.63    2.39
   4   7   8   19.83    1.00
   4   7   8   19.23    1.11
   4   7   9   21.21    1.18
   4   7   9   21.96    1.10
   4   7   9   21.43    1.07
   4   7   9   20.12    1.02
   4   7  10   33.36    1.62
   4   7  10   33.10    1.55
   4   7  10   32.30    1.47
   4   7  11  101.07    4.18
   4   7  11  108.30    4.14
   4   7  11  102.67    4.04
   4   7  12    3.19    0.39
   4   7  12    3.41    0.37
   4   7  12    3.06    0.32
   4   7  12    3.18    0.35
   4   7  13    2.20    0.30
   4   7  13    2.22    0.26
   4   7  13    2.56    0.30
   4   7  14    8.10    0.49
   4   7  14    6.95    0.54
   4   7  14    7.96    0.53
   4   7  15   15.28    0.74
   4   7  15   15.33    0.83
   4   7  15   15.30    0.80
   4   7  16    3.55    0.26
   4   7  16    3.47    0.31
   4   7  16    3.95    0.31
   4   7  17    0.75    0.12
   4   7  17    0.98    0.14
   4   7  17    1.05    0.11
   4   8 -12    0.53    0.09
   4   8 -11    0.72    0.13
   4   8 -10    0.18    0.11
   4   8  -9    0.68    0.14
   4   8  -9    0.65    0.16
   4   8  -8    0.10    0.12
   4   8  -8   -0.06    0.13
   4   8  -7    0.81    0.19
   4   8  -7    1.06    0.21
   4   8  -6    0.21    0.15
   4   8  -6    0.20    0.14
   4   8  -5    1.09    0.22
   4   8  -5    1.33    0.22
   4   8  -4    0.30    0.19
   4   8  -4    0.26    0.15
   4   8  -3    6.46    0.60
   4   8  -3    7.26    0.50
   4   8  -2    2.88    0.34
   4   8  -2    2.25    0.39
   4   8  -2    2.17    0.45
   4   8  -2    2.88    0.35
   4   8  -2    2.85    0.30
   4   8  -1   21.97    1.09
   4   8  -1   20.60    1.18
   4   8  -1   19.97    1.29
   4   8  -1   22.53    1.15
   4   8  -1   20.37    1.01
   4   8   0   67.01    2.70
   4   8   0   66.36    2.83
   4   8   0   63.01    2.93
   4   8   0   68.34    2.80
   4   8   0   64.16    2.62
   4   8   1    1.41    0.24
   4   8   1    0.95    0.27
   4   8   1    1.67    0.37
   4   8   1    1.85    0.36
   4   8   2   24.27    1.19
   4   8   2   26.73    1.32
   4   8   2   24.41    1.38
   4   8   2   24.59    1.18
   4   8   2   22.88    1.24
   4   8   3   20.12    1.21
   4   8   3   21.21    1.07
   4   8   3   20.93    1.12
   4   8   4   19.64    1.08
   4   8   4   17.72    1.05
   4   8   5   55.94    2.23
   4   8   5   48.07    2.30
   4   8   5   53.97    2.25
   4   8   6   60.00    2.33
   4   8   6   51.92    2.29
   4   8   6   53.80    2.46
   4   8   7    1.53    0.36
   4   8   7    0.93    0.21
   4   8   8   48.08    2.26
   4   8   8   51.68    2.16
   4   8   9    0.48    0.29
   4   8   9    0.07    0.14
   4   8  10    0.73    0.27
   4   8  10    1.27    0.22
   4   8  11    0.26    0.23
   4   8  11    0.39    0.16
   4   8  12   28.04    1.43
   4   8  12   32.86    1.46
   4   8  12   30.48    1.40
   4   8  12   29.67    1.34
   4   8  13   11.54    0.69
   4   8  13   12.43    0.75
   4   8  13   13.85    0.73
   4   8  13   12.27    0.66
   4   8  14    9.34    0.56
   4   8  14    9.12    0.51
   4   8  14    9.07    0.59
   4   8  15    9.84    0.54
   4   8  15    9.70    0.58
   4   8  15    9.07    0.49
   4   8  16    5.06    0.33
   4   8  16    4.96    0.35
   4   8  16    5.00    0.28
   4   8  17    0.75    0.09
   4   9 -11    0.54    0.08
   4   9 -10    0.40    0.10
   4   9  -9    0.22    0.09
   4   9  -9    0.27    0.11
   4   9  -8    0.21    0.11
   4   9  -7    1.32    0.20
   4   9  -7    1.26    0.20
   4   9  -6    5.64    0.42
   4   9  -6    5.32    0.41
   4   9  -5    3.40    0.33
   4   9  -5    3.29    0.34
   4   9  -4    1.56    0.24
   4   9  -4    1.69    0.26
   4   9  -3    0.54    0.16
   4   9  -2    0.98    0.19
   4   9  -1    5.49    0.51
   4   9  -1    5.83    0.43
   4   9  -1    6.43    0.50
   4   9   0    7.65    0.62
   4   9   0    6.85    0.46
   4   9   0    7.84    0.54
   4   9   0    7.03    0.53
   4   9   1    6.28    0.57
   4   9   1    5.66    0.46
   4   9   1    5.49    0.46
   4   9   2    4.31    0.40
   4   9   2    4.88    0.53
   4   9   3    7.23    0.52
   4   9   3    7.06    0.49
   4   9   3    7.49    0.64
   4   9   4   43.35    2.03
   4   9   4   41.57    1.81
   4   9   4   41.87    1.83
   4   9   4   42.15    1.88
   4   9   5    7.02    0.66
   4   9   5    6.91    0.50
   4   9   5    7.22    0.53
   4   9   5    6.91    0.49
   4   9   6    0.60    0.17
   4   9   6    0.50    0.17
   4   9   6    0.40    0.16
   4   9   7    0.74    0.20
   4   9   7    0.68    0.20
   4   9   7    1.05    0.30
   4   9   8    2.79    0.31
   4   9   8    2.28    0.31
   4   9   8    2.63    0.41
   4   9   9    3.23    0.35
   4   9   9    3.00    0.30
   4   9   9    2.54    0.39
   4   9  10    7.98    0.56
   4   9  10    7.13    0.48
   4   9  10    6.51    0.59
   4   9  11    0.62    0.20
   4   9  11    0.32    0.18
   4   9  11    0.37    0.14
   4   9  11    0.31    0.20
   4   9  12    0.41    0.14
   4   9  12    0.18    0.17
   4   9  13    6.19    0.39
   4   9  14    0.06    0.08
   4   9  14    0.04    0.13
   4   9  15    4.23    0.25
   4   9  15    4.03    0.31
   4   9  16    1.05    0.12
   4  10 -10    0.03    0.03
   4  10  -9    0.72    0.08
   4  10  -9    0.89    0.12
   4  10  -8    0.14    0.08
   4  10  -8    0.25    0.09
   4  10  -8    0.23    0.09
   4  10  -7    8.65    0.49
   4  10  -7    8.31    0.46
   4  10  -7    8.66    0.50
   4  10  -6    1.48    0.20
   4  10  -6    1.91    0.25
   4  10  -5    4.34    0.34
   4  10  -4    1.58    0.21
   4  10  -4    1.61    0.23
   4  10  -3    4.78    0.37
   4  10  -3    4.12    0.35
   4  10  -2    0.02    0.10
   4  10  -2    0.01    0.13
   4  10  -1    0.32    0.17
   4  10  -1    0.20    0.12
   4  10  -1    0.49    0.16
   4  10   0    0.73    0.25
   4  10   0    0.74    0.15
   4  10   0    0.77    0.15
   4  10   0    1.00    0.21
   4  10   1    0.08    0.22
   4  10   1    0.15    0.11
   4  10   1    0.05    0.17
   4  10   1    0.32    0.15
   4  10   2    4.17    0.49
   4  10   2    4.37    0.35
   4  10   2    4.55    0.38
   4  10   2    4.24    0.42
   4  10   3    0.07    0.25
   4  10   3    0.20    0.13
   4  10   3    0.14    0.16
   4  10   3    0.31    0.16
   4  10   4    0.23    0.25
   4  10   4    0.53    0.16
   4  10   4    0.58    0.19
   4  10   4    0.69    0.18
   4  10   5    0.42    0.27
   4  10   5    0.65    0.19
   4  10   5    0.84    0.18
   4  10   5    0.54    0.17
   4  10   6    1.75    0.25
   4  10   6    1.38    0.23
   4  10   6    1.95    0.25
   4  10   7   -0.18    0.29
   4  10   7    0.08    0.13
   4  10   7    0.12    0.11
   4  10   7    0.12    0.13
   4  10   8    0.21    0.14
   4  10   8   -0.24    0.31
   4  10   9    5.84    0.44
   4  10   9    5.04    0.37
   4  10   9    4.72    0.49
   4  10  10    0.47    0.17
   4  10  10    0.90    0.19
   4  10  10    0.59    0.14
   4  10  10    0.29    0.19
   4  10  11    0.09    0.13
   4  10  11    0.21    0.12
   4  10  11    0.02    0.09
   4  10  11   -0.09    0.16
   4  10  12    0.04    0.13
   4  10  12    0.04    0.08
   4  10  12    0.01    0.10
   4  10  13    0.51    0.15
   4  10  13    0.46    0.09
   4  10  13    0.51    0.13
   4  10  14    0.28    0.06
   4  10  14    0.30    0.09
   4  11  -8    0.07    0.04
   4  11  -7    1.13    0.13
   4  11  -7    1.27    0.13
   4  11  -6    2.76    0.24
   4  11  -6    2.56    0.21
   4  11  -6    2.00    0.17
   4  11  -5   12.95    0.65
   4  11  -5   13.25    0.63
   4  11  -4   15.45    0.79
   4  11  -4   14.01    0.69
   4  11  -4   14.06    0.68
   4  11  -3    1.68    0.25
   4  11  -3    1.66    0.19
   4  11  -3    1.57    0.19
   4  11  -2    5.93    0.39
   4  11  -2    5.83    0.38
   4  11  -1    0.05    0.15
   4  11  -1   -0.01    0.11
   4  11  -1    0.04    0.08
   4  11   0    0.35    0.18
   4  11   0    0.24    0.12
   4  11   0    0.11    0.15
   4  11   0    0.32    0.11
   4  11   1    0.40    0.18
   4  11   1    0.33    0.14
   4  11   1    0.43    0.20
   4  11   2   12.81    0.84
   4  11   2   13.84    0.80
   4  11   2   13.66    0.71
   4  11   3    4.42    0.47
   4  11   3    3.95    0.31
   4  11   3    4.48    0.41
   4  11   3    4.43    0.35
   4  11   4    0.42    0.23
   4  11   4    0.60    0.15
   4  11   4    0.91    0.20
   4  11   4    0.64    0.16
   4  11   5    1.30    0.29
   4  11   5    1.13    0.18
   4  11   5    1.37    0.20
   4  11   5    1.45    0.24
   4  11   6    2.03    0.25
   4  11   6    1.74    0.22
   4  11   7    0.08    0.10
   4  11   7    0.10    0.11
   4  11   8    0.20    0.20
   4  11   8    0.55    0.15
   4  11   8    0.25    0.10
   4  11   9    0.31    0.20
   4  11   9    0.50    0.15
   4  11   9    0.38    0.11
   4  11   9    0.60    0.15
   4  11  10    1.96    0.23
   4  11  10    1.82    0.18
   4  11  10    1.90    0.20
   4  11  11    5.56    0.38
   4  11  11    5.28    0.31
   4  11  11    6.04    0.35
   4  11  12    0.14    0.09
   4  11  12    0.13    0.07
   4  11  12    0.10    0.05
   4  11  13    1.55    0.12
   4  11  13    1.63    0.15
   4  12  -5    0.18    0.05
   4  12  -5    0.25    0.08
   4  12  -4    6.15    0.32
   4  12  -4    7.40    0.41
   4  12  -3    3.30    0.20
   4  12  -3    3.55    0.22
   4  12  -2    0.89    0.11
   4  12  -2    1.03    0.12
   4  12  -1   -0.03    0.06
   4  12  -1   -0.03    0.07
   4  12   0    0.27    0.09
   4  12   0    0.42    0.16
   4  12   1    7.24    0.49
   4  12   1    6.55    0.38
   4  12   2    2.65    0.29
   4  12   2    2.63    0.22
   4  12   3    0.27    0.15
   4  12   3    0.17    0.09
   4  12   4   -0.02    0.16
   4  12   4    0.08    0.12
   4  12   5    1.58    0.26
   4  12   5    1.63    0.21
   4  12   6    7.25    0.52
   4  12   6    6.83    0.36
   4  12   6    6.05    0.39
   4  12   7    0.19    0.09
   4  12   7    0.09    0.07
   4  12   7    0.16    0.07
   4  12   8    1.85    0.18
   4  12   8    2.38    0.17
   4  12   9    1.06    0.12
   4  12   9    0.78    0.11
   4  12   9    0.94    0.10
   4  12  10   -0.02    0.05
   4  13  -2    0.20    0.08
   4  13   0    0.35    0.11
   4  13   1    0.44    0.12
   4  13   2    0.06    0.09
  -4 -13  -2   -0.01    0.07
   4  13   3    3.74    0.27
   4  13   4    0.08    0.07
   4  13   5    0.28    0.07
  -4 -13  -8    0.27    0.06
  -4 -13  -8    0.31    0.08
   5  -9  -1    0.20    0.05
   5  -9   0    0.11    0.05
   5  -9   1    0.38    0.07
   5  -9   4    0.18    0.06
   5  -9   5    0.44    0.06
   5  -8  -5   -0.01    0.05
   5  -8  -4    0.84    0.11
   5  -8  -4    0.89    0.10
   5  -8  -3    0.06    0.07
   5  -8  -3    0.11    0.07
   5  -8  -2    0.77    0.12
   5  -8  -2    1.08    0.13
   5  -8  -1    0.27    0.08
   5  -8  -1    0.46    0.14
   5  -8  -1    0.38    0.10
   5  -8   0    1.24    0.13
   5  -8   0    1.88    0.18
   5  -8   1    4.02    0.35
   5  -8   2    1.70    0.23
   5  -8   2    1.74    0.18
   5  -8   3    0.06    0.09
   5  -8   4    0.03    0.07
   5  -8   5    0.07    0.08
   5  -8   6    0.71    0.11
   5  -8   6    0.45    0.10
   5  -8   7    3.76    0.23
   5  -8   8    2.22    0.15
   5  -7  -6   -0.03    0.08
   5  -7  -6    0.03    0.05
   5  -7  -5    1.49    0.18
   5  -7  -5    1.84    0.16
   5  -7  -4    0.22    0.11
   5  -7  -4    0.32    0.10
   5  -7  -3   -0.01    0.10
   5  -7  -3    0.02    0.11
   5  -7  -3   -0.05    0.09
   5  -7  -2    3.40    0.31
   5  -7  -2    4.04    0.36
   5  -7  -2    3.77    0.29
   5  -7  -1    8.63    0.52
   5  -7  -1    8.67    0.60
   5  -7   0    0.03    0.10
   5  -7   1    0.18    0.10
   5  -7   1    0.13    0.11
   5  -7   2   -0.07    0.15
   5  -7   2    0.06    0.10
   5  -7   3    1.66    0.19
   5  -7   3    2.20    0.30
   5  -7   3    1.84    0.22
   5  -7   4    0.26    0.16
   5  -7   4    0.31    0.11
   5  -7   4    0.20    0.11
   5  -7   5    0.03    0.09
   5  -7   5    0.14    0.10
   5  -7   6    0.02    0.09
   5  -7   6    0.03    0.09
   5  -7   6   -0.01    0.09
   5  -7   7    0.12    0.09
   5  -7   7    0.05    0.11
   5  -7   7    0.05    0.08
   5  -7   7   -0.01    0.09
   5  -7   8   -0.01    0.08
   5  -7   8    0.19    0.11
   5  -7   8   -0.01    0.07
   5  -7   9    0.09    0.07
   5  -7   9    0.05    0.10
   5  -7   9    0.08    0.06
   5  -7  10    0.76    0.14
   5  -7  11    2.15    0.18
   5  -6  -9    0.79    0.08
   5  -6  -8    0.32    0.09
   5  -6  -7    2.78    0.24
   5  -6  -7    3.03    0.22
   5  -6  -6    8.65    0.46
   5  -6  -5    3.25    0.31
   5  -6  -5    3.45    0.28
   5  -6  -4    0.50    0.17
   5  -6  -4    0.26    0.14
   5  -6  -4    0.53    0.14
   5  -6  -3    1.26    0.22
   5  -6  -3    1.68    0.26
   5  -6  -3    1.72    0.22
   5  -6  -2    3.53    0.35
   5  -6  -2    3.75    0.39
   5  -6  -1    2.63    0.31
   5  -6  -1    3.22    0.39
   5  -6   0    3.95    0.36
   5  -6   0    3.81    0.44
   5  -6   0    3.44    0.32
   5  -6   1    0.38    0.14
   5  -6   1    0.41    0.15
   5  -6   1    0.42    0.16
   5  -6   2    0.37    0.13
   5  -6   2    0.42    0.23
   5  -6   2    0.33    0.15
   5  -6   2    0.56    0.16
   5  -6   3    0.06    0.16
   5  -6   3    0.10    0.14
   5  -6   3    0.08    0.12
   5  -6   3    0.17    0.13
   5  -6   4    3.40    0.32
   5  -6   4    2.81    0.37
   5  -6   4    2.90    0.30
   5  -6   4    2.61    0.27
   5  -6   5    3.54    0.34
   5  -6   5    3.45    0.38
   5  -6   5    3.46    0.34
   5  -6   5    3.28    0.30
   5  -6   6    0.38    0.16
   5  -6   6   -0.03    0.15
   5  -6   6    0.03    0.11
   5  -6   7    0.89    0.19
   5  -6   7    0.79    0.20
   5  -6   7    0.72    0.15
   5  -6   8   16.56    0.80
   5  -6   8   15.99    0.83
   5  -6   8   14.87    0.72
   5  -6   9    0.14    0.12
   5  -6   9    0.08    0.13
   5  -6   9   -0.02    0.08
   5  -6  10    1.49    0.20
   5  -6  10    1.08    0.20
   5  -6  10    1.24    0.13
   5  -6  11    1.15    0.19
   5  -6  11    1.38    0.17
   5  -6  12    4.95    0.29
   5  -6  13   10.09    0.49
   5  -5  -9    7.70    0.40
  -5   5   8    0.80    0.14
   5  -5  -8    0.76    0.12
   5  -5  -8    0.69    0.14
  -5   5   7    3.51    0.24
   5  -5  -7    4.06    0.29
   5  -5  -7    3.62    0.31
  -5   5   6    4.09    0.28
   5  -5  -6    5.04    0.35
   5  -5  -6    4.14    0.36
  -5   5   5    3.85    0.28
   5  -5  -5    4.31    0.34
   5  -5  -4    4.52    0.41
   5  -5  -4    4.08    0.39
   5  -5  -4    4.41    0.36
   5  -5  -3    2.56    0.32
   5  -5  -3    2.10    0.30
   5  -5  -2    4.12    0.41
   5  -5  -2    4.15    0.45
   5  -5  -1   41.93    1.88
   5  -5  -1   41.70    1.98
   5  -5  -1   41.91    1.78
   5  -5   0    3.92    0.39
   5  -5   0    4.04    0.38
   5  -5   0    3.93    0.46
   5  -5   0    3.44    0.33
   5  -5   1   11.81    0.71
   5  -5   1   11.53    0.71
   5  -5   1   11.08    0.64
   5  -5   2    3.83    0.37
   5  -5   2    3.56    0.45
   5  -5   2    2.77    0.31
   5  -5   2    3.05    0.31
   5  -5   2    3.07    0.30
   5  -5   3    1.25    0.30
   5  -5   3    1.84    0.28
   5  -5   3    1.72    0.22
   5  -5   3    1.82    0.25
   5  -5   3    1.41    0.22
   5  -5   4    3.46    0.36
   5  -5   4    3.40    0.36
   5  -5   4    4.18    0.46
   5  -5   4    3.67    0.33
   5  -5   5    5.16    0.45
   5  -5   5    5.61    0.47
   5  -5   5    6.00    0.53
   5  -5   5    5.47    0.41
   5  -5   6    1.88    0.29
   5  -5   6    2.00    0.29
   5  -5   6    1.74    0.23
   5  -5   7    0.53    0.20
   5  -5   7    0.65    0.21
   5  -5   7    0.69    0.16
   5  -5   8    0.63    0.22
   5  -5   8    0.42    0.18
   5  -5   8    0.54    0.14
   5  -5   8    0.58    0.17
   5  -5   9    3.74    0.38
   5  -5   9    2.84    0.33
   5  -5   9    2.98    0.28
   5  -5   9    3.57    0.27
   5  -5  10   -0.02    0.17
   5  -5  10    0.01    0.13
   5  -5  10    0.04    0.07
   5  -5  11    2.56    0.28
   5  -5  12    2.70    0.27
   5  -5  12    2.51    0.27
   5  -5  13   -0.01    0.09
   5  -5  13    0.04    0.11
   5  -5  14    0.55    0.10
   5  -5  14    0.52    0.11
   5  -4 -11    0.04    0.04
  -5   4  10    2.77    0.20
   5  -4  -9    2.22    0.21
  -5   4   9    2.00    0.16
  -5   4   8    2.87    0.25
   5  -4  -8    2.78    0.27
  -5   4   8    2.33    0.20
   5  -4  -8    2.95    0.25
   5  -4  -7    4.48    0.37
  -5   4   7    4.00    0.29
   5  -4  -6    0.17    0.14
   5  -4  -6    0.20    0.14
  -5   4   6    0.14    0.09
   5  -4  -5    2.62    0.30
   5  -4  -4    0.72    0.23
   5  -4  -4    0.99    0.22
   5  -4  -3    2.69    0.35
   5  -4  -3    2.74    0.35
   5  -4  -2   24.61    1.24
   5  -4  -2   23.18    1.12
   5  -4  -2   23.83    1.28
   5  -4  -1   38.00    1.75
   5  -4  -1   35.09    1.61
   5  -4  -1   39.37    1.72
   5  -4  -1   38.21    1.83
   5  -4   0    0.53    0.19
   5  -4   0    0.68    0.18
   5  -4   0    0.59    0.24
   5  -4   0    0.57    0.22
   5  -4   1   52.14    2.19
   5  -4   1   56.13    2.31
   5  -4   1   51.80    2.22
   5  -4   1   55.95    2.30
   5  -4   1   50.13    2.42
   5  -4   2   14.32    0.77
   5  -4   2   14.37    0.82
   5  -4   2   14.28    0.81
   5  -4   2   15.04    0.87
   5  -4   3    4.01    0.34
   5  -4   3    3.61    0.35
   5  -4   3    4.26    0.42
   5  -4   3    4.18    0.48
   5  -4   3    4.02    0.39
   5  -4   4   15.93    0.84
   5  -4   4   16.74    0.94
   5  -4   4   18.24    1.08
   5  -4   4   16.36    0.93
   5  -4   5  118.88    4.58
   5  -4   5  120.90    4.70
   5  -4   5  125.33    4.85
   5  -4   5  115.45    4.69
   5  -4   6   65.22    2.64
   5  -4   6   66.81    2.77
   5  -4   6   66.99    2.80
   5  -4   7    0.01    0.11
   5  -4   7   -0.09    0.16
   5  -4   7   -0.06    0.18
   5  -4   8    7.13    0.54
   5  -4   8    7.63    0.47
   5  -4   8    7.96    0.59
   5  -4   8    7.43    0.60
   5  -4   9    0.88    0.19
   5  -4   9    1.26    0.17
   5  -4   9    1.27    0.28
   5  -4   9    1.03    0.23
   5  -4  10    3.43    0.37
   5  -4  11    1.05    0.24
   5  -4  11    0.92    0.22
   5  -4  12    1.23    0.23
   5  -4  12    1.20    0.23
   5  -4  13    0.55    0.16
   5  -4  13    0.38    0.15
   5  -4  14    8.25    0.48
   5  -4  14    8.45    0.49
   5  -4  15    0.83    0.12
   5  -4  15    1.17    0.14
  -5   3  12    2.84    0.17
   5  -3 -11    1.37    0.13
  -5   3  11    1.56    0.14
  -5   3  10    0.08    0.06
  -5   3  10    0.04    0.09
  -5   3   9   -0.02    0.10
   5  -3  -9    0.15    0.10
  -5   3   9    0.01    0.07
  -5   3   8    0.12    0.12
   5  -3  -8    0.01    0.11
  -5   3   8    0.02    0.08
   5  -3  -8    0.07    0.13
   5  -3  -7    7.69    0.52
  -5   3   7    6.68    0.41
   5  -3  -7    7.40    0.49
   5  -3  -6    3.79    0.38
  -5   3   6    3.86    0.29
   5  -3  -6    4.01    0.37
   5  -3  -5   27.52    1.35
   5  -3  -3   12.26    0.80
   5  -3  -3   13.38    0.73
   5  -3  -3   12.45    0.81
   5  -3  -2    6.39    0.53
   5  -3  -2    6.10    0.45
   5  -3  -2    6.20    0.51
   5  -3  -2    6.13    0.55
   5  -3  -1    0.13    0.17
   5  -3  -1    0.26    0.15
   5  -3  -1    0.14    0.17
   5  -3  -1    0.11    0.17
   5  -3   0    0.24    0.14
   5  -3   0    0.29    0.17
   5  -3   0    0.18    0.14
   5  -3   0    0.07    0.17
   5  -3   0    0.16    0.19
   5  -3   1    0.16    0.12
   5  -3   1   -0.09    0.18
   5  -3   1   -0.06    0.15
   5  -3   1    0.10    0.21
   5  -3   1    0.23    0.19
   5  -3   2   28.41    1.30
   5  -3   2   29.86    1.40
   5  -3   2   27.83    1.37
   5  -3   2   30.65    1.44
   5  -3   3   21.73    1.06
   5  -3   3   23.43    1.13
   5  -3   3   22.35    1.16
   5  -3   3   22.48    1.18
   5  -3   3   24.19    1.31
   5  -3   4  131.57    5.16
   5  -3   4  139.88    5.21
   5  -3   4  137.43    5.31
   5  -3   4  144.18    5.48
   5  -3   4  132.80    5.29
   5  -3   5    0.57    0.15
   5  -3   5    0.47    0.22
   5  -3   5    0.39    0.19
   5  -3   6   30.16    1.30
   5  -3   6   26.53    1.39
   5  -3   6   29.86    1.46
   5  -3   7    7.86    0.49
   5  -3   7    7.65    0.59
   5  -3   7    7.64    0.61
   5  -3   8   -0.11    0.22
   5  -3   8    0.12    0.17
   5  -3   8   -0.01    0.10
   5  -3   9    6.52    0.55
   5  -3   9    6.09    0.48
   5  -3  10    5.30    0.50
   5  -3  10    4.53    0.46
   5  -3  11    5.96    0.51
   5  -3  12    1.00    0.23
   5  -3  13    4.67    0.41
   5  -3  14    0.28    0.13
   5  -3  15    0.01    0.10
   5  -2 -12    0.65    0.07
  -5   2  12    1.18    0.11
   5  -2 -11    1.83    0.17
  -5   2  11    2.00    0.18
  -5   2  10    0.60    0.10
  -5   2  10    0.70    0.14
  -5   2   9    0.01    0.12
   5  -2  -9    0.07    0.11
  -5   2   9    0.02    0.07
  -5   2   8    2.11    0.25
   5  -2  -8    2.12    0.26
  -5   2   8    2.09    0.21
   5  -2  -8    2.12    0.26
   5  -2  -7    3.56    0.35
  -5   2   7    3.26    0.27
   5  -2  -7    3.59    0.35
   5  -2  -6    4.87    0.44
   5  -2  -5   23.05    1.16
   5  -2  -5   20.68    1.07
   5  -2  -4    1.46    0.28
   5  -2  -4    2.02    0.27
   5  -2  -3    7.00    0.49
   5  -2  -2    1.53    0.28
   5  -2  -2    1.65    0.24
   5  -2  -2    2.34    0.33
   5  -2  -2    2.03    0.30
   5  -2  -1   14.40    0.79
   5  -2  -1   15.01    0.89
   5  -2  -1   15.93    0.85
   5  -2  -1   14.58    0.88
   5  -2  -1   15.43    0.95
   5  -2   0    1.64    0.23
   5  -2   0    1.58    0.26
   5  -2   0    2.04    0.28
   5  -2   0    1.61    0.30
   5  -2   0    1.02    0.26
   5  -2   1   -0.01    0.13
   5  -2   1    0.09    0.15
   5  -2   1    0.06    0.15
   5  -2   1    0.16    0.17
   5  -2   2  382.38   13.73
   5  -2   2  361.69   13.59
   5  -2   2  375.71   13.72
   5  -2   3  301.44   11.37
   5  -2   3  318.35   11.47
   5  -2   3  302.14   11.51
   5  -2   3  326.45   11.68
   5  -2   4   31.78    1.40
   5  -2   4   29.96    1.33
   5  -2   4   29.82    1.47
   5  -2   5    1.00    0.17
   5  -2   5    1.21    0.26
   5  -2   6   23.01    1.04
   5  -2   6   22.61    1.22
   5  -2   8   17.72    0.99
   5  -2   9    0.25    0.15
   5  -2   9    0.27    0.20
   5  -2   9    0.17    0.18
   5  -2  10   20.29    1.01
   5  -2  10   21.67    1.16
   5  -2  10   19.31    1.10
   5  -2  11    2.82    0.36
   5  -2  11    2.52    0.33
   5  -2  12    0.50    0.20
   5  -2  12    0.20    0.18
   5  -2  13    0.50    0.18
   5  -2  13    0.32    0.17
   5  -2  14    1.41    0.22
   5  -2  14    1.90    0.26
   5  -2  15    4.40    0.32
   5  -2  15    4.34    0.35
   5  -2  16    0.13    0.10
   5  -2  17    1.57    0.14
   5  -1 -13    0.07    0.04
   5  -1 -12    0.16    0.07
   5  -1 -12    0.04    0.08
  -5   1  12    0.19    0.07
   5  -1 -11    3.30    0.24
  -5   1  11    3.14    0.24
  -5   1  10    1.11    0.14
  -5   1  10    1.35    0.18
  -5   1   9    0.01    0.12
  -5   1   9   -0.06    0.08
   5  -1  -9    0.11    0.11
  -5   1   8    0.04    0.13
  -5   1   8    0.05    0.09
   5  -1  -8    0.20    0.13
  -5   1   7    1.18    0.20
   5  -1  -7    1.13    0.23
   5  -1  -6    0.38    0.16
   5  -1  -6    0.11    0.16
   5  -1  -5   11.60    0.75
   5  -1  -5   12.65    0.72
   5  -1  -4   17.92    1.00
   5  -1  -4   18.37    0.94
   5  -1  -3   31.68    1.43
   5  -1  -2    0.14    0.11
   5  -1  -2    0.11    0.16
   5  -1  -2    0.12    0.14
   5  -1  -2   -0.07    0.19
   5  -1  -1    3.30    0.31
   5  -1  -1    3.67    0.38
   5  -1  -1    3.35    0.36
   5  -1  -1    3.55    0.39
   5  -1   0    1.19    0.19
   5  -1   0    0.82    0.21
   5  -1   0    1.14    0.23
   5  -1   0    0.97    0.24
   5  -1   1    7.50    0.49
   5  -1   1    8.18    0.57
   5  -1   1    8.24    0.58
   5  -1   1    7.96    0.60
   5  -1   2    4.96    0.37
   5  -1   2    5.01    0.43
   5  -1   2    4.75    0.44
   5  -1   2    5.36    0.47
   5  -1   3    7.03    0.45
   5  -1   3    7.38    0.52
   5  -1   3    7.25    0.56
   5  -1   3    7.90    0.58
   5  -1   4   31.50    1.35
   5  -1   4   32.50    1.44
   5  -1   4   31.62    1.51
   5  -1   4   31.03    1.51
   5  -1   5  616.65   22.98
   5  -1   5  642.89   23.01
   5  -1   6  146.82    5.69
   5  -1   7    3.57    0.40
   5  -1   7    3.74    0.41
   5  -1   8   15.56    0.89
   5  -1   8   14.13    0.87
   5  -1   8   14.77    0.92
   5  -1   9   22.25    1.14
   5  -1   9   23.23    1.23
   5  -1   9   21.00    1.16
   5  -1  10   20.33    1.09
   5  -1  10   17.22    1.02
   5  -1  10   17.96    0.95
   5  -1  11    2.78    0.36
   5  -1  11    2.32    0.32
   5  -1  12    0.84    0.22
   5  -1  12    0.67    0.21
   5  -1  13   13.31    0.78
   5  -1  13   12.97    0.80
   5  -1  14    0.70    0.17
   5  -1  14    1.04    0.22
   5  -1  15   -0.06    0.11
   5  -1  15    0.08    0.13
   5  -1  16    2.84    0.26
   5  -1  17    3.54    0.25
   5   0 -13    1.76    0.14
   5   0 -12    0.03    0.06
   5   0 -12   -0.08    0.09
  -5   0  12    0.01    0.07
   5   0 -11    0.73    0.14
  -5   0  11    0.87    0.14
   5   0 -10    9.95    0.51
  -5   0  10    9.07    0.49
  -5   0   9    0.01    0.08
  -5   0   9    0.11    0.12
  -5   0   8    7.32    0.47
   5   0  -8    6.65    0.48
  -5   0   7    4.16    0.34
   5   0  -7    3.43    0.35
   5   0  -7    3.86    0.37
  -5   0   6    2.19    0.25
   5   0  -6    1.67    0.26
   5   0  -6    1.89    0.27
   5   0  -5    3.78    0.39
   5   0  -5    3.59    0.35
   5   0  -4    5.28    0.47
   5   0  -4    5.62    0.44
   5   0  -4    5.35    0.43
   5   0  -3    0.12    0.16
   5   0  -3    0.21    0.13
   5   0  -3   -0.08    0.15
   5   0  -3    0.06    0.15
   5   0  -2    5.05    0.40
   5   0  -2    5.32    0.46
   5   0  -2    5.01    0.46
   5   0  -1    0.54    0.15
   5   0  -1    0.80    0.20
   5   0  -1    0.57    0.20
   5   0  -1    0.49    0.19
   5   0   0   27.91    1.27
   5   0   0   29.79    1.39
   5   0   0   29.26    1.39
   5   0   0   29.39    1.39
   5   0   1   52.44    2.13
   5   0   1   51.30    2.25
   5   0   1   53.71    2.29
   5   0   1   55.17    2.28
   5   0   2    7.09    0.44
   5   0   2    7.73    0.53
   5   0   2    6.96    0.55
   5   0   2    7.39    0.55
   5   0   3   30.67    1.33
   5   0   3   32.58    1.45
   5   0   3   31.57    1.51
   5   0   3   32.72    1.49
   5   0   4   51.72    2.10
   5   0   4   49.41    2.18
   5   0   4   48.02    2.14
   5   0   5   58.51    2.52
   5   0   5   58.59    2.48
   5   0   6    3.65    0.41
   5   0   6    3.73    0.39
   5   0   7   75.32    3.04
   5   0   7   74.47    3.05
   5   0   7   69.32    2.99
   5   0   8   24.55    1.25
   5   0   8   25.85    1.29
   5   0   8   23.28    1.23
   5   0   9    0.12    0.16
   5   0   9    0.08    0.17
   5   0   9    0.09    0.13
   5   0  10   10.95    0.73
   5   0  10   10.40    0.70
   5   0  10    9.80    0.64
   5   0  11   15.84    0.92
   5   0  11   14.55    0.89
   5   0  12   22.45    1.16
   5   0  12   22.20    1.18
   5   0  13    0.02    0.14
   5   0  13    0.02    0.13
   5   0  14    2.87    0.32
   5   0  14    2.88    0.30
   5   0  14    2.42    0.23
   5   0  15    5.30    0.34
   5   0  15    6.35    0.45
   5   0  16    5.40    0.31
   5   0  16    6.35    0.41
   5   0  17    0.03    0.08
   5   1 -13    0.49    0.08
   5   1 -12   -0.01    0.09
   5   1 -12    0.04    0.07
  -5  -1  11    2.07    0.20
   5   1 -11    1.73    0.21
   5   1 -11    2.36    0.21
  -5  -1  10    0.77    0.15
   5   1 -10    0.43    0.15
  -5  -1   9    2.32    0.25
   5   1  -9    2.59    0.27
  -5  -1   8   14.66    0.75
  -5  -1   7   11.29    0.63
   5   1  -7   10.83    0.64
  -5  -1   6   12.72    0.66
   5   1  -6   10.95    0.68
   5   1  -6   10.78    0.70
  -5  -1   5    4.26    0.35
   5   1  -5    4.16    0.41
   5   1  -5    4.45    0.38
  -5  -1   4    2.13    0.24
   5   1  -4    2.14    0.31
   5   1  -4    1.86    0.29
   5   1  -4    2.44    0.28
   5   1  -3   20.57    1.07
   5   1  -3   21.12    1.08
   5   1  -3   19.61    0.98
   5   1  -3   18.94    1.01
   5   1  -2    6.46    0.51
   5   1  -2    6.18    0.50
   5   1  -2    6.70    0.53
   5   1  -2    6.06    0.44
   5   1  -2    5.96    0.49
   5   1  -1    8.73    0.59
   5   1  -1    9.06    0.63
   5   1  -1    8.10    0.51
   5   1  -1    7.78    0.58
   5   1   0    0.06    0.15
   5   1   0    0.30    0.14
   5   1   0    0.05    0.17
   5   1   0    0.15    0.12
   5   1   0    0.19    0.16
   5   1   1   58.29    2.43
   5   1   1   59.85    2.44
   5   1   1   62.02    2.50
   5   1   1   56.15    2.30
   5   1   1   55.99    2.47
   5   1   2  122.60    4.73
   5   1   2  121.70    4.72
   5   1   2  127.63    4.80
   5   1   2  116.40    4.77
   5   1   3    0.62    0.21
   5   1   3    0.56    0.18
   5   1   4   10.69    0.68
   5   1   4   11.87    0.75
   5   1   5    2.65    0.32
   5   1   5    3.15    0.37
   5   1   6    3.36    0.37
   5   1   6    3.10    0.34
   5   1   6    3.08    0.36
   5   1   7   31.00    1.45
   5   1   7   26.81    1.36
   5   1   7   29.75    1.43
   5   1   8    9.94    0.69
   5   1   8    9.66    0.65
   5   1   8   10.21    0.68
   5   1   9    1.96    0.31
   5   1   9    1.59    0.26
   5   1   9    2.11    0.30
   5   1  10   17.21    0.97
   5   1  10   15.97    0.93
   5   1  11    9.14    0.63
   5   1  11    7.25    0.58
   5   1  12    0.61    0.21
   5   1  12    0.25    0.17
   5   1  13    0.28    0.15
   5   1  13    0.45    0.12
   5   1  13    0.29    0.15
   5   1  14    0.09    0.12
   5   1  14    0.06    0.08
   5   1  14    0.08    0.14
   5   1  15    2.82    0.24
   5   1  15    3.00    0.30
   5   1  16    5.29    0.32
   5   1  16    6.16    0.40
   5   1  17    4.36    0.28
   5   2 -13    5.32    0.28
   5   2 -12   18.61    0.81
   5   2 -12   17.81    0.74
   5   2 -11    2.82    0.26
   5   2 -11    2.62    0.23
   5   2 -10    1.48    0.21
  -5  -2  10    1.77    0.20
   5   2 -10    1.55    0.20
  -5  -2   9    2.35    0.25
   5   2  -9    2.03    0.25
  -5  -2   8   20.70    0.97
   5   2  -8   20.62    1.00
  -5  -2   7   17.13    0.85
   5   2  -7   17.64    0.92
  -5  -2   6   11.05    0.63
   5   2  -6   13.31    0.76
  -5  -2   5   31.73    1.34
   5   2  -5   29.32    1.48
  -5  -2   4    0.15    0.11
   5   2  -4    0.09    0.12
   5   2  -3   27.33    1.27
   5   2  -3   27.79    1.36
   5   2  -3   30.45    1.43
   5   2  -3   27.09    1.30
   5   2  -2   42.40    1.87
   5   2  -2   40.78    1.76
   5   2  -2   40.58    1.83
   5   2  -2   45.08    1.95
   5   2  -1   41.41    1.86
   5   2  -1   42.54    1.78
   5   2  -1   40.96    1.88
   5   2  -1   46.83    1.97
   5   2   0    0.45    0.17
   5   2   0    0.51    0.13
   5   2   0    0.99    0.22
   5   2   0    0.46    0.21
   5   2   1    1.00    0.20
   5   2   1    0.85    0.21
   5   2   1    1.09    0.25
   5   2   2    4.87    0.40
   5   2   2    4.54    0.44
   5   2   2    4.73    0.45
   5   2   3    5.98    0.51
   5   2   3    6.48    0.47
   5   2   4    1.99    0.26
   5   2   4    1.66    0.29
   5   2   5    3.86    0.36
   5   2   5    4.00    0.41
   5   2   5    4.47    0.44
   5   2   6    1.54    0.24
   5   2   6    1.68    0.28
   5   2   6    1.91    0.29
   5   2   7   38.42    1.73
   5   2   7   34.18    1.62
   5   2   7   38.10    1.71
   5   2   8   12.97    0.79
   5   2   8   11.03    0.70
   5   2   8   11.13    0.74
   5   2   9    6.82    0.55
   5   2   9    6.50    0.50
   5   2  10    1.39    0.27
   5   2  10    1.24    0.23
   5   2  11   22.97    1.23
   5   2  11   23.74    1.22
   5   2  12    0.44    0.18
   5   2  12    0.45    0.16
   5   2  13    1.01    0.20
   5   2  13    1.00    0.16
   5   2  13    1.00    0.21
   5   2  14    2.15    0.26
   5   2  14    1.86    0.20
   5   2  15    0.21    0.10
   5   2  15    0.31    0.12
   5   2  16    5.81    0.34
   5   2  16    6.07    0.38
   5   2  17    1.87    0.14
   5   3 -13    0.12    0.06
   5   3 -12    9.59    0.45
   5   3 -12   12.94    0.55
   5   3 -11   15.92    0.72
   5   3 -11   15.84    0.76
   5   3 -10    0.11    0.13
   5   3 -10    0.01    0.12
   5   3  -9    0.15    0.15
   5   3  -9    0.12    0.13
   5   3  -8    6.80    0.50
   5   3  -8    8.41    0.53
  -5  -3   8    7.68    0.47
   5   3  -8    7.68    0.51
   5   3  -7   17.03    0.93
   5   3  -7   18.01    0.90
  -5  -3   7   17.70    0.84
   5   3  -7   15.64    0.87
   5   3  -6   17.31    0.92
   5   3  -6   15.33    0.85
  -5  -3   6   16.39    0.78
   5   3  -6   15.33    0.82
   5   3  -5   57.28    2.50
   5   3  -5   56.08    2.31
   5   3  -4   41.06    1.92
   5   3  -4   43.88    1.79
   5   3  -4   38.34    1.71
   5   3  -3    3.42    0.42
   5   3  -2   12.83    0.84
   5   3  -2   11.71    0.71
   5   3  -1    0.85    0.26
   5   3  -1    1.08    0.20
   5   3  -1    1.04    0.22
   5   3  -1    0.84    0.16
   5   3   0    0.56    0.17
   5   3   0    0.72    0.24
   5   3   0    1.01    0.17
   5   3   0    0.80    0.20
   5   3   1    3.74    0.34
   5   3   1    4.48    0.43
   5   3   1    4.58    0.34
   5   3   1    4.72    0.46
   5   3   2    4.54    0.43
   5   3   2    4.25    0.37
   5   3   2    5.18    0.35
   5   3   3    8.35    0.48
   5   3   3    7.39    0.50
   5   3   3    7.46    0.57
   5   3   3    7.38    0.60
   5   3   4   11.84    0.68
   5   3   4   13.38    0.81
   5   3   5    0.15    0.17
   5   3   5    0.17    0.13
   5   3   5    0.17    0.18
   5   3   6    0.02    0.18
   5   3   6    0.16    0.13
   5   3   6    0.19    0.18
   5   3   7   47.93    2.12
   5   3   7   56.09    2.28
   5   3   8    7.80    0.53
   5   3   8    8.50    0.63
   5   3   9   21.74    1.13
   5   3   9   23.70    1.22
   5   3   9   25.74    1.12
   5   3  10    6.39    0.50
   5   3  10    4.91    0.42
   5   3  10    5.54    0.48
   5   3  10    5.83    0.41
   5   3  11   11.93    0.74
   5   3  11   13.71    0.80
   5   3  11   13.48    0.72
   5   3  12    3.64    0.35
   5   3  12    4.03    0.36
   5   3  12    3.53    0.34
   5   3  13    4.44    0.33
   5   3  13    5.21    0.39
   5   3  14    0.81    0.14
   5   3  15    4.82    0.32
   5   3  16   10.26    0.50
   5   3  17    3.57    0.21
   5   4 -13    1.08    0.09
   5   4 -12    9.04    0.45
   5   4 -11    3.95    0.29
   5   4 -11    3.46    0.24
   5   4 -10    0.35    0.14
   5   4 -10    0.34    0.13
   5   4  -9    4.84    0.38
   5   4  -9    5.50    0.39
   5   4  -8   11.38    0.65
   5   4  -8   12.29    0.66
   5   4  -7    7.56    0.52
   5   4  -7    7.47    0.57
   5   4  -7    8.53    0.55
   5   4  -6    8.24    0.55
   5   4  -6    9.57    0.66
   5   4  -6    9.58    0.60
   5   4  -5   33.87    1.56
   5   4  -5   32.71    1.76
   5   4  -4    6.14    0.44
   5   4  -4    6.96    0.51
   5   4  -4    7.51    0.59
   5   4  -4    7.00    0.65
   5   4  -3    2.66    0.31
   5   4  -3    3.39    0.45
   5   4  -2   19.94    0.99
   5   4  -2   19.95    1.16
   5   4  -1   14.82    0.78
   5   4  -1   14.27    0.93
   5   4   0    0.05    0.12
   5   4   0    0.63    0.26
   5   4   1    1.55    0.21
   5   4   2    1.66    0.21
   5   4   2    2.21    0.34
   5   4   3    1.98    0.21
   5   4   3    2.12    0.33
   5   4   3    1.73    0.22
   5   4   4    3.09    0.38
   5   4   4    3.13    0.28
   5   4   5    0.39    0.21
   5   4   5    0.54    0.14
   5   4   6    1.16    0.26
   5   4   6    1.00    0.17
   5   4   7   17.33    1.02
   5   4   7   18.90    0.90
   5   4   8    0.82    0.16
   5   4   8    0.39    0.24
   5   4   8    0.61    0.22
   5   4   9   19.67    0.97
   5   4   9   17.89    1.03
   5   4  10   35.86    1.62
   5   4  10   34.92    1.51
   5   4  10   31.65    1.56
   5   4  11   17.94    0.96
   5   4  11   17.84    0.90
   5   4  11   17.93    0.90
   5   4  11   16.36    0.92
   5   4  12    8.31    0.53
   5   4  12    7.86    0.55
   5   4  12    8.10    0.53
   5   4  13    5.42    0.40
   5   4  13    5.22    0.39
   5   4  13    4.83    0.35
   5   4  14   24.70    1.10
   5   4  14   23.03    1.04
   5   4  15   10.27    0.56
   5   4  15    9.88    0.52
   5   4  16    0.22    0.08
   5   4  17    4.21    0.23
   5   5 -12    0.32    0.08
   5   5 -11    5.58    0.31
   5   5 -11    6.15    0.36
   5   5 -10   21.66    0.94
   5   5 -10   20.94    0.96
   5   5  -9    0.67    0.16
   5   5  -9    0.46    0.14
   5   5  -8    1.81    0.24
   5   5  -8    1.34    0.21
   5   5  -7    1.71    0.30
   5   5  -7    2.04    0.27
   5   5  -7    1.53    0.23
   5   5  -6   25.68    1.33
   5   5  -6   27.70    1.26
   5   5  -6   25.65    1.22
   5   5  -5    1.05    0.31
   5   5  -5    0.95    0.33
   5   5  -5    1.00    0.19
   5   5  -4    3.35    0.36
   5   5  -4    4.12    0.45
   5   5  -4    3.45    0.49
   5   5  -4    3.53    0.32
   5   5  -3    1.87    0.28
   5   5  -3    2.42    0.38
   5   5  -3    2.51    0.45
   5   5  -2   18.47    0.94
   5   5  -2   18.33    1.13
   5   5  -2   17.80    0.94
   5   5  -1   19.29    0.99
   5   5  -1   21.23    1.20
   5   5  -1   19.63    1.03
   5   5   0   24.33    1.15
   5   5   0   25.19    1.25
   5   5   1    0.02    0.21
   5   5   1    0.05    0.12
   5   5   2   10.81    0.76
   5   5   2   10.34    0.59
   5   5   3    0.29    0.13
   5   5   3    0.55    0.24
   5   5   3    0.60    0.14
   5   5   4   -0.04    0.18
   5   5   4    0.01    0.10
   5   5   5   12.66    0.82
   5   5   5   12.09    0.69
   5   5   6   17.36    0.98
   5   5   6   15.35    0.95
   5   5   6   16.12    0.83
   5   5   7    3.60    0.43
   5   5   7    3.14    0.31
   5   5   7    3.15    0.38
   5   5   8    4.49    0.47
   5   5   8    4.83    0.41
   5   5   8    4.64    0.37
   5   5   8    4.35    0.45
   5   5   9    2.09    0.34
   5   5   9    2.33    0.28
   5   5   9    2.27    0.32
   5   5  10    9.49    0.66
   5   5  10    8.71    0.58
   5   5  11   14.72    0.81
   5   5  11   14.97    0.87
   5   5  11   15.00    0.81
   5   5  12   11.10    0.68
   5   5  12   11.44    0.65
   5   5  12   11.41    0.64
   5   5  13    5.96    0.44
   5   5  13    5.98    0.39
   5   5  13    6.04    0.44
   5   5  14    9.62    0.57
   5   5  14    9.88    0.57
   5   5  14    9.01    0.50
   5   5  15    1.96    0.22
   5   5  15    2.00    0.19
   5   5  15    1.79    0.21
   5   5  16    0.54    0.11
   5   5  16    0.41    0.09
   5   6 -11    0.76    0.11
   5   6 -11    0.32    0.06
   5   6 -10    0.09    0.09
   5   6 -10    0.07    0.09
   5   6  -9    2.76    0.26
   5   6  -9    3.24    0.27
   5   6  -8    1.13    0.19
   5   6  -8    1.20    0.19
   5   6  -7    1.33    0.21
   5   6  -7    1.38    0.28
   5   6  -7    1.52    0.23
   5   6  -6    0.70    0.17
   5   6  -6    0.93    0.28
   5   6  -6    1.00    0.22
   5   6  -5   -0.06    0.12
   5   6  -5   -0.21    0.30
   5   6  -5   -0.02    0.24
   5   6  -4   31.91    1.44
   5   6  -4   32.19    1.72
   5   6  -4   35.63    1.65
   5   6  -3   23.28    1.42
   5   6  -3   26.45    1.23
   5   6  -3   25.52    1.34
   5   6  -2   17.09    1.11
   5   6  -2   16.72    0.90
   5   6  -1   14.55    0.84
   5   6  -1   14.59    0.81
   5   6  -1   15.32    0.94
   5   6   0   24.59    1.24
   5   6   0   24.05    1.38
   5   6   0   24.91    1.17
   5   6   0   24.64    1.31
   5   6   1    2.36    0.35
   5   6   1    2.23    0.36
   5   6   1    1.95    0.25
   5   6   1    2.33    0.40
   5   6   2    0.04    0.11
   5   6   2   -0.07    0.20
   5   6   2   -0.12    0.24
   5   6   2    0.08    0.12
   5   6   3    0.10    0.12
   5   6   3   -0.02    0.22
   5   6   3    0.05    0.22
   5   6   3    0.15    0.12
   5   6   4    1.01    0.17
   5   6   4    0.89    0.18
   5   6   4    0.83    0.27
   5   6   4    0.92    0.27
   5   6   5    0.57    0.25
   5   6   5    0.63    0.17
   5   6   6    8.90    0.57
   5   6   6    9.25    0.61
   5   6   6    9.21    0.69
   5   6   6    9.68    0.70
   5   6   7   18.60    1.06
   5   6   7   18.78    0.94
   5   6   7   17.67    1.03
   5   6   8    0.53    0.26
   5   6   8    0.16    0.16
   5   6   8    0.11    0.11
   5   6   8   -0.11    0.19
   5   6   9   11.02    0.76
   5   6   9   10.90    0.67
   5   6  10   10.77    0.72
   5   6  10    9.54    0.62
   5   6  11    8.13    0.61
   5   6  11    8.50    0.56
   5   6  12   41.28    1.76
   5   6  12   40.48    1.72
   5   6  12   42.51    1.72
   5   6  13    5.43    0.43
   5   6  13    6.50    0.45
   5   6  13    4.85    0.35
   5   6  13    6.06    0.43
   5   6  14    1.02    0.18
   5   6  14    0.80    0.13
   5   6  14    1.00    0.17
   5   6  15   -0.03    0.10
   5   6  15   -0.07    0.09
   5   6  15   -0.05    0.07
   5   6  16    0.09    0.08
   5   6  16    0.07    0.05
   5   7 -11    0.68    0.08
   5   7 -10   -0.01    0.07
   5   7 -10    0.17    0.08
   5   7  -9    0.04    0.10
   5   7  -9    0.08    0.09
   5   7  -8    0.37    0.14
   5   7  -8    0.70    0.14
   5   7  -7    0.68    0.18
   5   7  -7    0.60    0.15
   5   7  -6    1.23    0.22
   5   7  -6    1.17    0.19
   5   7  -5    0.35    0.23
   5   7  -5    0.35    0.19
   5   7  -5    0.38    0.14
   5   7  -4    0.25    0.25
   5   7  -4    0.42    0.13
   5   7  -3    1.10    0.23
   5   7  -3    0.72    0.35
   5   7  -3    0.75    0.15
   5   7  -2    7.17    0.52
   5   7  -2    6.56    0.61
   5   7  -1   21.21    1.05
   5   7  -1   20.05    1.17
   5   7  -1   20.76    1.27
   5   7  -1   20.76    1.08
   5   7   0    1.39    0.32
   5   7   0    0.95    0.21
   5   7   0    1.43    0.39
   5   7   0    0.81    0.25
   5   7   1    0.26    0.27
   5   7   1    0.11    0.15
   5   7   1    0.21    0.28
   5   7   1    0.53    0.24
   5   7   2   62.22    2.64
   5   7   2   62.85    2.60
   5   7   2   66.18    2.76
   5   7   2   63.66    2.85
   5   7   2   68.34    2.78
   5   7   3   33.18    1.56
   5   7   3   33.28    1.52
   5   7   3   37.18    1.67
   5   7   3   34.14    1.75
   5   7   3   38.70    1.72
   5   7   4    2.78    0.32
   5   7   4    2.75    0.29
   5   7   4    3.47    0.38
   5   7   4    2.97    0.42
   5   7   5    0.06    0.14
   5   7   5   -0.02    0.16
   5   7   5    0.18    0.12
   5   7   5    0.29    0.26
   5   7   5    0.04    0.27
   5   7   6    4.44    0.39
   5   7   6    4.75    0.49
   5   7   7   83.56    3.36
   5   7   7   82.92    3.21
   5   7   7   79.46    3.18
   5   7   7   73.10    3.26
   5   7   8    6.49    0.60
   5   7   8    6.71    0.51
   5   7   8    6.00    0.46
   5   7   9   13.54    0.88
   5   7   9   13.72    0.79
   5   7  10   11.95    0.81
   5   7  10   12.73    0.74
   5   7  11    8.94    0.65
   5   7  11    8.84    0.59
   5   7  12   10.56    0.67
   5   7  12   10.06    0.63
   5   7  12   10.75    0.62
   5   7  12    9.64    0.53
   5   7  13    5.71    0.43
   5   7  13    6.61    0.46
   5   7  13    5.95    0.36
   5   7  13    6.27    0.43
   5   7  14    2.91    0.29
   5   7  14    2.48    0.20
   5   7  14    2.93    0.26
   5   7  15    0.28    0.12
   5   7  15    0.23    0.07
   5   7  15    0.25    0.10
   5   7  16    0.15    0.07
   5   7  16    0.08    0.06
   5   8 -10    0.14    0.05
   5   8  -9    0.47    0.09
   5   8  -8    1.73    0.19
   5   8  -8    1.57    0.17
   5   8  -7    4.07    0.32
   5   8  -7    4.00    0.29
   5   8  -6    3.74    0.32
   5   8  -6    2.79    0.26
   5   8  -5    2.56    0.29
   5   8  -5    2.46    0.24
   5   8  -4   -0.01    0.09
   5   8  -3    0.68    0.20
   5   8  -3    0.62    0.14
   5   8  -2    0.20    0.17
   5   8  -2    0.06    0.25
   5   8  -2   -0.35    0.38
   5   8  -1    4.60    0.40
   5   8  -1    3.81    0.47
   5   8  -1    3.06    0.52
   5   8  -1    4.10    0.41
   5   8   0    0.12    0.17
   5   8   0    0.03    0.14
   5   8   0    0.16    0.25
   5   8   0   -0.03    0.29
   5   8   0    0.30    0.21
   5   8   1   22.35    1.13
   5   8   1   22.17    1.11
   5   8   1   22.85    1.23
   5   8   1   21.51    1.33
   5   8   1   24.98    1.23
   5   8   2   10.70    0.67
   5   8   2   10.41    0.65
   5   8   2   10.75    0.74
   5   8   2    9.86    0.83
   5   8   2   12.24    0.79
   5   8   3    4.13    0.38
   5   8   3    3.78    0.36
   5   8   3    3.96    0.43
   5   8   3    4.66    0.54
   5   8   3    4.39    0.49
   5   8   4    5.36    0.44
   5   8   4    4.99    0.46
   5   8   4    4.85    0.54
   5   8   4    5.97    0.56
   5   8   5   32.45    1.47
   5   8   5   34.12    1.65
   5   8   5   30.19    1.46
   5   8   5   32.02    1.62
   5   8   5   32.60    1.45
   5   8   6    2.78    0.33
   5   8   6    3.19    0.41
   5   8   6    2.73    0.31
   5   8   7    3.43    0.47
   5   8   7    3.16    0.33
   5   8   8   11.23    0.79
   5   8   8   10.26    0.64
   5   8   9   68.67    2.87
   5   8   9   73.43    3.01
   5   8  10   10.67    0.66
   5   8  10   10.43    0.74
   5   8  11    0.76    0.19
   5   8  11    0.43    0.22
   5   8  12    0.37    0.15
   5   8  12    0.30    0.15
   5   8  12    0.39    0.10
   5   8  12    0.09    0.17
   5   8  13    3.08    0.30
   5   8  13    3.07    0.28
   5   8  13    2.57    0.20
   5   8  13    2.82    0.27
   5   8  14    1.63    0.21
   5   8  14    1.88    0.20
   5   8  15    0.10    0.08
   5   8  15    0.08    0.07
   5   9  -9    0.37    0.07
   5   9  -8    0.17    0.08
   5   9  -8    0.00    0.05
   5   9  -7    0.08    0.07
   5   9  -6    0.04    0.07
   5   9  -6   -0.06    0.11
   5   9  -5    0.24    0.10
   5   9  -5    0.15    0.14
   5   9  -4    3.41    0.27
   5   9  -3    0.01    0.07
   5   9  -2    0.08    0.17
   5   9  -1    3.34    0.35
   5   9  -1    3.91    0.37
   5   9   0    0.15    0.19
   5   9   0   -0.11    0.24
   5   9   0    0.01    0.14
   5   9   1    2.53    0.36
   5   9   1    1.99    0.40
   5   9   1    2.45    0.30
   5   9   1    1.79    0.33
   5   9   2    1.71    0.32
   5   9   2    1.25    0.28
   5   9   3    3.94    0.51
   5   9   3    6.35    0.56
   5   9   4    1.00    0.20
   5   9   4    1.15    0.32
   5   9   4    0.42    0.25
   5   9   4    0.64    0.18
   5   9   5    0.08    0.14
   5   9   5    0.20    0.15
   5   9   5   -0.10    0.23
   5   9   5    0.04    0.11
   5   9   6   -0.03    0.14
   5   9   6    0.03    0.14
   5   9   7    3.90    0.49
   5   9   7    3.81    0.36
   5   9   7    3.29    0.33
   5   9   8   39.23    1.69
   5   9   8   36.93    1.80
   5   9   9   14.62    0.84
   5   9   9   16.91    0.97
   5   9  10   24.34    1.25
   5   9  11   17.90    0.83
   5   9  11   14.46    0.88
   5   9  12    0.30    0.13
   5   9  12    0.32    0.15
   5   9  12    0.24    0.15
   5   9  13    0.54    0.13
   5   9  13    0.77    0.16
   5   9  13    0.57    0.11
   5   9  14    3.24    0.24
   5   9  14    3.26    0.26
   5   9  15    0.74    0.09
   5  10  -7    0.11    0.06
   5  10  -7    0.11    0.07
   5  10  -6    1.95    0.17
   5  10  -6    2.42    0.21
   5  10  -5    1.63    0.15
   5  10  -5    2.18    0.20
   5  10  -4   -0.02    0.10
   5  10  -3    0.08    0.11
   5  10  -2    0.03    0.12
   5  10  -1    0.66    0.13
   5  10  -1    0.56    0.16
   5  10   0   -0.17    0.20
   5  10   0    0.08    0.10
   5  10   0    0.19    0.14
   5  10   1    7.43    0.58
   5  10   1    8.20    0.48
   5  10   1    8.88    0.58
   5  10   1    8.06    0.52
   5  10   2   -0.11    0.23
   5  10   2    0.03    0.11
   5  10   2    0.06    0.13
   5  10   2    0.15    0.14
   5  10   3    0.33    0.22
   5  10   3    0.46    0.14
   5  10   3    0.48    0.17
   5  10   3    0.56    0.18
   5  10   4    0.28    0.23
   5  10   4    0.33    0.14
   5  10   4    0.33    0.14
   5  10   4    0.31    0.16
   5  10   5    0.12    0.24
   5  10   5    0.02    0.12
   5  10   5   -0.02    0.10
   5  10   6    0.08    0.25
   5  10   6    0.24    0.14
   5  10   7   -0.09    0.13
   5  10   8    2.38    0.35
   5  10   8    2.37    0.27
   5  10   9   19.48    1.06
   5  10   9   19.79    0.95
   5  10  10   15.23    0.88
   5  10  10   17.88    0.85
   5  10  11    4.75    0.39
   5  10  11    5.22    0.37
   5  11  -5    0.76    0.09
   5  11  -5    0.70    0.12
   5  11  -4    0.14    0.07
   5  11  -4    0.05    0.10
   5  11  -3    0.09    0.08
   5  11  -2    0.04    0.08
   5  11  -2    0.06    0.12
   5  11  -1    0.41    0.11
   5  11  -1    0.30    0.14
   5  11   0    0.70    0.14
   5  11   0    0.66    0.17
   5  11   1    0.93    0.18
   5  11   1    1.58    0.22
   5  11   1    1.43    0.19
   5  11   2    0.24    0.15
   5  11   2    0.22    0.09
   5  11   2    0.37    0.15
   5  11   2    0.39    0.13
   5  11   3    0.79    0.21
   5  11   3    0.65    0.13
   5  11   3    0.78    0.17
   5  11   3    0.62    0.15
   5  11   4    0.47    0.19
   5  11   4    0.29    0.10
   5  11   4    0.50    0.14
   5  11   4    0.45    0.14
   5  11   5    2.29    0.31
   5  11   5    1.58    0.19
   5  11   5    2.15    0.22
   5  11   5    1.55    0.19
   5  11   6    0.07    0.09
   5  11   6    0.18    0.18
   5  11   7    2.80    0.25
   5  11   8    0.04    0.10
   5  11   8   -0.01    0.16
   5  11   9    0.12    0.09
   5  11   9    0.07    0.10
   5  11   9    0.15    0.15
   5  11  10    1.76    0.17
   5  11  10    1.97    0.19
   5  11  10    1.39    0.20
   5  11  11    4.85    0.28
   5  11  11    4.65    0.30
   5  12  -2    0.17    0.09
   5  12  -2    0.16    0.05
   5  12  -1    0.10    0.09
   5  12  -1    0.07    0.06
   5  12   0    0.62    0.13
   5  12   0    0.68    0.10
   5  12   1    0.06    0.09
   5  12   1    0.01    0.06
   5  12   2    0.16    0.10
   5  12   2    0.37    0.09
   5  12   3    0.62    0.12
   5  12   3    0.55    0.11
   5  12   4    0.46    0.10
   5  12   4    0.39    0.14
   5  12   5   -0.02    0.12
   5  12   6   -0.02    0.12
   5  12   7    2.35    0.18
   5  12   8    0.05    0.05
   5  12   9    0.80    0.08
   6  -7  -1    1.46    0.13
   6  -7   0    0.03    0.05
   6  -7   0   -0.07    0.08
   6  -7   1    0.41    0.08
   6  -7   2    0.42    0.08
   6  -7   2    0.45    0.11
   6  -7   3   11.61    0.52
   6  -7   3   12.37    0.58
   6  -7   4   14.74    0.61
   6  -7   4   14.50    0.66
   6  -7   5    1.35    0.11
   6  -7   5    1.33    0.13
  -6   6   4    1.41    0.11
   6  -6  -4    1.61    0.14
   6  -6  -4    1.61    0.13
   6  -6  -3    5.71    0.30
   6  -6  -3    3.97    0.25
   6  -6  -2    0.13    0.08
   6  -6  -2   -0.04    0.09
   6  -6  -1    5.91    0.34
   6  -6  -1    5.54    0.37
   6  -6  -1    5.60    0.32
   6  -6   0    1.63    0.16
   6  -6   0    1.76    0.17
   6  -6   1    0.96    0.13
   6  -6   2    4.93    0.31
   6  -6   3    3.45    0.25
   6  -6   4    2.07    0.18
   6  -6   4    1.82    0.23
   6  -6   5    0.79    0.13
   6  -6   5    0.85    0.12
   6  -6   5    0.68    0.15
   6  -6   6    3.57    0.25
   6  -6   6    2.98    0.22
   6  -6   6    3.04    0.20
   6  -6   6    3.27    0.26
   6  -6   7    0.03    0.07
   6  -6   7   -0.01    0.07
   6  -6   7    0.07    0.05
   6  -6   7    0.10    0.07
   6  -6   8    0.20    0.09
   6  -6   8    0.22    0.07
   6  -6   9    1.59    0.15
  -6   5   6    1.34    0.11
  -6   5   5    0.37    0.08
   6  -5  -5    0.39    0.10
   6  -5  -5    0.37    0.09
   6  -5  -4    1.35    0.17
   6  -5  -4    0.99    0.12
   6  -5  -3    0.95    0.16
   6  -5  -3    0.93    0.14
   6  -5  -3    0.50    0.12
   6  -5  -2    2.73    0.26
   6  -5  -2    2.64    0.23
   6  -5  -2    2.45    0.26
   6  -5  -1    7.21    0.45
   6  -5  -1    6.83    0.41
   6  -5   0    0.32    0.12
   6  -5   0    0.19    0.12
   6  -5   1   11.27    0.61
   6  -5   1   12.21    0.60
   6  -5   2    0.24    0.10
   6  -5   2    0.29    0.12
   6  -5   3   -0.03    0.13
   6  -5   3    0.08    0.10
   6  -5   4    6.72    0.43
   6  -5   4    5.52    0.38
   6  -5   4    6.23    0.38
   6  -5   5    0.11    0.13
   6  -5   5    0.05    0.10
   6  -5   5    0.05    0.08
   6  -5   5    0.05    0.14
   6  -5   6   10.06    0.56
   6  -5   6    9.87    0.56
   6  -5   6    9.51    0.49
   6  -5   6    9.07    0.58
   6  -5   7    2.53    0.25
   6  -5   7    2.19    0.25
   6  -5   7    2.18    0.18
   6  -5   7    2.53    0.26
   6  -5   8    0.16    0.12
   6  -5   8    0.08    0.12
   6  -5   8    0.23    0.10
   6  -5   9    1.89    0.22
   6  -5   9    2.20    0.22
   6  -5  10    0.11    0.11
   6  -5  10    0.13    0.11
   6  -5  11    4.99    0.31
   6  -5  11    4.79    0.28
  -6   4   7    0.16    0.06
  -6   4   6    0.39    0.09
   6  -4  -6    0.25    0.09
   6  -4  -6    0.49    0.11
  -6   4   5    1.24    0.14
   6  -4  -4    0.74    0.16
   6  -4  -4    1.04    0.16
   6  -4  -4    0.64    0.12
   6  -4  -3    0.69    0.17
   6  -4  -3    0.58    0.14
   6  -4  -3    0.32    0.13
   6  -4  -2    2.23    0.27
   6  -4  -2    2.21    0.23
   6  -4  -1    5.16    0.41
   6  -4  -1    4.87    0.36
   6  -4   0   11.93    0.68
   6  -4   0   11.39    0.61
   6  -4   1    0.05    0.13
   6  -4   1    0.19    0.16
   6  -4   1   -0.01    0.12
   6  -4   2   -0.01    0.15
   6  -4   2    0.02    0.11
   6  -4   2    0.07    0.12
   6  -4   2    0.06    0.10
   6  -4   3    0.82    0.18
   6  -4   3    0.54    0.14
   6  -4   3    0.93    0.21
   6  -4   4    1.49    0.23
   6  -4   4    1.82    0.21
   6  -4   4    1.93    0.26
   6  -4   5    0.57    0.18
   6  -4   5    0.65    0.13
   6  -4   5    0.51    0.21
   6  -4   5    0.56    0.19
   6  -4   6   -0.11    0.15
   6  -4   6    0.05    0.08
   6  -4   6    0.02    0.16
   6  -4   6    0.11    0.15
   6  -4   7    0.70    0.19
   6  -4   7    0.80    0.12
   6  -4   7    0.59    0.19
   6  -4   7    0.96    0.21
   6  -4   8    1.20    0.22
   6  -4   8    1.05    0.19
   6  -4   8    1.21    0.22
   6  -4   9    2.49    0.27
   6  -4   9    1.92    0.21
   6  -4   9    2.61    0.30
   6  -4  10    3.81    0.32
   6  -4  10    3.36    0.32
   6  -4  11    7.38    0.45
   6  -4  12   20.58    0.90
   6  -4  12   20.48    0.92
   6  -4  13    1.95    0.16
   6  -4  13    1.97    0.17
   6  -3  -9    0.15    0.04
  -6   3   8    1.33    0.11
  -6   3   7    4.75    0.27
  -6   3   6    7.63    0.40
   6  -3  -6    7.30    0.45
  -6   3   5    0.06    0.09
   6  -3  -5    0.19    0.13
   6  -3  -5    0.01    0.11
   6  -3  -4    0.75    0.16
   6  -3  -4    0.44    0.13
   6  -3  -3    2.05    0.27
   6  -3  -3    1.89    0.22
   6  -3  -3    1.48    0.22
   6  -3  -2    5.44    0.44
   6  -3  -2    5.03    0.37
   6  -3  -2    4.32    0.40
   6  -3  -1    1.73    0.26
   6  -3  -1    1.61    0.22
   6  -3   0   14.91    0.84
   6  -3   0   14.16    0.75
   6  -3   0   15.64    0.86
   6  -3   1    0.18    0.13
   6  -3   1    0.21    0.16
   6  -3   1    0.29    0.15
   6  -3   1    0.25    0.20
   6  -3   2   15.59    0.79
   6  -3   2   16.56    0.86
   6  -3   2   14.90    0.83
   6  -3   2   16.20    0.89
   6  -3   3    1.71    0.21
   6  -3   3    2.29    0.26
   6  -3   3    1.87    0.29
   6  -3   3    2.16    0.29
   6  -3   4    0.47    0.21
   6  -3   4    0.26    0.12
   6  -3   4    0.05    0.16
   6  -3   5    5.37    0.45
   6  -3   5    4.48    0.33
   6  -3   5    4.99    0.47
   6  -3   6    1.03    0.24
   6  -3   6    0.72    0.13
   6  -3   6    0.99    0.26
   6  -3   6    0.53    0.21
   6  -3   7    7.03    0.54
   6  -3   7    7.94    0.58
   6  -3   8    0.13    0.15
   6  -3   8    0.20    0.18
   6  -3   9    5.02    0.38
   6  -3   9    4.60    0.44
   6  -3  10    0.50    0.13
   6  -3  11   13.39    0.75
   6  -3  12   13.57    0.71
   6  -3  13    0.61    0.14
   6  -3  14    1.95    0.16
  -6   2   9    1.34    0.11
   6  -2  -9    1.64    0.14
  -6   2   8    0.60    0.10
  -6   2   7    1.56    0.15
  -6   2   6    6.45    0.38
   6  -2  -6    7.44    0.44
   6  -2  -6    7.31    0.46
  -6   2   5    0.08    0.10
   6  -2  -5    0.14    0.13
   6  -2  -5    0.11    0.13
   6  -2  -4    0.92    0.19
   6  -2  -4    0.68    0.15
   6  -2  -3    2.04    0.30
   6  -2  -3    2.83    0.28
   6  -2  -3    2.21    0.27
   6  -2  -2    9.26    0.61
   6  -2  -2    8.36    0.52
   6  -2  -2    8.25    0.59
   6  -2  -1    0.62    0.20
   6  -2  -1    0.55    0.16
   6  -2  -1    0.44    0.20
   6  -2   0    0.10    0.15
   6  -2   0    0.08    0.14
   6  -2   0    0.02    0.12
   6  -2   1    0.91    0.21
   6  -2   1    0.71    0.20
   6  -2   1    0.76    0.17
   6  -2   2    5.13    0.43
   6  -2   2    4.73    0.44
   6  -2   2    4.93    0.37
   6  -2   3   14.21    0.77
   6  -2   3   13.39    0.79
   6  -2   3   12.31    0.68
   6  -2   4   50.94    2.21
   6  -2   4   50.07    2.05
   6  -2   4   52.73    2.32
   6  -2   5    6.12    0.53
   6  -2   5    6.65    0.41
   6  -2   5    7.05    0.58
   6  -2   6   15.12    0.90
   6  -2   6   15.51    0.91
   6  -2   6   13.81    0.85
   6  -2   7   21.35    1.12
   6  -2   7   20.59    1.11
   6  -2   7   19.31    1.05
   6  -2   8    4.16    0.44
   6  -2   8    3.74    0.39
   6  -2   8    3.67    0.40
   6  -2   9    1.49    0.23
   6  -2   9    1.40    0.26
   6  -2  10    7.17    0.52
   6  -2  10    6.47    0.44
   6  -2  10    7.34    0.55
   6  -2  11    7.38    0.53
   6  -2  11    7.86    0.56
   6  -2  12    3.78    0.34
   6  -2  12    3.73    0.35
   6  -2  13    4.01    0.32
   6  -2  13    3.87    0.32
   6  -2  14    0.78    0.14
   6  -2  14    0.84    0.14
   6  -2  15    0.31    0.08
   6  -1 -10    3.59    0.19
  -6   1   9    0.09    0.05
   6  -1  -9    0.08    0.08
  -6   1   8    0.59    0.10
  -6   1   7    0.52    0.11
  -6   1   6    7.61    0.42
  -6   1   5    3.79    0.28
   6  -1  -5    3.69    0.32
   6  -1  -5    3.74    0.35
  -6   1   4    4.32    0.31
   6  -1  -4    4.60    0.41
   6  -1  -4    4.59    0.36
   6  -1  -4    3.53    0.32
   6  -1  -3   27.77    1.22
   6  -1  -3   25.01    1.23
   6  -1  -2    8.92    0.61
   6  -1  -2    7.89    0.51
   6  -1  -2    8.05    0.58
   6  -1  -1    0.23    0.19
   6  -1  -1    0.18    0.16
   6  -1  -1    0.28    0.14
   6  -1  -1    0.14    0.17
   6  -1   0   15.81    0.92
   6  -1   0   18.09    0.95
   6  -1   0   16.09    0.91
   6  -1   0   15.81    0.81
   6  -1   0   15.27    0.94
   6  -1   1   49.35    2.16
   6  -1   1   51.82    2.16
   6  -1   1   49.90    2.15
   6  -1   1   47.88    2.01
   6  -1   1   47.62    2.20
   6  -1   2    6.31    0.53
   6  -1   2    5.93    0.49
   6  -1   2    6.28    0.52
   6  -1   2    6.10    0.42
   6  -1   2    6.03    0.56
   6  -1   3    0.68    0.23
   6  -1   3    0.45    0.14
   6  -1   3    0.68    0.24
   6  -1   4  152.23    5.77
   6  -1   4  147.43    5.54
   6  -1   4  143.82    5.81
   6  -1   4  149.85    5.72
   6  -1   5   23.97    1.22
   6  -1   5   23.16    1.24
   6  -1   5   21.50    1.16
   6  -1   6    9.68    0.71
   6  -1   6   10.40    0.72
   6  -1   6   10.13    0.68
   6  -1   7    1.44    0.31
   6  -1   7    1.49    0.28
   6  -1   7    1.63    0.28
   6  -1   8    0.04    0.17
   6  -1   8   -0.02    0.17
   6  -1   9   -0.10    0.24
   6  -1   9    0.08    0.14
   6  -1   9    0.05    0.17
   6  -1  10    0.18    0.20
   6  -1  10    0.17    0.14
   6  -1  10    0.16    0.16
   6  -1  11    0.55    0.20
   6  -1  11    0.90    0.24
   6  -1  12    9.31    0.59
   6  -1  12    8.29    0.57
   6  -1  13    2.30    0.26
   6  -1  13    2.53    0.28
   6  -1  14    0.61    0.15
   6  -1  14    0.58    0.14
   6  -1  15    0.10    0.08
   6   0 -10    3.16    0.20
  -6   0   9    1.87    0.15
   6   0  -9    2.36    0.19
  -6   0   8    1.31    0.14
   6   0  -8    1.64    0.19
  -6   0   7    0.12    0.08
  -6   0   6    8.33    0.45
   6   0  -5   27.57    1.24
  -6   0   5   28.00    1.18
  -6   0   4   13.61    0.66
   6   0  -4   13.27    0.73
   6   0  -4   14.25    0.80
  -6   0   3    0.54    0.12
   6   0  -3    0.62    0.18
   6   0  -3    0.71    0.17
   6   0  -2   -0.08    0.16
   6   0  -2    0.07    0.12
   6   0  -2   -0.08    0.16
   6   0  -1    0.24    0.17
   6   0  -1    0.24    0.19
   6   0  -1    0.18    0.13
   6   0  -1    0.28    0.19
   6   0   0    3.62    0.40
   6   0   0    4.05    0.42
   6   0   0    3.45    0.40
   6   0   0    3.59    0.32
   6   0   0    3.66    0.41
   6   0   1   64.60    2.71
   6   0   1   68.11    2.73
   6   0   1   68.54    2.76
   6   0   1   61.36    2.56
   6   0   1   63.68    2.76
   6   0   2   14.88    0.89
   6   0   2   14.63    0.74
   6   0   2   15.15    0.93
   6   0   2   14.73    0.87
   6   0   3  104.22    3.92
   6   0   3   94.09    3.66
   6   0   3   89.35    3.89
   6   0   3   98.94    3.85
   6   0   4    1.90    0.35
   6   0   4    1.85    0.28
   6   0   5   22.39    1.17
   6   0   5   20.67    1.16
   6   0   5   19.56    1.08
   6   0   6   31.12    1.50
   6   0   6   28.11    1.40
   6   0   7    2.82    0.38
   6   0   7    2.94    0.35
   6   0   8    1.15    0.28
   6   0   8    1.13    0.26
   6   0   8    0.82    0.23
   6   0   9    0.12    0.21
   6   0   9    0.18    0.18
   6   0   9    0.07    0.16
   6   0  10    0.13    0.16
   6   0  10   -0.04    0.19
   6   0  11    8.07    0.58
   6   0  11    8.56    0.61
   6   0  12    1.82    0.27
   6   0  12    2.12    0.29
   6   0  13    0.44    0.16
   6   0  13    0.38    0.16
   6   0  14    0.03    0.11
   6   0  14    0.08    0.11
   6   0  15    0.75    0.13
   6   1 -10    2.11    0.16
   6   1  -9    1.96    0.16
   6   1  -9    3.16    0.22
  -6  -1   8    4.66    0.27
   6   1  -8    4.23    0.27
  -6  -1   7   13.18    0.61
  -6  -1   6    0.01    0.08
   6   1  -6    0.08    0.14
   6   1  -6   -0.02    0.14
  -6  -1   5    3.19    0.24
   6   1  -3    0.64    0.22
   6   1  -3    0.48    0.17
   6   1  -3    0.43    0.15
   6   1  -2    0.92    0.25
   6   1  -2    0.86    0.22
   6   1  -2    0.72    0.17
   6   1  -1   40.93    1.80
   6   1  -1   36.89    1.61
   6   1  -1   36.75    1.73
   6   1   0   12.92    0.84
   6   1   0   13.10    0.70
   6   1   0   13.57    0.83
   6   1   0   12.92    0.79
   6   1   1  238.98    8.50
   6   1   1  213.72    8.24
   6   1   1  222.19    8.46
   6   1   1  227.70    8.41
   6   1   2   79.20    3.44
   6   1   2   85.52    3.47
   6   1   2   88.92    3.25
   6   1   2   78.87    3.37
   6   1   3   23.92    1.22
   6   1   3   24.56    1.30
   6   1   3   25.53    1.31
   6   1   4    6.23    0.51
   6   1   4    7.12    0.59
   6   1   5   -0.10    0.21
   6   1   5    0.10    0.18
   6   1   6    6.30    0.56
   6   1   6    6.44    0.51
   6   1   7   44.21    2.02
   6   1   7   43.57    1.93
   6   1   7   43.63    1.99
   6   1   8    2.63    0.37
   6   1   8    2.61    0.32
   6   1   8    2.93    0.37
   6   1   9   33.70    1.62
   6   1   9   33.50    1.56
   6   1  10    2.82    0.37
   6   1  10    3.00    0.34
   6   1  11    3.62    0.39
   6   1  11    3.92    0.38
   6   1  11    4.43    0.36
   6   1  12   -0.01    0.13
   6   1  12    0.03    0.15
   6   1  13    6.00    0.43
   6   1  13    5.64    0.42
   6   1  14    0.14    0.10
   6   1  14    0.20    0.11
   6   1  15    0.33    0.09
   6   2 -10    0.12    0.07
   6   2  -9    1.77    0.18
   6   2  -9    0.95    0.11
   6   2  -8    0.08    0.12
   6   2  -8    0.16    0.08
   6   2  -7    0.30    0.13
  -6  -2   7    0.42    0.09
   6   2  -6    2.89    0.31
   6   2  -5    0.40    0.16
   6   2  -5    0.50    0.21
   6   2  -4    2.97    0.31
   6   2  -4    2.48    0.35
   6   2  -3   13.15    0.72
   6   2  -3   12.63    0.83
   6   2  -2    2.41    0.30
   6   2  -2    2.10    0.35
   6   2  -2    2.50    0.29
   6   2  -1    0.04    0.20
   6   2  -1    0.10    0.14
   6   2  -1    0.07    0.16
   6   2  -1   -0.06    0.13
   6   2   0   25.94    1.33
   6   2   0   29.43    1.43
   6   2   0   28.28    1.22
   6   2   0   24.75    1.17
   6   2   1   47.01    2.04
   6   2   1   44.57    1.81
   6   2   1   41.28    1.90
   6   2   1   41.05    1.96
   6   2   2   32.05    1.55
   6   2   2   32.44    1.33
   6   2   2   27.54    1.41
   6   2   2   29.46    1.49
   6   2   3   71.80    2.90
   6   2   3   64.51    2.74
   6   2   3   65.31    2.84
   6   2   4  177.14    6.72
   6   2   5   51.31    2.22
   6   2   5   53.93    2.33
   6   2   6    6.69    0.58
   6   2   6    6.46    0.57
   6   2   6    6.34    0.49
   6   2   7   26.92    1.38
   6   2   7   25.88    1.25
   6   2   7   25.13    1.33
   6   2   8   43.23    1.89
   6   2   8   38.02    1.75
   6   2   9    0.46    0.22
   6   2   9    0.57    0.19
   6   2  10    6.15    0.52
   6   2  10    5.46    0.44
   6   2  11    0.70    0.18
   6   2  11    1.03    0.21
   6   2  11    0.80    0.22
   6   2  12    0.07    0.14
   6   2  12   -0.02    0.12
   6   2  12    0.06    0.12
   6   2  13   -0.01    0.10
   6   2  13    0.16    0.14
   6   2  14    4.48    0.31
   6   3 -10    0.15    0.06
   6   3  -9    0.33    0.11
   6   3  -9    0.06    0.05
   6   3  -8    1.28    0.18
   6   3  -8    0.87    0.12
   6   3  -7   -0.01    0.12
   6   3  -6    9.08    0.58
   6   3  -5   -0.16    0.20
   6   3  -5   -0.09    0.14
   6   3  -5    0.18    0.20
   6   3  -4    1.54    0.31
   6   3  -4    1.45    0.24
   6   3  -4    1.55    0.30
   6   3  -3    1.15    0.31
   6   3  -3    1.09    0.22
   6   3  -2   14.70    0.94
   6   3  -2   14.80    0.79
   6   3  -1    5.67    0.56
   6   3  -1    5.77    0.43
   6   3   0    5.01    0.54
   6   3   0    5.15    0.40
   6   3   1    0.92    0.27
   6   3   1    0.72    0.17
   6   3   1    0.92    0.26
   6   3   2   10.85    0.68
   6   3   2   11.90    0.79
   6   3   2   12.62    0.65
   6   3   2   11.31    0.81
   6   3   3    8.22    0.56
   6   3   3    8.71    0.67
   6   3   4    0.39    0.15
   6   3   4    0.48    0.26
   6   3   5    0.36    0.15
   6   3   5    0.47    0.24
   6   3   6    6.57    0.48
   6   3   6    7.42    0.61
   6   3   7    0.99    0.19
   6   3   7    0.87    0.28
   6   3   8    8.72    0.58
   6   3   8    9.55    0.70
   6   3   8   10.73    0.58
   6   3   9    2.26    0.27
   6   3   9    2.33    0.34
   6   3   9    2.81    0.26
   6   3  10   55.42    2.38
   6   3  10   50.35    2.24
   6   3  11    9.16    0.62
   6   3  11   10.57    0.64
   6   3  12    6.75    0.48
   6   3  12    6.79    0.46
   6   4 -10    0.76    0.09
   6   4  -9    0.47    0.11
   6   4  -8    3.34    0.27
   6   4  -7    1.01    0.20
   6   4  -7    1.45    0.20
   6   4  -6    0.47    0.20
   6   4  -5   -0.15    0.23
   6   4  -5   -0.01    0.14
   6   4  -5   -0.03    0.20
   6   4  -4   -0.15    0.23
   6   4  -4    0.12    0.16
   6   4  -4    0.15    0.20
   6   4  -3    0.29    0.28
   6   4  -3    0.17    0.16
   6   4  -3   -0.04    0.24
   6   4  -2    0.50    0.18
   6   4  -2    0.74    0.32
   6   4  -2    0.37    0.17
   6   4  -1    1.92    0.38
   6   4  -1    2.06    0.26
   6   4   0   19.08    1.14
   6   4   0   18.91    0.94
   6   4   1   21.12    1.04
   6   4   1   24.46    1.32
   6   4   1   24.04    1.08
   6   4   2   14.03    0.73
   6   4   2   14.27    0.74
   6   4   3    0.35    0.11
   6   4   3    0.09    0.13
   6   4   4    1.40    0.31
   6   4   4    1.34    0.18
   6   4   5    3.07    0.42
   6   4   6    4.85    0.50
   6   4   7    0.95    0.28
   6   4   8    7.78    0.62
   6   4   8    8.22    0.52
   6   4   8    8.21    0.63
   6   4   9   14.44    0.89
   6   4   9   15.11    0.78
   6   4   9   16.58    0.93
   6   4  10    0.07    0.17
   6   4  10    0.05    0.11
   6   4  10   -0.05    0.20
   6   4  11    3.73    0.36
   6   4  11    3.68    0.30
   6   4  11    3.88    0.38
   6   4  12    0.74    0.19
   6   4  12    0.53    0.16
   6   5  -9    0.16    0.08
   6   5  -8    0.69    0.13
   6   5  -7   -0.07    0.11
   6   5  -6    1.08    0.23
   6   5  -5   -0.14    0.16
   6   5  -5    0.02    0.20
   6   5  -4    0.02    0.24
   6   5  -4    0.24    0.24
   6   5  -4    0.05    0.15
   6   5  -3    0.28    0.28
   6   5  -3    0.22    0.23
   6   5  -3    0.29    0.16
   6   5  -2    6.02    0.45
   6   5  -2    6.20    0.64
   6   5  -2    6.10    0.45
   6   5  -2    7.26    0.59
   6   5  -1    4.47    0.41
   6   5  -1    3.76    0.53
   6   5  -1    4.90    0.40
   6   5   0    5.44    0.47
   6   5   0    5.01    0.40
   6   5   0    4.51    0.55
   6   5   1    2.55    0.29
   6   5   1    3.55    0.40
   6   5   1    2.88    0.29
   6   5   2    7.18    0.56
   6   5   2    5.74    0.42
   6   5   2    6.12    0.43
   6   5   2    5.42    0.59
   6   5   3    6.91    0.57
   6   5   3    6.60    0.43
   6   5   3    6.26    0.60
   6   5   3    6.07    0.43
   6   5   4    0.67    0.15
   6   5   4    0.78    0.30
   6   5   4    1.15    0.31
   6   5   5   20.61    1.18
   6   5   5   20.08    0.96
   6   5   6    0.06    0.10
   6   5   6    0.04    0.25
   6   5   6   -0.02    0.21
   6   5   7   11.08    0.75
   6   5   7   10.19    0.58
   6   5   7   10.26    0.74
   6   5   8    0.48    0.23
   6   5   8    0.87    0.18
   6   5   8    0.84    0.26
   6   5   9    0.11    0.21
   6   5   9    0.11    0.13
   6   5   9   -0.09    0.18
   6   5  10    3.48    0.39
   6   5  10    3.49    0.32
   6   5  10    4.00    0.31
   6   5  10    3.21    0.36
   6   5  11    4.04    0.39
   6   5  11    3.55    0.31
   6   5  11    3.34    0.28
   6   5  11    3.37    0.32
   6   5  12    0.66    0.14
   6   5  12    0.69    0.19
   6   5  13    0.16    0.09
   6   6  -9    0.16    0.06
   6   6  -8    0.09    0.09
   6   6  -7    3.86    0.29
   6   6  -6    1.78    0.26
   6   6  -5    0.02    0.19
   6   6  -4    0.59    0.17
   6   6  -4    0.52    0.24
   6   6  -4    0.24    0.25
   6   6  -3    0.02    0.22
   6   6  -3    0.16    0.14
   6   6  -3   -0.12    0.28
   6   6  -2    0.06    0.14
   6   6  -2    0.17    0.30
   6   6  -1    0.21    0.26
   6   6  -1    0.27    0.15
   6   6  -1    0.50    0.35
   6   6  -1    0.15    0.16
   6   6   0    8.79    0.56
   6   6   0    9.46    0.70
   6   6   0    9.12    0.58
   6   6   0    9.83    0.64
   6   6   1   -0.01    0.12
   6   6   1    0.14    0.25
   6   6   1   -0.01    0.12
   6   6   1    0.20    0.30
   6   6   1    0.09    0.20
   6   6   2    9.50    0.60
   6   6   2    9.67    0.58
   6   6   2   10.77    0.74
   6   6   2    9.75    0.79
   6   6   2   11.36    0.74
   6   6   3    3.87    0.35
   6   6   3    3.56    0.31
   6   6   3    5.02    0.49
   6   6   3    4.21    0.52
   6   6   3    4.42    0.46
   6   6   4    0.48    0.15
   6   6   4    0.84    0.26
   6   6   4    0.81    0.28
   6   6   4    0.35    0.25
   6   6   5   14.99    0.79
   6   6   5   16.25    0.89
   6   6   5   13.79    0.95
   6   6   5   15.36    0.93
   6   6   6    0.47    0.15
   6   6   6    0.64    0.22
   6   6   6    0.45    0.24
   6   6   7    0.64    0.15
   6   6   7    0.09    0.24
   6   6   7    0.09    0.14
   6   6   7    0.12    0.16
   6   6   7    0.02    0.21
   6   6   8    0.13    0.23
   6   6   8    0.05    0.14
   6   6   8   -0.02    0.18
   6   6   9    1.80    0.31
   6   6   9    2.13    0.26
   6   6   9    1.65    0.28
   6   6  10    0.67    0.25
   6   6  10    0.64    0.16
   6   6  10    0.69    0.19
   6   6  11    0.70    0.15
   6   6  11    1.15    0.25
   6   6  11    0.72    0.16
   6   6  12    2.68    0.24
   6   6  12    2.56    0.30
   6   6  12    2.82    0.26
   6   6  13    0.01    0.07
   6   6  13   -0.02    0.08
   6   6  13   -0.08    0.12
   6   6  14    0.12    0.07
   6   7  -8    0.34    0.08
   6   7  -7    0.96    0.14
   6   7  -6    1.52    0.19
   6   7  -4    0.39    0.23
   6   7  -4    0.43    0.16
   6   7  -3    1.12    0.19
   6   7  -3    0.49    0.29
   6   7  -2    3.16    0.31
   6   7  -2    3.28    0.48
   6   7  -1    0.43    0.27
   6   7  -1    0.45    0.16
   6   7  -1    0.41    0.16
   6   7  -1    0.47    0.18
   6   7   0   -0.01    0.12
   6   7   0    0.11    0.25
   6   7   0    0.01    0.13
   6   7   0    0.20    0.29
   6   7   0   -0.02    0.17
   6   7   1    0.32    0.15
   6   7   1    0.56    0.26
   6   7   1    0.35    0.15
   6   7   1    0.57    0.33
   6   7   1    0.62    0.24
   6   7   2    0.77    0.17
   6   7   2    0.69    0.26
   6   7   2    0.64    0.16
   6   7   2    0.88    0.35
   6   7   2    0.73    0.26
   6   7   3    0.10    0.13
   6   7   3    0.24    0.21
   6   7   3    0.20    0.12
   6   7   3    0.24    0.29
   6   7   3    0.44    0.24
   6   7   4    1.69    0.23
   6   7   4    2.02    0.32
   6   7   4    1.38    0.19
   6   7   4    1.80    0.36
   6   7   4    1.94    0.34
   6   7   5    1.55    0.22
   6   7   5    2.15    0.29
   6   7   5    1.48    0.34
   6   7   5    1.27    0.32
   6   7   6    0.48    0.15
   6   7   6    0.47    0.18
   6   7   6    0.59    0.26
   6   7   7    0.47    0.27
   6   7   7    0.50    0.17
   6   7   7    0.63    0.15
   6   7   7    0.69    0.25
   6   7   8    0.25    0.15
   6   7   8    0.23    0.20
   6   7   8    0.13    0.23
   6   7   9    1.35    0.22
   6   7   9    1.06    0.29
   6   7  10    4.10    0.35
   6   7  10    4.58    0.43
   6   7  11    0.08    0.11
   6   7  11   -0.04    0.09
   6   7  12    1.90    0.25
   6   7  12    2.13    0.20
   6   7  12    2.40    0.23
   6   7  13    0.71    0.12
   6   7  13    0.81    0.14
   6   7  14    0.02    0.04
   6   7  14   -0.04    0.06
   6   8  -7    0.54    0.09
   6   8  -7    0.47    0.09
   6   8  -6    4.04    0.27
   6   8  -6    4.12    0.28
   6   8  -5    0.14    0.10
   6   8  -4   -0.04    0.10
   6   8  -4   -0.02    0.12
   6   8  -3    1.61    0.20
   6   8  -3    1.16    0.20
   6   8  -2    3.26    0.30
   6   8  -2    3.31    0.31
   6   8  -2    2.74    0.38
   6   8  -1    5.20    0.39
   6   8  -1    5.34    0.39
   6   8  -1    4.46    0.46
   6   8  -1    4.44    0.54
   6   8   0    2.71    0.28
   6   8   0    2.78    0.29
   6   8   0    2.38    0.36
   6   8   0    2.28    0.42
   6   8   0    2.77    0.32
   6   8   1    0.14    0.12
   6   8   1    0.11    0.13
   6   8   1    0.05    0.21
   6   8   1   -0.02    0.27
   6   8   1    0.53    0.22
   6   8   2   -0.04    0.12
   6   8   2   -0.04    0.12
   6   8   2    0.08    0.20
   6   8   2    0.09    0.27
   6   8   2    0.23    0.20
   6   8   3    0.04    0.12
   6   8   3    0.05    0.19
   6   8   3    0.25    0.25
   6   8   3    0.50    0.25
   6   8   4    0.29    0.14
   6   8   4    0.27    0.17
   6   8   4    0.17    0.26
   6   8   4    0.60    0.25
   6   8   5    3.17    0.31
   6   8   5    2.76    0.31
   6   8   5    2.95    0.41
   6   8   5    3.64    0.42
   6   8   6    3.59    0.42
   6   8   6    3.65    0.32
   6   8   7    0.83    0.19
   6   8   7    0.75    0.16
   6   8   7    0.78    0.24
   6   8   8    3.36    0.32
   6   8   8    3.64    0.42
   6   8   9    3.30    0.31
   6   8   9    3.22    0.39
   6   8  10    1.62    0.22
   6   8  10    1.58    0.28
   6   8  11   -0.13    0.18
   6   8  11    0.04    0.09
   6   8  11   -0.02    0.08
   6   8  12    0.11    0.13
   6   8  12    0.30    0.10
   6   8  12    0.50    0.12
   6   8  13    0.02    0.06
   6   8  13    0.01    0.07
   6   9  -6    0.72    0.09
   6   9  -5    2.11    0.18
   6   9  -4    0.68    0.12
   6   9  -3    0.09    0.10
   6   9  -3    0.11    0.10
   6   9  -2    0.23    0.13
   6   9  -2    0.33    0.12
   6   9  -1    2.86    0.27
   6   9  -1    3.11    0.28
   6   9   0    1.82    0.24
   6   9   0    2.84    0.26
   6   9   1    0.49    0.18
   6   9   1    0.78    0.17
   6   9   2    0.72    0.22
   6   9   2    0.45    0.15
   6   9   3    0.04    0.12
   6   9   3    0.19    0.13
   6   9   3   -0.19    0.25
   6   9   3    0.15    0.11
   6   9   4    0.05    0.12
   6   9   4    0.09    0.13
   6   9   4   -0.22    0.24
   6   9   4    0.02    0.08
   6   9   5    0.08    0.14
   6   9   5    0.01    0.10
   6   9   5   -0.23    0.23
   6   9   6    4.94    0.47
   6   9   6    4.81    0.37
   6   9   6    4.09    0.33
   6   9   7    1.12    0.18
   6   9   8    0.41    0.23
   6   9   9    0.24    0.18
   6   9  10    1.70    0.19
   6   9  10    1.28    0.23
   6   9  10    1.87    0.21
   6   9  11    1.97    0.18
   6   9  11    1.50    0.21
   6   9  11    1.78    0.19
   6   9  12    0.07    0.06
   6   9  12    0.01    0.07
   6   9  12   -0.01    0.06
   6   9  13    1.99    0.15
   6  10  -5    0.07    0.05
   6  10  -3    0.55    0.12
   6  10  -2    0.03    0.09
   6  10  -1    0.16    0.07
   6  10  -1    0.23    0.12
   6  10   0    0.13    0.08
   6  10   0    0.22    0.11
   6  10   0    0.06    0.10
   6  10   1    1.91    0.21
   6  10   1    2.54    0.21
   6  10   1    2.27    0.23
   6  10   1    2.15    0.22
   6  10   2   13.66    0.63
   6  10   2   12.63    0.64
   6  10   2   13.00    0.64
   6  10   3    0.03    0.18
   6  10   3    0.22    0.11
   6  10   3    0.22    0.11
   6  10   3    0.25    0.11
   6  10   4   -0.13    0.17
   6  10   4    0.03    0.10
   6  10   4   -0.03    0.11
   6  10   4    0.01    0.07
   6  10   5   -0.13    0.19
   6  10   5    0.10    0.11
   6  10   5    0.03    0.10
   6  10   6   16.70    0.91
   6  10   6   17.90    0.81
   6  10   6   16.70    0.79
   6  10   7    5.08    0.35
   6  10   8    0.22    0.11
   6  10   8    0.20    0.17
   6  10   9    0.07    0.15
   6  10   9    0.39    0.11
   6  10   9    0.39    0.10
   6  10  10    1.58    0.15
   6  10  10    1.05    0.17
   6  10  11    5.51    0.27
   6  10  11    4.16    0.27
   6  11  -2    0.07    0.04
   6  11  -2    0.01    0.05
   6  11  -1    0.02    0.05
   6  11  -1   -0.02    0.06
   6  11   0    2.10    0.18
   6  11   0    2.14    0.17
   6  11   1    2.13    0.18
   6  11   2    0.03    0.05
   6  11   2    0.09    0.07
   6  11   3    0.08    0.09
   6  11   3   -0.03    0.06
   6  11   3    0.02    0.05
   6  11   4    5.18    0.29
   6  11   4    5.39    0.36
   6  11   5    0.89    0.11
   6  11   5    0.94    0.17
   6  11   6   -0.06    0.06
   6  11   6   -0.09    0.11
   6  11   7    0.86    0.11
   6  11   7    1.01    0.16
   6  11   8   16.71    0.68
   6  11   8   14.94    0.67
   6  11   9    0.85    0.09
   6  11   9    0.71    0.11
   6  11   9    0.70    0.09
   7  -5   1   12.02    0.52
   7  -5   2    4.99    0.28
   7  -5   4    1.93    0.15
   7  -5   5    1.18    0.11
   7  -4  -1    0.97    0.10
   7  -4  -1    0.98    0.10
   7  -4   0    0.04    0.08
   7  -4   0    0.00    0.05
   7  -4   1    2.22    0.16
   7  -4   1    2.78    0.23
   7  -4   2    1.44    0.12
   7  -4   2    1.84    0.20
   7  -4   3    8.39    0.38
   7  -4   4    8.07    0.46
   7  -4   5    0.99    0.15
   7  -4   6    0.10    0.06
   7  -4   6    0.10    0.08
   7  -4   6    0.03    0.09
   7  -4   7    5.94    0.33
   7  -4   7    6.93    0.35
   7  -4   8    2.13    0.16
   7  -4   8    2.43    0.18
   7  -4   9    1.42    0.12
   7  -3  -3    0.26    0.05
   7  -3  -2    1.53    0.11
   7  -3  -2    1.29    0.12
   7  -3  -1    3.53    0.23
   7  -3  -1    3.26    0.24
   7  -3   0    5.19    0.30
   7  -3   0    5.22    0.35
   7  -3   1   15.99    0.71
   7  -3   1   16.58    0.80
   7  -3   2    1.59    0.15
   7  -3   2    1.68    0.23
   7  -3   3    0.87    0.13
   7  -3   3    0.62    0.10
   7  -3   4    0.67    0.13
   7  -3   4    0.99    0.19
   7  -3   4    0.67    0.16
   7  -3   5    0.09    0.10
   7  -3   5    0.02    0.12
   7  -3   6    0.18    0.12
   7  -3   6    0.24    0.13
   7  -3   7    1.27    0.18
   7  -3   7    1.01    0.17
   7  -3   8    0.72    0.15
   7  -3   9   20.89    0.92
   7  -3  10   56.71    2.19
   7  -2  -5   -0.02    0.04
   7  -2  -4    0.04    0.06
   7  -2  -3    0.33    0.08
   7  -2  -2    2.52    0.20
   7  -2  -2    2.32    0.20
   7  -2  -1    3.20    0.24
   7  -2  -1    3.74    0.22
   7  -2  -1    3.02    0.27
   7  -2   0    1.07    0.19
   7  -2   0    0.86    0.13
   7  -2   1    0.10    0.14
   7  -2   1    0.18    0.09
   7  -2   2    7.49    0.46
   7  -2   2    8.30    0.43
   7  -2   3    0.04    0.10
   7  -2   3    0.09    0.07
   7  -2   3   -0.01    0.13
   7  -2   4    0.88    0.18
   7  -2   4    0.95    0.19
   7  -2   5    0.13    0.14
   7  -2   5    0.09    0.15
   7  -2   5    0.08    0.14
   7  -2   6   17.34    0.84
   7  -2   6   14.58    0.78
   7  -2   6   16.19    0.84
   7  -2   7    0.23    0.15
   7  -2   7    0.27    0.14
   7  -2   7    0.05    0.13
   7  -2   8   10.27    0.59
   7  -2   8    9.47    0.55
   7  -2   8    9.80    0.54
   7  -2   9    0.64    0.16
   7  -2   9    0.78    0.16
   7  -2  10    1.51    0.18
   7  -2  11    3.60    0.27
   7  -2  11    3.75    0.25
   7  -2  12    0.01    0.06
   7  -2  12    0.04    0.05
   7  -1  -6    4.77    0.24
   7  -1  -5    0.65    0.10
   7  -1  -4    0.16    0.08
   7  -1  -3    3.43    0.24
   7  -1  -2    0.02    0.09
   7  -1  -2    0.03    0.08
   7  -1  -1    3.03    0.24
   7  -1  -1    3.80    0.25
   7  -1  -1    3.06    0.28
   7  -1   0    0.63    0.17
   7  -1   0    0.79    0.13
   7  -1   0    1.06    0.13
   7  -1   1    0.31    0.16
   7  -1   1    0.39    0.11
   7  -1   1    0.28    0.13
   7  -1   2    0.34    0.18
   7  -1   2    0.26    0.09
   7  -1   2    0.23    0.14
   7  -1   3    0.24    0.16
   7  -1   3    0.20    0.18
   7  -1   3    0.13    0.15
   7  -1   4    0.26    0.16
   7  -1   4    0.47    0.18
   7  -1   5    0.72    0.18
   7  -1   5    0.62    0.21
   7  -1   5    0.51    0.19
   7  -1   6    0.46    0.16
   7  -1   6    0.48    0.20
   7  -1   6    0.35    0.18
   7  -1   7    8.42    0.56
   7  -1   7    8.48    0.55
   7  -1   7    7.53    0.50
   7  -1   8    6.58    0.48
   7  -1   8    5.62    0.41
   7  -1   9    0.78    0.17
   7  -1  10   11.06    0.62
   7  -1  10   10.24    0.57
   7  -1  10   10.76    0.52
   7  -1  11   25.71    1.10
   7  -1  11   23.70    1.05
   7  -1  12    1.23    0.16
   7  -1  12    1.23    0.14
   7   0  -7    0.27    0.05
   7   0  -6    0.18    0.07
   7   0  -5    2.24    0.18
   7   0  -4   -0.02    0.08
   7   0  -4    0.14    0.10
   7   0  -3    0.09    0.10
   7   0  -2    4.42    0.30
   7   0  -1    0.84    0.17
   7   0  -1    1.02    0.18
   7   0  -1    1.04    0.15
   7   0   0    0.11    0.14
   7   0   0    0.15    0.14
   7   0   0    0.15    0.09
   7   0   0    0.09    0.09
   7   0   1    1.28    0.23
   7   0   1    1.29    0.15
   7   0   1    1.23    0.23
   7   0   2    0.39    0.18
   7   0   2    0.16    0.17
   7   0   3    2.56    0.30
   7   0   3    3.52    0.38
   7   0   3    2.72    0.33
   7   0   4    0.05    0.14
   7   0   4    0.11    0.17
   7   0   5    0.08    0.14
   7   0   5   -0.02    0.17
   7   0   5    0.14    0.18
   7   0   6    0.01    0.13
   7   0   6    0.08    0.17
   7   0   6    0.10    0.18
   7   0   7    3.59    0.38
   7   0   7    3.12    0.31
   7   0   7    3.56    0.36
   7   0   8    0.94    0.20
   7   0   9    1.16    0.23
   7   0   9    0.72    0.17
   7   0  10    4.74    0.39
   7   0  10    3.83    0.32
   7   0  10    4.50    0.32
   7   0  11    7.47    0.45
   7   0  11    8.23    0.50
   7   0  12    0.01    0.08
   7   0  12   -0.02    0.10
   7   0  13    6.12    0.32
   7   0  13    7.58    0.36
   7   1  -7    0.02    0.05
   7   1  -6    1.08    0.13
   7   1  -5    1.50    0.16
   7   1  -4    0.01    0.10
   7   1  -4    0.11    0.11
   7   1  -3    0.83    0.14
   7   1  -2    0.94    0.16
   7   1  -2    0.83    0.18
   7   1  -1   12.69    0.61
   7   1  -1   11.05    0.67
   7   1   0    2.92    0.31
   7   1   0    2.79    0.24
   7   1   0    2.52    0.32
   7   1   1    4.60    0.40
   7   1   1    4.18    0.28
   7   1   1    3.58    0.38
   7   1   2    6.94    0.53
   7   1   2    6.38    0.50
   7   1   3   11.27    0.70
   7   1   3    9.67    0.61
   7   1   3   11.04    0.70
   7   1   4    0.50    0.24
   7   1   4    0.20    0.21
   7   1   4    0.30    0.15
   7   1   5    1.99    0.31
   7   1   5    1.65    0.24
   7   1   6    2.14    0.32
   7   1   6    1.67    0.31
   7   1   6    1.56    0.23
   7   1   7    0.22    0.13
   7   1   8    1.35    0.26
   7   1   8    1.29    0.21
   7   1   9    3.81    0.37
   7   1   9    3.26    0.30
   7   1  10    0.04    0.10
   7   1  10   -0.02    0.12
   7   1  10    0.14    0.15
   7   1  11    1.77    0.24
   7   1  11    1.57    0.18
   7   1  11    1.30    0.18
   7   1  12    0.64    0.11
   7   1  12    0.96    0.16
   7   1  13    2.75    0.20
   7   2  -7    4.67    0.25
   7   2  -6    1.79    0.16
   7   2  -5    2.19    0.20
   7   2  -5    2.80    0.21
   7   2  -4    7.67    0.46
   7   2  -4    7.71    0.43
   7   2  -3    2.29    0.22
   7   2  -3    2.49    0.28
   7   2  -2    1.94    0.21
   7   2  -2    1.86    0.27
   7   2  -1   14.74    0.69
   7   2  -1   12.59    0.78
   7   2   0   16.76    0.77
   7   2   0   15.26    0.90
   7   2   1    2.22    0.21
   7   2   1    2.17    0.32
   7   2   2   11.54    0.75
   7   2   3   10.57    0.72
   7   2   4    8.11    0.54
   7   2   4    9.96    0.68
   7   2   5   -0.01    0.11
   7   2   6    3.57    0.31
   7   2   7    1.04    0.19
   7   2   7    1.64    0.30
   7   2   8    0.43    0.14
   7   2   8    0.97    0.24
   7   2   9    3.68    0.38
   7   2   9    3.88    0.31
   7   2  10   -0.01    0.09
   7   2  10    0.11    0.13
   7   2  10    0.07    0.16
   7   2  11    0.10    0.14
   7   2  11    0.23    0.12
   7   2  11   -0.01    0.08
   7   2  12    5.76    0.38
   7   2  13    1.00    0.12
   7   3  -6    6.35    0.34
   7   3  -5    2.90    0.24
   7   3  -5    3.13    0.24
   7   3  -4    0.19    0.14
   7   3  -4    0.20    0.12
   7   3  -3    0.68    0.19
   7   3  -3    1.31    0.24
   7   3  -3    1.00    0.16
   7   3  -2    0.45    0.21
   7   3  -2    0.44    0.13
   7   3  -2    0.29    0.12
   7   3  -2    0.63    0.23
   7   3  -1   13.82    0.87
   7   3  -1   16.67    0.76
   7   3  -1   14.81    0.77
   7   3   0   26.35    1.15
   7   3   0   27.64    1.34
   7   3   1    0.29    0.12
   7   3   1    0.04    0.22
   7   3   2   33.63    1.62
   7   3   3    0.19    0.24
   7   3   5    3.89    0.31
   7   3   6    0.42    0.25
   7   3   6    0.46    0.13
   7   3   7    2.46    0.22
   7   3   7    2.92    0.35
   7   3   7    2.12    0.34
   7   3   8    0.30    0.20
   7   3   8    0.25    0.21
   7   3   9    2.42    0.29
   7   3   9    2.15    0.31
   7   3  10    0.04    0.16
   7   3  10    0.03    0.15
   7   3  11    3.51    0.32
   7   3  11    3.76    0.30
   7   3  12    0.01    0.10
   7   3  12    0.01    0.09
   7   4  -6    2.41    0.18
   7   4  -5    0.31    0.12
   7   4  -5    0.52    0.11
   7   4  -4    0.20    0.11
   7   4  -4    0.03    0.15
   7   4  -3    1.71    0.26
   7   4  -3    1.72    0.20
   7   4  -3    1.00    0.23
   7   4  -2    3.89    0.30
   7   4  -2    4.58    0.40
   7   4  -1    2.26    0.32
   7   4  -1    1.93    0.22
   7   4  -1    2.14    0.34
   7   4  -1    1.59    0.21
   7   4   0   30.08    1.28
   7   4   0   29.30    1.48
   7   4   0   31.07    1.36
   7   4   1   76.24    2.96
   7   4   1   75.22    3.20
   7   4   1   80.76    3.10
   7   4   2   16.63    0.79
   7   4   2   17.35    1.02
   7   4   3    1.27    0.28
   7   4   4    5.15    0.47
   7   4   5    1.72    0.33
   7   4   5    1.89    0.32
   7   4   6   23.21    1.22
   7   4   7    0.66    0.14
   7   4   7    0.55    0.22
   7   4   7    0.47    0.23
   7   4   8   17.14    0.95
   7   4   8   17.19    0.80
   7   4   8   18.44    0.95
   7   4   9    0.32    0.19
   7   4   9    0.48    0.10
   7   4   9    0.63    0.20
   7   4  10    3.75    0.35
   7   4  10    4.60    0.37
   7   4  11    0.40    0.14
   7   4  11    0.49    0.15
   7   4  12    0.71    0.13
   7   5  -6    0.34    0.08
   7   5  -5   -0.06    0.10
   7   5  -5    0.04    0.07
   7   5  -4    0.66    0.17
   7   5  -4    0.75    0.13
   7   5  -3    0.52    0.19
   7   5  -3    0.59    0.14
   7   5  -3    0.14    0.16
   7   5  -2    1.83    0.28
   7   5  -2    1.94    0.21
   7   5  -2    1.27    0.27
   7   5  -1    4.99    0.33
   7   5  -1    4.76    0.47
   7   5   0   14.01    0.70
   7   5   0   14.90    0.85
   7   5   0   14.54    0.89
   7   5   0   14.79    0.76
   7   5   1    6.82    0.41
   7   5   1    8.20    0.57
   7   5   1    7.60    0.61
   7   5   1    6.82    0.49
   7   5   2    4.40    0.31
   7   5   2    5.76    0.48
   7   5   2    5.06    0.43
   7   5   3   44.48    1.91
   7   5   3   42.82    1.89
   7   5   4   40.95    2.01
   7   5   4   48.92    1.98
   7   5   5    1.60    0.33
   7   5   5    1.57    0.29
   7   5   6    4.78    0.39
   7   5   6    4.24    0.44
   7   5   7    3.04    0.27
   7   5   7    3.24    0.30
   7   5   7    2.39    0.34
   7   5   7    2.80    0.35
   7   5   8   10.79    0.71
   7   5   8   12.36    0.62
   7   5   8   13.02    0.74
   7   5   9    0.63    0.20
   7   5   9    0.76    0.13
   7   5   9    0.72    0.21
   7   5  10    0.05    0.13
   7   5  10    0.03    0.07
   7   5  10    0.22    0.16
   7   5  11    0.05    0.09
   7   5  11    0.24    0.15
   7   5  12    0.62    0.12
   7   6  -6    0.30    0.07
   7   6  -5   -0.04    0.07
   7   6  -4    0.01    0.04
   7   6  -4   -0.07    0.12
   7   6  -4    0.11    0.09
   7   6  -3    1.50    0.14
   7   6  -3    2.11    0.19
   7   6  -3    2.16    0.25
   7   6  -2    4.44    0.28
   7   6  -2    4.24    0.43
   7   6  -2    5.19    0.33
   7   6  -2    4.21    0.40
   7   6  -1    0.05    0.08
   7   6  -1    0.13    0.11
   7   6  -1   -0.10    0.23
   7   6   0    0.25    0.09
   7   6   0    0.24    0.21
   7   6   0    0.22    0.12
   7   6   0    0.48    0.27
   7   6   0    0.27    0.14
   7   6   1    1.84    0.30
   7   6   1    1.72    0.19
   7   6   1    1.61    0.17
   7   6   1    1.78    0.25
   7   6   2    4.65    0.32
   7   6   2    6.63    0.49
   7   6   2    4.71    0.31
   7   6   2    6.51    0.46
   7   6   3    0.06    0.09
   7   6   3    0.34    0.20
   7   6   3    0.44    0.28
   7   6   3    0.06    0.19
   7   6   4    0.17    0.09
   7   6   4    0.72    0.21
   7   6   4    0.62    0.27
   7   6   4    0.12    0.20
   7   6   5   10.40    0.59
   7   6   5   10.36    0.70
   7   6   5   10.47    0.64
   7   6   6    3.29    0.29
   7   6   6    2.99    0.30
   7   6   6    3.27    0.38
   7   6   7    9.06    0.61
   7   6   7    8.64    0.50
   7   6   7    8.03    0.59
   7   6   8    0.44    0.19
   7   6   8    0.27    0.11
   7   6   8    0.34    0.19
   7   6   9    4.42    0.36
   7   6   9    4.57    0.32
   7   6   9    4.61    0.39
   7   6  10    5.45    0.36
   7   6  10    5.58    0.34
   7   6  11    0.34    0.08
   7   6  11    0.47    0.15
   7   6  12    0.02    0.07
   7   7  -5    0.04    0.05
   7   7  -4    0.21    0.05
   7   7  -4    0.24    0.08
   7   7  -3    0.75    0.09
   7   7  -3    0.83    0.12
   7   7  -2    0.44    0.09
   7   7  -2    0.39    0.11
   7   7  -1    1.38    0.15
   7   7  -1    1.65    0.18
   7   7  -1    1.45    0.25
   7   7   0    5.71    0.35
   7   7   0    6.84    0.48
   7   7   0    6.32    0.36
   7   7   0    5.40    0.36
   7   7   1    4.66    0.31
   7   7   1    5.46    0.43
   7   7   1    4.96    0.31
   7   7   1    4.72    0.36
   7   7   2    0.04    0.08
   7   7   2   -0.03    0.08
   7   7   2    0.26    0.19
   7   7   2    0.22    0.23
   7   7   2    0.15    0.16
   7   7   3    0.51    0.11
   7   7   3    0.41    0.19
   7   7   3    0.61    0.26
   7   7   3    0.64    0.20
   7   7   4    0.62    0.12
   7   7   4    0.96    0.24
   7   7   4    0.61    0.19
   7   7   4    0.88    0.28
   7   7   5   -0.03    0.08
   7   7   5    0.16    0.12
   7   7   5    0.02    0.14
   7   7   5    0.46    0.24
   7   7   5   -0.01    0.18
   7   7   6    0.20    0.12
   7   7   6   -0.01    0.12
   7   7   6    0.10    0.20
   7   7   6    0.24    0.20
   7   7   7    3.19    0.27
   7   7   7    3.23    0.34
   7   7   8    2.44    0.30
   7   7   8    2.08    0.21
   7   7   8    2.24    0.26
   7   7   9    0.70    0.14
   7   7   9    1.45    0.22
   7   7  10    0.68    0.11
   7   7  10    1.01    0.19
   7   7  11    0.01    0.05
   7   7  11    0.02    0.10
   7   8  -3    0.01    0.04
   7   8  -2    0.83    0.10
   7   8  -1    1.58    0.14
   7   8   0    0.17    0.08
   7   8   0    0.13    0.15
   7   8   1    0.41    0.12
   7   8   1    0.72    0.12
   7   8   1    0.51    0.17
   7   8   2    0.77    0.18
   7   8   2    1.02    0.18
   7   8   2    0.92    0.13
   7   8   2    0.67    0.11
   7   8   2    0.43    0.21
   7   8   3    0.11    0.09
   7   8   3   -0.06    0.14
   7   8   3   -0.11    0.21
   7   8   4    2.00    0.18
   7   8   4    1.47    0.20
   7   8   4    1.52    0.27
   7   8   5    0.33    0.12
   7   8   5    0.07    0.08
   7   8   5    0.03    0.17
   7   8   6    3.40    0.26
   7   8   6    4.02    0.35
   7   8   7    2.58    0.22
   7   8   7    1.72    0.21
   7   8   8    1.78    0.24
   7   8   8    1.46    0.17
   7   8   8    1.09    0.12
   7   8   9    1.10    0.19
   7   8   9    1.22    0.14
   7   8   9    0.72    0.09
   7   8  10    1.37    0.17
   7   8  10    1.31    0.14
   7   9  -1    0.63    0.08
   7   9  -1    0.72    0.08
   7   9  -1    0.69    0.08
   7   9   0    0.07    0.05
   7   9   0    0.11    0.06
   7   9   0    0.18    0.06
   7   9   1    1.75    0.15
   7   9   1    1.54    0.14
   7   9   2    0.88    0.12
   7   9   2    0.76    0.10
   7   9   3   -0.02    0.11
   7   9   3    0.04    0.08
   7   9   3    0.04    0.07
   7   9   4    2.45    0.25
   7   9   4    3.26    0.23
   7   9   4    2.73    0.20
   7   9   5   -0.06    0.13
   7   9   6    0.90    0.17
   7   9   7    0.37    0.15
   7   9   7    0.41    0.10
   7   9   8    0.14    0.05
   7   9   8    0.03    0.06
   7   9   9    0.87    0.13
   7   9   9    0.97    0.11
   7  10   3    0.38    0.06
   7  10   4    0.18    0.06
   7  10   5    0.61    0.08
   7  10   6    0.05    0.06
   7  10   6    0.17    0.05
   8   0   0    1.41    0.12
   8   0   1   -0.02    0.06
   8   0   2    1.68    0.16
   8   0   4    0.26    0.09
   8   0   5    0.04    0.08
   8   0   6    0.78    0.13
   8   0   6    0.95    0.14
   8   0   7    0.14    0.09
   8   0   7    0.20    0.08
   8   0   8   20.02    0.85
   8   1  -1    0.11    0.06
   8   1   0    2.51    0.20
   8   1   1    1.17    0.13
   8   1   2    0.54    0.12
   8   1   2    0.26    0.09
   8   1   3    0.30    0.12
   8   1   3    0.32    0.11
   8   1   4    1.49    0.19
   8   1   4    1.78    0.20
   8   1   5    0.39    0.13
   8   1   6    0.57    0.14
   8   1   6    0.39    0.13
   8   1   7    1.41    0.17
   8   1   7    1.24    0.17
   8   1   8    1.24    0.14
   8   1   9    0.38    0.10
   8   2  -1    0.38    0.09
   8   2   0    2.20    0.19
   8   2   1    0.16    0.12
   8   2   1    0.17    0.10
   8   2   1   -0.02    0.07
   8   2   2   -0.04    0.09
   8   2   2    0.09    0.11
   8   2   3    0.13    0.12
   8   2   3    0.20    0.13
   8   2   4    0.23    0.14
   8   2   4    0.47    0.15
   8   2   5    4.85    0.36
   8   2   6    0.34    0.14
   8   2   6    0.27    0.14
   8   2   7    0.76    0.15
   8   2   8    0.14    0.11
   8   2   8    0.20    0.10
   8   2   9    2.90    0.23
   8   2   9    2.81    0.20
   8   3  -1    0.12    0.08
   8   3   0    0.88    0.14
   8   3   0    0.29    0.09
   8   3   1   -0.04    0.11
   8   3   1    0.08    0.08
   8   3   2    0.32    0.15
   8   3   2    0.50    0.16
   8   3   2    0.42    0.12
   8   3   3    0.89    0.18
   8   3   3    0.73    0.17
   8   3   3    0.48    0.14
   8   3   4    0.17    0.13
   8   3   4    0.05    0.15
   8   3   4    0.19    0.13
   8   3   5    0.33    0.14
   8   3   5    0.32    0.15
   8   3   5    0.28    0.14
   8   3   6    2.79    0.23
   8   3   7    0.07    0.08
   8   3   7    0.03    0.13
   8   3   7    0.03    0.11
   8   3   8    0.84    0.16
   8   3   8    1.32    0.17
   8   3   9    0.05    0.09
   8   3   9    0.06    0.08
   8   4  -1    1.83    0.17
   8   4   0    0.28    0.10
   8   4   1    0.80    0.16
   8   4   1    0.52    0.09
   8   4   2    2.39    0.26
   8   4   2    2.12    0.20
   8   4   3    0.07    0.06
   8   4   3    0.12    0.13
   8   4   3    0.11    0.14
   8   4   3    0.09    0.11
   8   4   4    0.04    0.05
   8   4   4    0.06    0.11
   8   4   4    0.17    0.16
   8   4   4    0.01    0.11
   8   4   5    0.84    0.15
   8   4   5    0.75    0.17
   8   4   6    0.30    0.11
   8   4   6    0.25    0.15
   8   4   7    0.16    0.13
   8   4   7    0.09    0.11
   8   4   8    0.62    0.14
   8   4   8    0.87    0.14
   8   4   9    0.11    0.08
   8   4   9    0.08    0.08
   8   5  -1    2.39    0.18
   8   5   1    0.76    0.14
   8   5   1    0.41    0.14
   8   5   2    1.35    0.17
   8   5   2    1.35    0.20
   8   5   2    1.01    0.13
   8   5   3    0.71    0.10
   8   5   3    0.73    0.15
   8   5   3    1.20    0.21
   8   5   3    1.06    0.15
   8   5   4    0.41    0.13
   8   5   4    0.59    0.09
   8   5   4    0.76    0.14
   8   5   5    0.22    0.06
   8   5   5    0.19    0.10
   8   5   5    0.31    0.13
   8   5   6    0.20    0.07
   8   5   6    0.20    0.12
   8   5   7    0.62    0.15
   8   5   8    0.20    0.10
   8   5   8    0.12    0.10
   8   5   9    0.57    0.10
   8   6   0    0.06    0.05
   8   6   0   -0.04    0.07
   8   6   1    1.74    0.13
   8   6   1    1.76    0.16
   8   6   2    0.50    0.08
   8   6   2    0.60    0.12
   8   6   2    0.36    0.14
   8   6   3    2.17    0.19
   8   6   3    2.55    0.17
   8   6   3    2.10    0.17
   8   6   4    1.35    0.12
   8   6   4    1.05    0.13
   8   6   4    1.20    0.19
   8   6   4    1.41    0.16
   8   6   5    0.31    0.11
   8   6   5    0.18    0.12
   8   6   5    0.11    0.05
   8   6   6    0.17    0.11
   8   6   6    0.05    0.04
   8   6   7    0.09    0.09
   8   6   8    0.22    0.09
   8   7   2   -0.02    0.04
   8   7   3    0.58    0.07
   8   7   4    0.16    0.05
   8   7   5    6.88    0.34
   8   7   6    0.07    0.06
   0   0   0    0.00    0.00


TITL BZA-3CHO-STP-Form-I-Crysalis in P-1
REM P-1 (#2 in standard setting)
CELL 1.54184   6.624963  11.109828  15.959899  85.8155  78.1561  77.5970
ZERR    1.00   0.000393   0.000684   0.000955   0.0049   0.0050   0.0051
LATT  1
SFAC C H N O
UNIT 55.00 50.00 5.00 5.00
TREF
HKLF 4
END
_computing_structure_solution     'SHELXT 2018/2 (Sheldrick, 2018)'
;
_shelx_hkl_checksum                74022
_olex2_submission_special_instructions  'No special instructions were received'
_oxdiff_exptl_absorpt_empirical_details
;
Empirical correction (ABSPACK) includes:
- Absorption correction using spherical harmonics
- Frame scaling
;
_oxdiff_exptl_absorpt_empirical_full_max  2.695
_oxdiff_exptl_absorpt_empirical_full_min  0.579
