# Supplementary material for: Regulating photoreactivity in a polymorphic bi-component solid through large synthons
Source: Commun Chem. 2025 Apr 30;8:130. doi: 10.1038/s42004-025-01527-w (PMC12043805; doi:10.1038/s42004-025-01527-w)
Supplement: Supplementary file 4 — Supplementary Data 2 [file 42004_2025_1527_MOESM4_ESM.cif]

data_bza-3cho-stp-form-ii
_audit_creation_date               2025-01-15
_audit_creation_method
;
Olex2 1.5
(compiled 2024.02.16 svn.r378c4104 for OlexSys, GUI svn.r6928)
;
_shelx_SHELXL_version_number       '2018/3'
_audit_contact_author_address      ?
_audit_contact_author_email        ?
_audit_contact_author_name         ''
_audit_contact_author_phone        ?
_publ_contact_author_id_orcid      ?
_publ_section_references
;
Dolomanov, O.V., Bourhis, L.J., Gildea, R.J, Howard, J.A.K. & Puschmann, H.
 (2009), J. Appl. Cryst. 42, 339-341.

Sheldrick, G.M. (2015). Acta Cryst. A71, 3-8.

Sheldrick, G.M. (2015). Acta Cryst. C71, 3-8.
;
_chemical_name_common              ?
_chemical_name_systematic          ?
_chemical_formula_moiety           'C14 H12 N O, C14 H11 O3'
_chemical_formula_sum              'C28 H23 N O4'
_chemical_formula_weight           437.47
_chemical_melting_point            ?
loop_
  _atom_type_symbol
  _atom_type_description
  _atom_type_scat_dispersion_real
  _atom_type_scat_dispersion_imag
  _atom_type_scat_source
 'C' 'C' 0.0181 0.0091 'International Tables Vol C Tables 4.2.6.8 and 6.1.1.4'
 'H' 'H' 0.0000 0.0000 'International Tables Vol C Tables 4.2.6.8 and 6.1.1.4'
 'N' 'N' 0.0311 0.0180 'International Tables Vol C Tables 4.2.6.8 and 6.1.1.4'
 'O' 'O' 0.0492 0.0322 'International Tables Vol C Tables 4.2.6.8 and 6.1.1.4'

_shelx_space_group_comment
;
The symmetry employed for this shelxl refinement is uniquely defined
by the following loop, which should always be used as a source of
symmetry information in preference to the above space-group names.
They are only intended as comments.
;
_space_group_crystal_system        'monoclinic'
_space_group_IT_number             14
_space_group_name_H-M_alt          'P 1 21/c 1'
_space_group_name_Hall             '-P 2ybc'
loop_
  _space_group_symop_operation_xyz
 'x, y, z'
 '-x, y+1/2, -z+1/2'
 '-x, -y, -z'
 'x, -y-1/2, z-1/2'

_cell_length_a                     8.8395(3)
_cell_length_b                     17.8941(6)
_cell_length_c                     14.6917(8)
_cell_angle_alpha                  90
_cell_angle_beta                   90.398(4)
_cell_angle_gamma                  90
_cell_volume                       2323.80(17)
_cell_formula_units_Z              4
_cell_measurement_reflns_used      8575
_cell_measurement_temperature      298
_cell_measurement_theta_max        76.7570
_cell_measurement_theta_min        3.9050
_shelx_estimated_absorpt_T_max     0.936
_shelx_estimated_absorpt_T_min     0.877
_exptl_absorpt_coefficient_mu      0.675
_exptl_absorpt_correction_T_max    1.00000
_exptl_absorpt_correction_T_min    0.77190
_exptl_absorpt_correction_type     multi-scan
_exptl_absorpt_process_details
;
CrysAlisPro 1.171.39.20a (Rigaku Oxford Diffraction, 2015)
Empirical absorption correction using spherical harmonics,
 implemented in SCALE3 ABSPACK scaling algorithm.
;
_exptl_absorpt_special_details     ?
_exptl_crystal_colour              colourless
_exptl_crystal_colour_primary      colourless
_exptl_crystal_density_diffrn      1.250
_exptl_crystal_density_meas        ?
_exptl_crystal_density_method      ?
_exptl_crystal_description         block
_exptl_crystal_F_000               920
_exptl_crystal_size_max            0.2
_exptl_crystal_size_mid            0.1
_exptl_crystal_size_min            0.1
_exptl_transmission_factor_max     ?
_exptl_transmission_factor_min     ?
_diffrn_reflns_av_R_equivalents    0.0404
_diffrn_reflns_av_unetI/netI       0.0260
_diffrn_reflns_Laue_measured_fraction_full  1.000
_diffrn_reflns_Laue_measured_fraction_max  0.982
_diffrn_reflns_limit_h_max         11
_diffrn_reflns_limit_h_min         -10
_diffrn_reflns_limit_k_max         22
_diffrn_reflns_limit_k_min         -22
_diffrn_reflns_limit_l_max         18
_diffrn_reflns_limit_l_min         -18
_diffrn_reflns_number              27107
_diffrn_reflns_point_group_measured_fraction_full  1.000
_diffrn_reflns_point_group_measured_fraction_max  0.982
_diffrn_reflns_theta_full          67.684
_diffrn_reflns_theta_max           80.491
_diffrn_reflns_theta_min           3.893
_diffrn_ambient_temperature        298
_diffrn_detector                   'CCD plate'
_diffrn_detector_area_resol_mean   ?
_diffrn_measured_fraction_theta_full  1.000
_diffrn_measured_fraction_theta_max  0.982
_diffrn_measurement_details
;
List of Runs (angles in degrees, time in seconds):

  # Type    Start    End  Width  t~exp~   \w     \q     \k     \f   Frames
--------------------------------------------------------------------------
  1  \w    -88.00 -35.00   0.50    4.00    --    0.00 -82.00-180.00  106
  2  \w    -84.00  23.00   0.50    4.00    --    0.00 -57.00-120.00  214
  3  \w    -87.00 -37.00   0.50    4.00    --    0.00 -37.00 -60.00  100
  4  \w    -25.00  31.00   0.50    4.00    --    0.00 -82.00-180.00  112
  5  \w    -46.00 -17.00   0.50    4.00    --    0.00 -57.00  60.00   58
  6  \w    -31.00  19.00   0.50    4.00    --    0.00 -37.00 -60.00  100
  7  \w    -10.00  17.00   0.50    4.00    --    0.00  77.00 -60.00   54
  8  \w     98.00 197.00   0.50   13.00    --  107.20  15.00   0.00  198
  9  \w     86.00 140.00   0.50   13.00    --  107.20 -82.00  90.00  108
 10  \w     75.00 107.00   0.50   13.00    --  107.20  82.00 -90.00   64
 11  \w     88.00 194.00   0.50   13.00    --  107.20  45.00  90.00  212
 12  \w     29.00  66.00   0.50   13.00    --  107.20 -45.00 120.00   74
 13  \w     76.00 102.00   0.50   13.00    --  107.20 -45.00 120.00   52
 14  \w     62.00 132.00   0.50   13.00    --  107.20 -82.00   0.00  140
 15  \w     18.00  91.00   0.50   13.00    --  107.20 -61.00 120.00  146
 16  \w     88.00 137.00   0.50   13.00    --  107.20  45.00 120.00   98
 17  \w     23.00  80.00   0.50   13.00    --  107.20 -82.00  90.00  114
 18  \w    138.00 170.00   0.50   13.00    --  107.20  77.00  30.00   64
 19  \w     77.00 121.00   0.50   13.00    --  107.20  77.00  30.00   88
 20  \w     21.00 136.00   0.50   13.00    --  107.20 -82.00-150.00  230
 21  \w     87.00 136.00   0.50   13.00    --  107.20 -82.00 -60.00   98
 22  \w     19.00  79.00   0.50   13.00    --  107.20 -82.00 -60.00  120
 23  \w     62.00 126.00   0.50   13.00    --  107.20 -30.00-120.00  128
 24  \w     97.00 123.00   0.50   13.00    --  107.20 -82.00-180.00   52
 25  \w     91.00 133.00   0.50   13.00    --  107.20 -82.00  30.00   84
 26  \w     87.00 112.00   0.50   13.00    --  107.20 -82.00 150.00   50
 27  \w    131.00 156.00   0.50   13.00    --  107.20  82.00 -90.00   50
 28  \w     51.00 125.00   0.50   13.00    --  107.20 -15.00 -60.00  148
 29  \w     20.00 139.00   0.50   13.00    --  107.20 -82.00-108.46  238
;
_diffrn_measurement_device         'four-circle diffractometer'
_diffrn_measurement_device_type    'XtaLAB Pro: Kappa dual offset/far'
_diffrn_measurement_method         '\w scans'
_diffrn_orient_matrix_type        
 'CrysAlisPro convention (1999,Acta A55,543-557)'
_diffrn_orient_matrix_UB_11        -0.1590759000
_diffrn_orient_matrix_UB_12        0.0129209000
_diffrn_orient_matrix_UB_13        0.0390590000
_diffrn_orient_matrix_UB_21        0.0167450000
_diffrn_orient_matrix_UB_22        -0.0708441000
_diffrn_orient_matrix_UB_23        0.0587480000
_diffrn_orient_matrix_UB_31        0.0690563000
_diffrn_orient_matrix_UB_32        0.0471898000
_diffrn_orient_matrix_UB_33        0.0776261000
_diffrn_radiation_monochromator    graphite
_diffrn_radiation_probe            x-ray
_diffrn_radiation_type             'Cu K\a'
_diffrn_radiation_wavelength       1.54184
_diffrn_source                     'fine-focus sealed X-ray tube'
_diffrn_source_type                'Enhance (Cu) X-ray Source'
_reflns_Friedel_coverage           0.000
_reflns_Friedel_fraction_full      .
_reflns_Friedel_fraction_max       .
_reflns_number_gt                  3515
_reflns_number_total               5009
_reflns_special_details
;
 Reflections were merged by SHELXL according to the crystal
 class for the calculation of statistics and refinement.
 
 _reflns_Friedel_fraction is defined as the number of unique
 Friedel pairs measured divided by the number that would be
 possible theoretically, ignoring centric projections and
 systematic absences.
;
_reflns_threshold_expression       'I > 2\s(I)'
_computing_cell_refinement         'CrysAlisPro 1.171.39.20a (Rigaku OD, 2015)'
_computing_data_collection         'CrysAlisPro 1.171.39.20a (Rigaku OD, 2015)'
_computing_data_reduction          'CrysAlisPro 1.171.39.20a (Rigaku OD, 2015)'
_computing_molecular_graphics      'Olex2 1.5 (Dolomanov et al., 2009)'
_computing_publication_material    'Olex2 1.5 (Dolomanov et al., 2009)'
_computing_structure_refinement    'SHELXL 2018/3 (Sheldrick, 2015)'
_computing_structure_solution      'SHELXT 2018/2 (Sheldrick, 2018)'
_refine_diff_density_max           0.282
_refine_diff_density_min           -0.162
_refine_diff_density_rms           0.034
_refine_ls_extinction_coef         .
_refine_ls_extinction_method       none
_refine_ls_goodness_of_fit_ref     1.072
_refine_ls_hydrogen_treatment      mixed
_refine_ls_matrix_type             full
_refine_ls_number_parameters       339
_refine_ls_number_reflns           5009
_refine_ls_number_restraints       3
_refine_ls_R_factor_all            0.0749
_refine_ls_R_factor_gt             0.0566
_refine_ls_restrained_S_all        1.072
_refine_ls_shift/su_max            0.001
_refine_ls_shift/su_mean           0.000
_refine_ls_structure_factor_coef   Fsqd
_refine_ls_weighting_details      
 'w=1/[\s^2^(Fo^2^)+(0.1022P)^2^+0.1825P] where P=(Fo^2^+2Fc^2^)/3'
_refine_ls_weighting_scheme        calc
_refine_ls_wR_factor_gt            0.1735
_refine_ls_wR_factor_ref           0.1896
_refine_special_details            ?
_olex2_refinement_description
;
1. Fixed Uiso
 At 1.2 times of:
  All C(H) groups
 At 1.5 times of:
  All O(H) groups
2. Rigid body (RIGU) restrains
 C23, C28
 with sigma for 1-2 distances of 0.01 and sigma for 1-3 distances of 0.01
3. Others
 Fixed Sof: C26(0.93) H26(0.93) C27(0.93) H27(0.93) H34(0.3) H32(0.7) O6(0.7)
 C37(0.7) H37(0.7) O5(0.3) C36(0.3) H36(0.3) C28(0.07) H28(0.07) C29(0.07)
 H29(0.07)
4.a Aromatic/amide H refined with riding coordinates:
 C21(H21), C22(H22), C25(H25), C24(H24), C26(H26), C27(H27), C10(H10),
 C20(H20), C16(H16), C35(H35), C14(H14), C18(H18), C11(H11), C17(H17), C34(H34),
  C31(H31), C33(H33), C12(H12), C32(H32), C19(H19), C13(H13), C37(H37),
 C36(H36), C28(H28), C29(H29)
4.b Idealised tetrahedral OH refined as rotating group:
 O3(H3)
;
_atom_sites_solution_hydrogens     mixed
_atom_sites_solution_primary       dual
_atom_sites_solution_secondary     ?
loop_
  _atom_site_label
  _atom_site_type_symbol
  _atom_site_fract_x
  _atom_site_fract_y
  _atom_site_fract_z
  _atom_site_U_iso_or_equiv
  _atom_site_adp_type
  _atom_site_occupancy
  _atom_site_site_symmetry_order
  _atom_site_calc_flag
  _atom_site_refinement_flags_posn
  _atom_site_refinement_flags_adp
  _atom_site_refinement_flags_occupancy
  _atom_site_disorder_assembly
  _atom_site_disorder_group
 O1 O 0.30722(16) 0.84969(7) 0.39435(11) 0.0852(4) Uani 1 1 d . . . . .
 O3 O 0.21085(18) 0.93560(8) 0.18387(10) 0.0914(4) Uani 1 1 d . . . . .
 H3 H 0.262715 0.901208 0.164417 0.137 Uiso 1 1 calc R U . . .
 N4 N 0.44934(17) 0.72985(8) 0.43594(12) 0.0744(4) Uani 1 1 d . . . . .
 O2 O 0.37214(18) 0.82934(9) 0.25131(12) 0.1032(5) Uani 1 1 d . . . . .
 C7 C 0.3052(2) 0.86429(10) 0.31059(14) 0.0734(5) Uani 1 1 d . . . . .
 C15 C 0.04163(18) 0.91489(9) 0.31010(14) 0.0710(5) Uani 1 1 d . . . . .
 C9 C 0.26149(19) 1.00537(10) 0.31765(13) 0.0723(4) Uani 1 1 d . . . . .
 C8 C 0.20383(19) 0.93109(9) 0.28013(13) 0.0688(4) Uani 1 1 d . . . . .
 C23 C 0.61344(19) 0.60491(9) 0.48659(14) 0.0716(5) Uani 1 1 d . . . . .
 C21 C 0.4406(2) 0.70322(10) 0.51967(14) 0.0749(5) Uani 1 1 d . . . . .
 H21 H 0.377896 0.727046 0.561124 0.090 Uiso 1 1 calc R U . . .
 C22 C 0.5208(2) 0.64178(10) 0.54744(14) 0.0759(5) Uani 1 1 d . . . . .
 H22 H 0.512984 0.624843 0.607069 0.091 Uiso 1 1 calc R U . . .
 C25 C 0.5371(2) 0.69485(11) 0.37552(15) 0.0833(5) Uani 1 1 d . . . . .
 H25 H 0.542958 0.713054 0.316356 0.100 Uiso 1 1 calc R U . . .
 C24 C 0.6186(2) 0.63256(11) 0.39950(15) 0.0831(5) Uani 1 1 d . . . . .
 H24 H 0.677938 0.608769 0.356259 0.100 Uiso 1 1 calc R U . . .
 C30 C 0.7900(2) 0.43620(10) 0.61155(18) 0.0901(7) Uani 1 1 d . . . . .
 C26 C 0.7020(3) 0.53753(13) 0.5084(2) 0.0752(6) Uani 0.93 1 d . . P A 1
 H26 H 0.758723 0.516582 0.461832 0.090 Uiso 0.93 1 calc R U P A 1
 C27 C 0.7076(3) 0.50474(11) 0.58766(19) 0.0791(6) Uani 0.93 1 d . . P A 1
 H27 H 0.653363 0.527305 0.634202 0.095 Uiso 0.93 1 calc R U P A 1
 C10 C 0.1730(3) 1.06827(11) 0.30390(17) 0.0906(6) Uani 1 1 d . . . . .
 H10 H 0.078414 1.063124 0.276450 0.109 Uiso 1 1 calc R U . . .
 C20 C -0.0031(2) 0.92872(13) 0.39785(18) 0.0948(7) Uani 1 1 d . . . . .
 H20 H 0.065621 0.948713 0.439433 0.114 Uiso 1 1 calc R U . . .
 C16 C -0.0625(2) 0.88479(11) 0.25049(17) 0.0903(6) Uani 1 1 d . . . . .
 H16 H -0.035833 0.875865 0.190343 0.108 Uiso 1 1 calc R U . . .
 C35 C 0.8792(3) 0.39631(11) 0.55019(19) 0.0982(7) Uani 1 1 d . . . . .
 H35 H 0.894398 0.414706 0.491765 0.118 Uiso 1 1 calc R U . . .
 C14 C 0.4001(2) 1.01469(13) 0.35866(19) 0.0992(7) Uani 1 1 d . . . . .
 H14 H 0.461989 0.973462 0.368875 0.119 Uiso 1 1 calc R U . . .
 C18 C -0.2494(3) 0.88156(15) 0.3669(3) 0.1160(10) Uani 1 1 d . . . . .
 H18 H -0.346224 0.869427 0.386348 0.139 Uiso 1 1 calc R U . . .
 C11 C 0.2214(3) 1.13806(12) 0.3298(2) 0.1088(8) Uani 1 1 d . . . . .
 H11 H 0.159929 1.179543 0.320378 0.131 Uiso 1 1 calc R U . . .
 C17 C -0.2086(3) 0.86756(14) 0.2803(3) 0.1113(9) Uani 1 1 d . . . . .
 H17 H -0.277912 0.846306 0.240004 0.134 Uiso 1 1 calc R U . . .
 C34 C 0.9449(3) 0.32928(12) 0.5765(2) 0.1153(10) Uani 1 1 d . . . . .
 H34 H 1.002500 0.302646 0.534880 0.138 Uiso 0.3 1 calc R U P B 2
 C31 C 0.7746(3) 0.40723(15) 0.6977(2) 0.1103(8) Uani 1 1 d . . . . .
 H31 H 0.717123 0.432976 0.740209 0.132 Uiso 1 1 calc R U . . .
 C33 C 0.9269(4) 0.30182(15) 0.6617(3) 0.1310(13) Uani 1 1 d . . . . .
 H33 H 0.971743 0.256805 0.678334 0.157 Uiso 1 1 calc R U . . .
 C12 C 0.3604(4) 1.14613(15) 0.3695(2) 0.1153(9) Uani 1 1 d . . . . .
 H12 H 0.394574 1.193431 0.385991 0.138 Uiso 1 1 calc R U . . .
 C32 C 0.8428(4) 0.34054(19) 0.7225(3) 0.1335(12) Uani 1 1 d . . . . .
 H32 H 0.830859 0.322170 0.781192 0.160 Uiso 0.7 1 calc R U P C 1
 C19 C -0.1500(3) 0.91313(16) 0.4251(2) 0.1178(9) Uani 1 1 d . . . . .
 H19 H -0.179834 0.924581 0.484081 0.141 Uiso 1 1 calc R U . . .
 C13 C 0.4488(3) 1.08570(17) 0.3851(2) 0.1203(9) Uani 1 1 d . . . . .
 H13 H 0.542364 1.091476 0.413614 0.144 Uiso 1 1 calc R U . . .
 O6 O 1.0432(8) 0.2950(3) 0.4420(4) 0.232(3) Uani 0.7 1 d . . P D 1
 C37 C 1.0279(7) 0.2824(2) 0.5173(5) 0.148(2) Uani 0.7 1 d . . P D 1
 H37 H 1.071928 0.239372 0.541063 0.178 Uiso 0.7 1 calc R U P D 1
 O5 O 0.7818(11) 0.3276(6) 0.8668(12) 0.233(7) Uani 0.3 1 d . . P E 2
 C36 C 0.8421(11) 0.3030(7) 0.8049(10) 0.135(4) Uani 0.3 1 d . . P E 2
 H36 H 0.891298 0.257289 0.810117 0.162 Uiso 0.3 1 calc R U P E 2
 H4 H 0.387(3) 0.7743(17) 0.4154(18) 0.130(9) Uiso 1 1 d . . . . .
 C28 C 0.654(3) 0.5491(13) 0.5629(16) 0.059(5) Uani 0.07 1 d . . P A 2
 H28 H 0.612272 0.546254 0.620658 0.071 Uiso 0.07 1 calc R U P A 2
 C29 C 0.759(3) 0.5071(18) 0.5299(16) 0.060(6) Uani 0.07 1 d . . P A 2
 H29 H 0.808497 0.512996 0.474640 0.072 Uiso 0.07 1 calc R U P A 2

loop_
  _atom_site_aniso_label
  _atom_site_aniso_U_11
  _atom_site_aniso_U_22
  _atom_site_aniso_U_33
  _atom_site_aniso_U_23
  _atom_site_aniso_U_13
  _atom_site_aniso_U_12
 O1 0.0868(9) 0.0757(8) 0.0932(10) 0.0119(7) 0.0050(7) 0.0193(6)
 O3 0.1039(11) 0.0874(9) 0.0830(9) 0.0091(7) 0.0107(7) 0.0115(7)
 N4 0.0639(8) 0.0586(7) 0.1007(12) 0.0031(7) -0.0083(7) 0.0029(6)
 O2 0.1029(11) 0.0947(10) 0.1125(12) 0.0032(8) 0.0266(9) 0.0329(8)
 C7 0.0637(9) 0.0658(9) 0.0908(13) 0.0067(9) 0.0103(8) 0.0054(7)
 C15 0.0594(9) 0.0557(8) 0.0978(13) 0.0063(8) -0.0025(8) 0.0026(7)
 C9 0.0615(9) 0.0658(9) 0.0899(12) 0.0101(8) 0.0096(8) -0.0027(7)
 C8 0.0633(9) 0.0643(9) 0.0788(11) 0.0064(8) 0.0071(8) 0.0047(7)
 C23 0.0638(9) 0.0598(9) 0.0912(13) 0.0001(8) -0.0093(8) -0.0032(7)
 C21 0.0635(9) 0.0723(10) 0.0888(13) -0.0075(9) 0.0010(8) -0.0023(8)
 C22 0.0719(10) 0.0721(10) 0.0836(12) 0.0045(9) -0.0067(9) -0.0053(8)
 C25 0.0860(12) 0.0758(11) 0.0880(13) 0.0086(9) 0.0021(10) 0.0079(9)
 C24 0.0834(12) 0.0732(11) 0.0929(14) 0.0012(10) 0.0062(10) 0.0145(9)
 C30 0.0776(12) 0.0610(10) 0.1311(19) 0.0053(11) -0.0343(12) -0.0064(8)
 C26 0.0729(13) 0.0619(11) 0.091(2) -0.0006(11) -0.0081(13) 0.0052(9)
 C27 0.0767(12) 0.0634(11) 0.0971(18) 0.0023(11) -0.0152(13) -0.0005(9)
 C10 0.0863(12) 0.0660(10) 0.1195(18) 0.0062(10) -0.0060(11) -0.0003(9)
 C20 0.0724(11) 0.0948(14) 0.1176(18) -0.0141(12) 0.0217(11) -0.0151(10)
 C16 0.0832(12) 0.0746(11) 0.1127(16) 0.0156(11) -0.0200(11) -0.0035(9)
 C35 0.0979(15) 0.0678(11) 0.1285(19) 0.0024(12) -0.0373(13) 0.0043(10)
 C14 0.0628(10) 0.0903(13) 0.144(2) 0.0040(13) -0.0034(11) -0.0057(9)
 C18 0.0623(12) 0.0918(16) 0.194(3) 0.0266(18) 0.0078(16) -0.0029(11)
 C11 0.122(2) 0.0661(12) 0.139(2) 0.0024(12) -0.0049(16) -0.0050(12)
 C17 0.0745(13) 0.0847(14) 0.174(3) 0.0342(16) -0.0428(16) -0.0133(11)
 C34 0.1066(17) 0.0644(11) 0.174(3) -0.0001(15) -0.0556(17) 0.0088(11)
 C31 0.0941(15) 0.0968(16) 0.140(2) 0.0275(15) -0.0266(14) -0.0144(12)
 C33 0.115(2) 0.0704(14) 0.207(4) 0.0289(19) -0.073(2) -0.0084(13)
 C12 0.127(2) 0.0821(15) 0.137(2) -0.0031(14) 0.0028(17) -0.0347(15)
 C32 0.116(2) 0.104(2) 0.180(3) 0.060(2) -0.050(2) -0.0285(17)
 C19 0.0831(14) 0.1105(18) 0.160(3) -0.0103(17) 0.0421(15) -0.0170(13)
 C13 0.0809(14) 0.115(2) 0.164(3) -0.0031(17) -0.0076(15) -0.0334(14)
 O6 0.378(8) 0.143(3) 0.175(4) -0.002(3) -0.013(5) 0.128(4)
 C37 0.172(4) 0.077(2) 0.194(6) -0.008(3) -0.062(4) 0.040(3)
 O5 0.139(7) 0.193(9) 0.369(18) 0.128(11) 0.120(10) 0.060(7)
 C36 0.077(5) 0.138(8) 0.191(11) 0.075(8) -0.012(6) -0.016(5)
 C28 0.095(16) 0.059(12) 0.024(9) -0.003(8) -0.016(10) 0.003(11)
 C29 0.060(13) 0.09(2) 0.026(10) 0.001(11) 0.007(10) -0.032(13)

_geom_special_details
;
 All esds (except the esd in the dihedral angle between two l.s. planes)
 are estimated using the full covariance matrix.  The cell esds are taken
 into account individually in the estimation of esds in distances, angles
 and torsion angles; correlations between esds in cell parameters are only
 used when they are defined by crystal symmetry.  An approximate (isotropic)
 treatment of cell esds is used for estimating esds involving l.s. planes.
;
loop_
  _geom_bond_atom_site_label_1
  _geom_bond_atom_site_label_2
  _geom_bond_distance
  _geom_bond_site_symmetry_2
  _geom_bond_publ_flag
 O1 C7 1.258(2) . ?
 O3 H3 0.8200 . ?
 O3 C8 1.418(2) . ?
 N4 C21 1.322(3) . ?
 N4 C25 1.339(3) . ?
 N4 H4 1.01(3) . ?
 O2 C7 1.227(2) . ?
 C7 C8 1.558(2) . ?
 C15 C8 1.531(2) . ?
 C15 C20 1.374(3) . ?
 C15 C16 1.376(3) . ?
 C9 C8 1.525(2) . ?
 C9 C10 1.385(3) . ?
 C9 C14 1.372(3) . ?
 C23 C22 1.384(3) . ?
 C23 C24 1.373(3) . ?
 C23 C26 1.472(3) . ?
 C23 C28 1.54(2) . ?
 C21 H21 0.9300 . ?
 C21 C22 1.368(3) . ?
 C22 H22 0.9300 . ?
 C25 H25 0.9300 . ?
 C25 C24 1.372(3) . ?
 C24 H24 0.9300 . ?
 C30 C27 1.468(3) . ?
 C30 C35 1.398(4) . ?
 C30 C31 1.375(4) . ?
 C30 C29 1.77(3) . ?
 C26 H26 0.9300 . ?
 C26 C27 1.304(4) . ?
 C27 H27 0.9300 . ?
 C10 H10 0.9300 . ?
 C10 C11 1.373(3) . ?
 C20 H20 0.9300 . ?
 C20 C19 1.390(3) . ?
 C16 H16 0.9300 . ?
 C16 C17 1.401(4) . ?
 C35 H35 0.9300 . ?
 C35 C34 1.387(3) . ?
 C14 H14 0.9300 . ?
 C14 C13 1.396(4) . ?
 C18 H18 0.9300 . ?
 C18 C17 1.348(4) . ?
 C18 C19 1.347(4) . ?
 C11 H11 0.9300 . ?
 C11 C12 1.364(4) . ?
 C17 H17 0.9300 . ?
 C34 H34 0.9300 . ?
 C34 C33 1.355(5) . ?
 C34 C37 1.417(7) . ?
 C31 H31 0.9300 . ?
 C31 C32 1.384(4) . ?
 C33 H33 0.9300 . ?
 C33 C32 1.356(5) . ?
 C12 H12 0.9300 . ?
 C12 C13 1.353(4) . ?
 C32 H32 0.9300 . ?
 C32 C36 1.385(11) . ?
 C19 H19 0.9300 . ?
 C13 H13 0.9300 . ?
 O6 C37 1.137(7) . ?
 C37 H37 0.9300 . ?
 O5 C36 1.145(18) . ?
 C36 H36 0.9300 . ?
 C28 H28 0.9300 . ?
 C28 C29 1.29(4) . ?
 C29 H29 0.9300 . ?

loop_
  _geom_angle_atom_site_label_1
  _geom_angle_atom_site_label_2
  _geom_angle_atom_site_label_3
  _geom_angle
  _geom_angle_site_symmetry_1
  _geom_angle_site_symmetry_3
  _geom_angle_publ_flag
 C8 O3 H3 109.5 . . ?
 C21 N4 C25 119.09(16) . . ?
 C21 N4 H4 121.7(16) . . ?
 C25 N4 H4 119.1(16) . . ?
 O1 C7 C8 116.38(16) . . ?
 O2 C7 O1 125.79(17) . . ?
 O2 C7 C8 117.79(18) . . ?
 C20 C15 C8 120.81(17) . . ?
 C20 C15 C16 118.19(19) . . ?
 C16 C15 C8 120.99(19) . . ?
 C10 C9 C8 117.94(16) . . ?
 C14 C9 C8 124.04(17) . . ?
 C14 C9 C10 117.86(19) . . ?
 O3 C8 C7 107.52(14) . . ?
 O3 C8 C15 110.20(15) . . ?
 O3 C8 C9 107.10(14) . . ?
 C15 C8 C7 108.07(13) . . ?
 C9 C8 C7 112.01(15) . . ?
 C9 C8 C15 111.87(14) . . ?
 C22 C23 C26 124.5(2) . . ?
 C22 C23 C28 88.6(11) . . ?
 C24 C23 C22 116.99(17) . . ?
 C24 C23 C26 118.5(2) . . ?
 C24 C23 C28 154.4(11) . . ?
 N4 C21 H21 118.9 . . ?
 N4 C21 C22 122.25(18) . . ?
 C22 C21 H21 118.9 . . ?
 C23 C22 H22 120.1 . . ?
 C21 C22 C23 119.85(19) . . ?
 C21 C22 H22 120.1 . . ?
 N4 C25 H25 119.5 . . ?
 N4 C25 C24 121.0(2) . . ?
 C24 C25 H25 119.5 . . ?
 C23 C24 H24 119.6 . . ?
 C25 C24 C23 120.77(19) . . ?
 C25 C24 H24 119.6 . . ?
 C35 C30 C27 123.6(2) . . ?
 C35 C30 C29 90.8(9) . . ?
 C31 C30 C27 118.9(3) . . ?
 C31 C30 C35 117.4(2) . . ?
 C31 C30 C29 151.7(9) . . ?
 C23 C26 H26 117.3 . . ?
 C27 C26 C23 125.4(3) . . ?
 C27 C26 H26 117.3 . . ?
 C30 C27 H27 116.4 . . ?
 C26 C27 C30 127.2(3) . . ?
 C26 C27 H27 116.4 . . ?
 C9 C10 H10 119.2 . . ?
 C11 C10 C9 121.6(2) . . ?
 C11 C10 H10 119.2 . . ?
 C15 C20 H20 119.7 . . ?
 C15 C20 C19 120.7(2) . . ?
 C19 C20 H20 119.7 . . ?
 C15 C16 H16 119.9 . . ?
 C15 C16 C17 120.1(3) . . ?
 C17 C16 H16 119.9 . . ?
 C30 C35 H35 120.0 . . ?
 C34 C35 C30 119.9(3) . . ?
 C34 C35 H35 120.0 . . ?
 C9 C14 H14 119.8 . . ?
 C9 C14 C13 120.4(2) . . ?
 C13 C14 H14 119.8 . . ?
 C17 C18 H18 120.0 . . ?
 C19 C18 H18 120.0 . . ?
 C19 C18 C17 120.0(2) . . ?
 C10 C11 H11 120.2 . . ?
 C12 C11 C10 119.6(2) . . ?
 C12 C11 H11 120.2 . . ?
 C16 C17 H17 119.8 . . ?
 C18 C17 C16 120.5(2) . . ?
 C18 C17 H17 119.8 . . ?
 C35 C34 H34 119.4 . . ?
 C35 C34 C37 124.0(4) . . ?
 C33 C34 C35 121.3(3) . . ?
 C33 C34 H34 119.4 . . ?
 C33 C34 C37 114.7(4) . . ?
 C30 C31 H31 119.3 . . ?
 C30 C31 C32 121.4(3) . . ?
 C32 C31 H31 119.3 . . ?
 C34 C33 H33 120.3 . . ?
 C34 C33 C32 119.4(3) . . ?
 C32 C33 H33 120.3 . . ?
 C11 C12 H12 119.8 . . ?
 C13 C12 C11 120.3(2) . . ?
 C13 C12 H12 119.8 . . ?
 C31 C32 H32 119.8 . . ?
 C31 C32 C36 130.0(8) . . ?
 C33 C32 C31 120.5(3) . . ?
 C33 C32 H32 119.8 . . ?
 C33 C32 C36 109.5(7) . . ?
 C20 C19 H19 119.7 . . ?
 C18 C19 C20 120.5(3) . . ?
 C18 C19 H19 119.7 . . ?
 C14 C13 H13 119.9 . . ?
 C12 C13 C14 120.3(2) . . ?
 C12 C13 H13 119.9 . . ?
 C34 C37 H37 118.5 . . ?
 O6 C37 C34 123.1(4) . . ?
 O6 C37 H37 118.5 . . ?
 C32 C36 H36 119.5 . . ?
 O5 C36 C32 120.9(12) . . ?
 O5 C36 H36 119.5 . . ?
 C23 C28 H28 127.2 . . ?
 C29 C28 C23 106(2) . . ?
 C29 C28 H28 127.2 . . ?
 C30 C29 H29 127.2 . . ?
 C28 C29 C30 106(2) . . ?
 C28 C29 H29 127.2 . . ?

loop_
  _geom_hbond_atom_site_label_D
  _geom_hbond_atom_site_label_H
  _geom_hbond_atom_site_label_A
  _geom_hbond_distance_DH
  _geom_hbond_distance_HA
  _geom_hbond_distance_DA
  _geom_hbond_angle_DHA
  _geom_hbond_site_symmetry_A
  _geom_hbond_publ_flag
 O3 H3 O2 0.82 2.05 2.571(2) 121.1 . yes
 N4 H4 O1 1.01(3) 1.55(3) 2.5573(19) 171(3) . yes

loop_
  _geom_torsion_atom_site_label_1
  _geom_torsion_atom_site_label_2
  _geom_torsion_atom_site_label_3
  _geom_torsion_atom_site_label_4
  _geom_torsion
  _geom_torsion_site_symmetry_1
  _geom_torsion_site_symmetry_2
  _geom_torsion_site_symmetry_3
  _geom_torsion_site_symmetry_4
  _geom_torsion_publ_flag
 O1 C7 C8 O3 -176.89(16) . . . . ?
 O1 C7 C8 C15 -58.0(2) . . . . ?
 O1 C7 C8 C9 65.7(2) . . . . ?
 N4 C21 C22 C23 -0.8(3) . . . . ?
 N4 C25 C24 C23 -0.7(3) . . . . ?
 O2 C7 C8 O3 1.0(2) . . . . ?
 O2 C7 C8 C15 119.95(19) . . . . ?
 O2 C7 C8 C9 -116.37(19) . . . . ?
 C15 C20 C19 C18 2.5(4) . . . . ?
 C15 C16 C17 C18 1.3(3) . . . . ?
 C9 C10 C11 C12 0.5(4) . . . . ?
 C9 C14 C13 C12 -0.8(4) . . . . ?
 C8 C15 C20 C19 -179.2(2) . . . . ?
 C8 C15 C16 C17 177.41(17) . . . . ?
 C8 C9 C10 C11 -175.4(2) . . . . ?
 C8 C9 C14 C13 175.3(2) . . . . ?
 C23 C26 C27 C30 177.71(18) . . . . ?
 C23 C28 C29 C30 -173.0(12) . . . . ?
 C21 N4 C25 C24 -0.6(3) . . . . ?
 C22 C23 C24 C25 1.3(3) . . . . ?
 C22 C23 C26 C27 -1.5(3) . . . . ?
 C22 C23 C28 C29 -173.5(16) . . . . ?
 C25 N4 C21 C22 1.3(3) . . . . ?
 C24 C23 C22 C21 -0.5(3) . . . . ?
 C24 C23 C26 C27 -179.6(2) . . . . ?
 C24 C23 C28 C29 9(3) . . . . ?
 C30 C35 C34 C33 -1.2(3) . . . . ?
 C30 C35 C34 C37 175.3(3) . . . . ?
 C30 C31 C32 C33 -0.2(4) . . . . ?
 C30 C31 C32 C36 179.2(6) . . . . ?
 C26 C23 C22 C21 -178.64(18) . . . . ?
 C26 C23 C24 C25 179.47(19) . . . . ?
 C27 C30 C35 C34 -175.57(19) . . . . ?
 C27 C30 C31 C32 176.4(2) . . . . ?
 C10 C9 C8 O3 69.1(2) . . . . ?
 C10 C9 C8 C7 -173.22(17) . . . . ?
 C10 C9 C8 C15 -51.7(2) . . . . ?
 C10 C9 C14 C13 -0.1(3) . . . . ?
 C10 C11 C12 C13 -1.4(5) . . . . ?
 C20 C15 C8 O3 -161.34(17) . . . . ?
 C20 C15 C8 C7 81.4(2) . . . . ?
 C20 C15 C8 C9 -42.3(2) . . . . ?
 C20 C15 C16 C17 -1.4(3) . . . . ?
 C16 C15 C8 O3 19.9(2) . . . . ?
 C16 C15 C8 C7 -97.3(2) . . . . ?
 C16 C15 C8 C9 138.93(17) . . . . ?
 C16 C15 C20 C19 -0.5(3) . . . . ?
 C35 C30 C27 C26 1.3(3) . . . . ?
 C35 C30 C31 C32 -0.9(3) . . . . ?
 C35 C30 C29 C28 169.3(15) . . . . ?
 C35 C34 C33 C32 0.1(4) . . . . ?
 C35 C34 C37 O6 -2.6(9) . . . . ?
 C14 C9 C8 O3 -106.2(2) . . . . ?
 C14 C9 C8 C7 11.4(3) . . . . ?
 C14 C9 C8 C15 132.9(2) . . . . ?
 C14 C9 C10 C11 0.3(4) . . . . ?
 C11 C12 C13 C14 1.6(5) . . . . ?
 C17 C18 C19 C20 -2.6(4) . . . . ?
 C34 C33 C32 C31 0.6(4) . . . . ?
 C34 C33 C32 C36 -178.9(5) . . . . ?
 C31 C30 C27 C26 -175.8(2) . . . . ?
 C31 C30 C35 C34 1.6(3) . . . . ?
 C31 C30 C29 C28 -15(3) . . . . ?
 C31 C32 C36 O5 -2.2(16) . . . . ?
 C33 C34 C37 O6 174.1(6) . . . . ?
 C33 C32 C36 O5 177.2(11) . . . . ?
 C19 C18 C17 C16 0.8(4) . . . . ?
 C37 C34 C33 C32 -176.8(3) . . . . ?
 C28 C23 C22 C21 -179.4(9) . . . . ?
 C28 C23 C24 C25 179(2) . . . . ?
 C29 C30 C35 C34 179.1(7) . . . . ?
 C29 C30 C31 C32 -175.7(14) . . . . ?

_shelx_res_file
;
TITL exp_1779727-nme-bza-3cho-stp--triclinic_a.res in P2(1)/c
    exp_1779727-nme-bza-3cho-stp--triclinic.res
    created by SHELXL-2018/3 at 00:29:27 on 15-Jan-2025
REM Old TITL exp_1779727-NME-bza-3cho-stp--triclinic in P2(1)/c
REM SHELXT solution in P2(1)/c: R1 0.246, Rweak 0.103, Alpha 0.035
REM <I/s> 0.471 for 165 systematic absences, Orientation as input
REM Formula found by SHELXT: C27 N O5
CELL 1.54184 8.8395 17.8941 14.6917 90 90.398 90
ZERR 4 0.0003 0.0006 0.0008 0 0.004 0
LATT 1
SYMM -X,0.5+Y,0.5-Z
SFAC C H N O
UNIT 112 92 4 16
RIGU 0.01 0.01 C23 C28

L.S. 4 0 0
PLAN  8
SIZE 0.2 0.1 0.1
TEMP 24.85
CONF
HTAB O3 O2
HTAB N4 O1
HTAB C34 O6
HTAB C32 O5
BOND
list 4
MORE -1
BOND $H
fmap 2 53
acta
REM <olex2.extras>
REM <HklSrc "%.\\exp_1779727-NME-bza-3cho-stp--triclinic.hkl">
REM </olex2.extras>

WGHT    0.102200    0.182500
FVAR       0.40197
O1    4    0.307219    0.849694    0.394347    11.00000    0.08676    0.07573 =
         0.09316    0.01186    0.00498    0.01926
O3    4    0.210852    0.935599    0.183872    11.00000    0.10392    0.08741 =
         0.08301    0.00905    0.01071    0.01149
AFIX 147
H3    2    0.262715    0.901208    0.164417    11.00000   -1.50000
AFIX   0

N4    3    0.449338    0.729848    0.435944    11.00000    0.06392    0.05859 =
         0.10071    0.00312   -0.00835    0.00286
O2    4    0.372135    0.829336    0.251307    11.00000    0.10291    0.09468 =
         0.11246    0.00321    0.02655    0.03295
C7    1    0.305235    0.864288    0.310585    11.00000    0.06367    0.06577 =
         0.09082    0.00670    0.01027    0.00540
C15   1    0.041631    0.914887    0.310102    11.00000    0.05944    0.05574 =
         0.09779    0.00629   -0.00252    0.00259
C9    1    0.261485    1.005372    0.317648    11.00000    0.06146    0.06575 =
         0.08989    0.01013    0.00956   -0.00272
C8    1    0.203833    0.931093    0.280125    11.00000    0.06333    0.06427 =
         0.07882    0.00645    0.00711    0.00473
C23   1    0.613442    0.604915    0.486586    11.00000    0.06380    0.05979 =
         0.09116    0.00009   -0.00927   -0.00318
C21   1    0.440631    0.703217    0.519673    11.00000    0.06353    0.07230 =
         0.08876   -0.00751    0.00095   -0.00227
AFIX  43
H21   2    0.377896    0.727046    0.561124    11.00000   -1.20000
AFIX   0
C22   1    0.520770    0.641783    0.547441    11.00000    0.07186    0.07211 =
         0.08356    0.00455   -0.00668   -0.00530
AFIX  43
H22   2    0.512984    0.624843    0.607069    11.00000   -1.20000
AFIX   0
C25   1    0.537109    0.694851    0.375519    11.00000    0.08602    0.07580 =
         0.08801    0.00862    0.00206    0.00787
AFIX  43
H25   2    0.542958    0.713054    0.316356    11.00000   -1.20000
AFIX   0
C24   1    0.618559    0.632555    0.399501    11.00000    0.08336    0.07319 =
         0.09287    0.00121    0.00621    0.01450
AFIX  43
H24   2    0.677938    0.608769    0.356259    11.00000   -1.20000
AFIX   0
C30   1    0.789993    0.436200    0.611549    11.00000    0.07763    0.06101 =
         0.13110    0.00529   -0.03429   -0.00640
PART 1
C26   1    0.702020    0.537527    0.508418    10.93000    0.07290    0.06193 =
         0.09057   -0.00056   -0.00812    0.00525
AFIX  43
H26   2    0.758723    0.516582    0.461832    10.93000   -1.20000
AFIX   0
C27   1    0.707606    0.504744    0.587664    10.93000    0.07668    0.06335 =
         0.09709    0.00233   -0.01523   -0.00049
AFIX  43
H27   2    0.653363    0.527305    0.634202    10.93000   -1.20000
AFIX   0

PART 0
C10   1    0.172961    1.068267    0.303900    11.00000    0.08627    0.06600 =
         0.11948    0.00624   -0.00601   -0.00030
AFIX  43
H10   2    0.078414    1.063124    0.276450    11.00000   -1.20000
AFIX   0
C20   1   -0.003086    0.928717    0.397854    11.00000    0.07243    0.09476 =
         0.11756   -0.01406    0.02172   -0.01509
AFIX  43
H20   2    0.065621    0.948713    0.439433    11.00000   -1.20000
AFIX   0
C16   1   -0.062496    0.884786    0.250494    11.00000    0.08324    0.07460 =
         0.11266    0.01562   -0.01999   -0.00346
AFIX  43
H16   2   -0.035833    0.875865    0.190343    11.00000   -1.20000
AFIX   0

C35   1    0.879163    0.396311    0.550191    11.00000    0.09791    0.06777 =
         0.12852    0.00240   -0.03734    0.00432
AFIX  43
H35   2    0.894398    0.414706    0.491765    11.00000   -1.20000
AFIX   0

C14   1    0.400101    1.014688    0.358657    11.00000    0.06284    0.09026 =
         0.14444    0.00400   -0.00343   -0.00574
AFIX  43
H14   2    0.461989    0.973462    0.368875    11.00000   -1.20000
AFIX   0
C18   1   -0.249412    0.881562    0.366858    11.00000    0.06234    0.09185 =
         0.19393    0.02659    0.00782   -0.00292
AFIX  43
H18   2   -0.346224    0.869427    0.386348    11.00000   -1.20000
AFIX   0
C11   1    0.221445    1.138062    0.329834    11.00000    0.12154    0.06614 =
         0.13872    0.00245   -0.00493   -0.00498
AFIX  43
H11   2    0.159929    1.179543    0.320378    11.00000   -1.20000
AFIX   0
C17   1   -0.208578    0.867557    0.280256    11.00000    0.07448    0.08467 =
         0.17427    0.03415   -0.04279   -0.01327
AFIX  43
H17   2   -0.277912    0.846306    0.240004    11.00000   -1.20000
AFIX   0

C34   1    0.944894    0.329281    0.576513    11.00000    0.10658    0.06436 =
         0.17427   -0.00015   -0.05561    0.00883
PART 2
AFIX  43
H34   2    1.002500    0.302646    0.534880    10.30000   -1.20000
AFIX   0
PART 0
C31   1    0.774583    0.407225    0.697692    11.00000    0.09408    0.09679 =
         0.13974    0.02747   -0.02662   -0.01445
AFIX  43
H31   2    0.717123    0.432976    0.740209    11.00000   -1.20000
AFIX   0
C33   1    0.926850    0.301825    0.661690    11.00000    0.11453    0.07039 =
         0.20707    0.02887   -0.07251   -0.00845
AFIX  43
H33   2    0.971743    0.256805    0.678334    11.00000   -1.20000
AFIX   0

C12   1    0.360407    1.146132    0.369547    11.00000    0.12710    0.08210 =
         0.13688   -0.00315    0.00277   -0.03467
AFIX  43
H12   2    0.394574    1.193431    0.385991    11.00000   -1.20000
AFIX   0

C32   1    0.842786    0.340539    0.722462    11.00000    0.11560    0.10410 =
         0.18001    0.06025   -0.05007   -0.02851
PART 1
AFIX  43
H32   2    0.830859    0.322170    0.781192    10.70000   -1.20000
AFIX   0

PART 0
C19   1   -0.149970    0.913128    0.425133    11.00000    0.08310    0.11054 =
         0.16033   -0.01033    0.04205   -0.01695
AFIX  43
H19   2   -0.179834    0.924581    0.484081    11.00000   -1.20000
AFIX   0
C13   1    0.448799    1.085697    0.385142    11.00000    0.08086    0.11533 =
         0.16445   -0.00314   -0.00762   -0.03339
AFIX  43
H13   2    0.542364    1.091476    0.413614    11.00000   -1.20000
AFIX   0

PART 1
O6    4    1.043196    0.295002    0.442047    10.70000    0.37799    0.14296 =
         0.17492   -0.00168   -0.01261    0.12752
C37   1    1.027903    0.282421    0.517293    10.70000    0.17214    0.07736 =
         0.19446   -0.00793   -0.06239    0.04010
AFIX  43
H37   2    1.071928    0.239372    0.541063    10.70000   -1.20000
AFIX   0
PART 2
O5    4    0.781816    0.327616    0.866844    10.30000    0.13905    0.19285 =
         0.36853    0.12777    0.11955    0.06015
C36   1    0.842105    0.303049    0.804943    10.30000    0.07666    0.13784 =
         0.19090    0.07520   -0.01195   -0.01557
AFIX  43
H36   2    0.891298    0.257289    0.810117    10.30000   -1.20000
AFIX   0
PART 0
H4    2    0.387207    0.774312    0.415433    11.00000    0.12990
PART 2
C28   1    0.654397    0.549072    0.562929    10.07000    0.09550    0.05883 =
         0.02373   -0.00348   -0.01611    0.00330
AFIX  43
H28   2    0.612272    0.546254    0.620658    10.07000   -1.20000
AFIX   0
C29   1    0.759294    0.507111    0.529925    10.07000    0.05983    0.09429 =
         0.02631    0.00122    0.00685   -0.03198
AFIX  43
H29   2    0.808497    0.512996    0.474640    10.07000   -1.20000
AFIX   0
HKLF 4


REM  exp_1779727-nme-bza-3cho-stp--triclinic_a.res in P2(1)/c
REM wR2 = 0.1896, GooF = S = 1.072, Restrained GooF = 1.072 for all data
REM R1 = 0.0566 for 3515 Fo > 4sig(Fo) and 0.0749 for all 5009 data
REM 339 parameters refined using 3 restraints

END

WGHT      0.1022      0.1825

REM Highest difference peak  0.282,  deepest hole -0.162,  1-sigma level  0.034
Q1    1   0.8139  0.3442  0.9593  11.00000  0.05    0.28
Q2    1   0.8898  0.2625  0.8597  11.00000  0.05    0.27
Q3    1   1.0978  0.3013  0.4395  11.00000  0.05    0.23
Q4    1   0.9308  0.2769  0.4195  11.00000  0.05    0.16
Q5    1   0.2864  0.8609  0.4552  11.00000  0.05    0.14
Q6    1  -0.1685  0.8589  0.2177  11.00000  0.05    0.13
Q7    1   0.8659  0.3342  0.6987  11.00000  0.05    0.12
Q8    1   0.0204  0.9350  0.3193  11.00000  0.05    0.12
;
_shelx_res_checksum                14050
_shelx_hkl_file
;
   0   0  -2  205.84    8.90
   0   0  -2  216.64    8.85
   0   0   2  226.32    8.91
   0   0  -3    0.13    0.22
   0   0  -3    0.25    0.15
   0   0  -3    0.00    0.11
   0   0  -4  149.11    4.60
   0   0  -4   96.39    4.38
   0   0  -5    0.03    0.09
   0   0  -5    0.32    0.28
   0   0  -5   -0.17    0.24
   0   0  -5   -0.03    0.08
   0   0  -6   35.97    1.76
   0   0  -7    0.09    0.26
   0   0  -7   -0.04    0.25
   0   0  -8   10.65    0.86
   0   0  -8   13.57    0.90
   0   0  -9    0.23    0.30
   0   0   9   -0.11    0.33
   0   0  -9   -0.11    0.33
   0   0  10   59.58    2.56
   0   0  10   51.82    2.52
   0   0  11    0.24    0.46
   0   0  11    1.39    0.45
   0   0  12    0.41    0.32
   0   0  12    1.24    0.56
   0   0  12    0.78    0.44
   0   0  12   -0.01    0.38
   0   0  13   -0.08    0.38
   0   0  13    0.48    0.57
   0   0  13   -0.31    0.33
   0   0  13   -0.52    0.42
   0   0  14    7.62    0.67
   0   0  14    7.85    0.82
   0   0  14    7.17    0.58
   0   0  15    1.09    0.50
   0   0 -15    0.99    0.37
   0   0  15    0.31    0.32
   0   0  15    0.35    0.42
   0   0  16    4.17    0.54
   0   0  16    3.60    0.45
   0   0 -16    3.25    0.40
   0   0  16    2.91    0.35
   0   0  17    0.03    0.35
   0   0  17    0.30    0.31
   0   0  18    0.15    0.20
   0  -1  -1  124.04    4.77
   0   1  -1  133.79    4.80
   0  -1  -1  124.04    4.75
   0  -1  -2 1497.19   58.96
   0  -1  -2 1542.30   58.90
   0  -1   2 1322.90   58.91
   0   1  -2 1428.59   58.91
   0  -1  -2 1436.59   58.91
   0  -1  -3 2673.71  110.67
   0   1  -3 2872.55  110.66
   0  -1  -3 2658.95  110.65
   0  -1  -3 2664.11  110.64
   0  -1   3 2700.19  110.69
   0  -1  -4   35.13    1.61
   0   1  -4   34.68    1.69
   0  -1  -4   37.14    1.64
   0  -1  -4   35.47    1.65
   0   1  -4   35.41    1.64
   0  -1  -5   13.78    0.80
   0  -1  -5   12.45    0.72
   0  -1  -5   13.66    0.79
   0   1  -5   15.47    0.86
   0   1  -5   13.81    0.79
   0  -1  -6    0.81    0.20
   0  -1  -6    1.09    0.29
   0   1  -6    1.25    0.32
   0  -1  -7    8.15    0.61
   0  -1  -7    5.21    0.35
   0  -1  -7    5.50    0.35
   0  -1  -7    7.17    0.59
   0   1  -7    8.12    0.60
   0   1  -8  181.06    7.66
   0  -1  -8  169.49    7.67
   0  -1  -8  182.85    7.67
   0   1  -9    5.27    0.56
   0  -1  -9    4.35    0.56
   0  -1  -9    4.40    0.55
   0   1  10    1.41    0.43
   0   1  10    0.72    0.42
   0  -1  11    1.51    0.41
   0   1  11    2.20    0.51
   0   1  11    2.09    0.35
   0  -1  11    1.87    0.39
   0   1  11    2.13    0.51
   0  -1  12    0.48    0.55
   0   1  12   -0.04    0.40
   0  -1  12    0.40    0.38
   0   1  12    1.61    0.53
   0   1  12    0.74    0.52
   0  -1  12   -0.26    0.41
   0   1  12    0.31    0.31
   0  -1  13    0.13    0.33
   0   1  13    0.49    0.32
   0  -1  13    0.59    0.40
   0   1  13    0.43    0.41
   0  -1  13    0.01    0.60
   0   1  13    1.03    0.57
   0   1  13    1.14    0.44
   0   1  14   -0.13    0.58
   0   1  14    0.28    0.31
   0  -1  14    0.48    0.40
   0  -1  14    0.05    0.34
   0   1  14   -0.18    0.43
   0   1  14   -0.85    0.45
   0  -1  15    0.36    0.49
   0  -1  15    0.29    0.38
   0  -1  15   -0.26    0.34
   0   1 -15    0.44    0.34
   0   1  15    0.09    0.28
   0   1  15   -0.49    0.56
   0   1  15    0.26    0.41
   0  -1  16    0.01    0.28
   0   1  16    0.43    0.38
   0   1  16    0.84    0.45
   0  -1  16    0.01    0.44
   0  -1 -16    0.31    0.30
   0   1 -16   -0.26    0.29
   0  -1  16    0.24    0.35
   0  -1  17    0.24    0.28
   0  -1  17   -0.53    0.39
   0   1  17   -0.10    0.30
   0   1  17    0.15    0.36
   0   1  18    0.06    0.21
   0  -1  18   -0.13    0.18
   0   1  18   -0.59    0.27
   0  -2   0  133.93    5.86
   0  -2   0  142.74    5.82
   0   2   0  149.23    5.87
   0   2  -1  137.01    6.19
   0  -2   1  160.03    6.20
   0   2   1  145.42    6.32
   0   2  -1  153.53    6.26
   0  -2   1  152.39    6.18
   0   2  -1  148.37    6.18
   0   2   1  150.31    6.17
   0   2   2  343.55   13.84
   0   2   2  308.50   13.99
   0  -2  -2  327.63   13.84
   0  -2   2  367.92   13.87
   0  -2  -2  338.64   13.79
   0  -2  -2  323.67   13.95
   0   2  -2  327.04   13.87
   0   2  -2  331.89   13.87
   0   2  -2  344.82   13.86
   0   2  -3  591.08   24.09
   0   2  -3  584.51   24.05
   0  -2   3  578.24   24.10
   0  -2  -3  603.52   24.09
   0  -2  -3  597.53   24.19
   0  -2  -3  577.13   24.04
   0   2  -4   59.79    2.63
   0  -2  -4   61.58    2.60
   0  -2  -4   56.73    2.61
   0  -2  -5  414.49   17.18
   0   2  -5  416.06   17.19
   0  -2  -5  421.33   17.17
   0  -2  -5  410.89   17.18
   0  -2  -6   89.41    3.74
   0   2  -6   88.80    3.73
   0   2  -7    7.93    0.60
   0  -2  -7    5.83    0.48
   0  -2  -7    7.51    0.60
   0  -2  -7    6.28    0.47
   0   2  -8   11.35    0.81
   0  -2  -8   11.14    0.84
   0  -2  -8   10.55    0.82
   0  -2  -9    1.36    0.39
   0  -2  -9    1.49    0.40
   0  -2   9    1.29    0.30
   0  -2  10   61.59    2.62
   0   2  10   54.55    2.55
   0   2  10   56.72    2.65
   0  -2  10   61.66    2.60
   0  -2  11    1.34    0.32
   0   2  11    1.02    0.45
   0  -2  11    0.71    0.35
   0   2  11    0.89    0.29
   0   2  11    0.48    0.45
   0   2  12    1.24    0.52
   0  -2  12    0.65    0.38
   0   2  12    0.42    0.30
   0  -2  12    0.78    0.32
   0   2  12    0.42    0.51
   0  -2  13    3.91    0.49
   0  -2  13    4.45    0.52
   0   2  13    5.40    0.62
   0   2  13    4.08    0.64
   0   2  13    2.82    0.40
   0   2  13    3.36    0.53
   0  -2  14    0.82    0.41
   0   2  14   -0.17    0.43
   0  -2  14    0.13    0.36
   0   2  14    0.69    0.57
   0   2  14   -0.16    0.39
   0   2 -14    0.68    0.37
   0  -2  15    1.39    0.38
   0   2  15    0.14    0.40
   0   2  15    1.79    0.45
   0   2 -15    1.42    0.37
   0  -2  15    1.60    0.40
   0   2  15    1.84    0.60
   0  -2 -16    0.77    0.31
   0   2 -16   -0.14    0.26
   0   2  16    0.29    0.37
   0  -2  16   -0.04    0.29
   0  -2  16   -0.21    0.32
   0   2  17    0.49    0.36
   0   2  17    0.45    0.32
   0  -2  17    0.17    0.26
   0  -2  17    0.08    0.22
   0   2  18   -0.46    0.26
   0   2  18    0.24    0.22
   0   3   0    0.06    0.17
   0  -3   0    0.03    0.12
   0  -3   0    0.07    0.18
   0   3  -1  325.84   13.33
   0   3  -1  336.62   13.36
   0   3   1  310.15   13.52
   0   3  -1  320.97   13.46
   0  -3   1  321.03   13.34
   0  -3  -1  314.79   13.30
   0  -3   1  330.15   13.30
   0   3   1  324.43   13.36
   0  -3   2  159.23    6.31
   0  -3  -2  142.84    6.18
   0   3  -2  161.14    6.31
   0   3  -2  149.10    6.38
   0   3   2  147.11    6.52
   0  -3   2  153.30    6.31
   0  -3  -2  153.77    6.46
   0  -3  -2  157.70    6.35
   0   3   2  153.03    6.26
   0  -3  -3  233.76    9.55
   0  -3  -3  226.76    9.48
   0  -3   3  219.72    9.53
   0   3  -3  229.73    9.55
   0  -3  -3  237.78    9.68
   0  -3   3  212.62    9.41
   0   3   3  239.81    9.49
   0  -3   3  241.28    9.55
   0   3  -3  234.98    9.52
   0  -3  -3  230.19    9.41
   0  -3  -4   94.61    4.18
   0  -3  -4  100.62    4.25
   0  -3   4  107.42    4.31
   0   3  -4   98.30    4.26
   0  -3  -5   44.95    2.16
   0   3  -5   47.00    2.12
   0  -3  -5   44.18    2.10
   0  -3  -6   30.98    1.56
   0  -3  -6   29.47    1.58
   0   3  -6   32.94    1.59
   0  -3  -7   15.56    0.96
   0   3  -7   17.61    0.98
   0   3  -8   82.89    3.83
   0  -3  -8   85.21    3.86
   0  -3  -9   16.66    1.23
   0  -3   9   22.45    1.04
   0  -3  -9   16.76    1.19
   0  -3  -9   16.16    1.20
   0   3   9   20.82    1.04
   0   3   9   19.44    0.99
   0  -3   9   18.86    0.97
   0  -3  10   26.33    1.25
   0  -3  10   26.40    1.29
   0   3  11    9.77    0.78
   0  -3  11   12.23    0.74
   0  -3  11   10.31    0.71
   0   3  12    0.85    0.54
   0  -3  12    0.74    0.33
   0   3  12    1.25    0.52
   0  -3  12    1.55    0.40
   0   3 -13    0.57    0.38
   0   3  13    0.81    0.57
   0  -3  13    0.38    0.37
   0   3  13    0.84    0.54
   0  -3  13    0.19    0.30
   0   3  14    2.45    0.51
   0   3 -14    1.67    0.42
   0  -3  14    2.53    0.44
   0   3  14    1.62    0.50
   0   3  14    2.52    0.62
   0  -3  14    2.27    0.44
   0  -3  15   -0.09    0.36
   0  -3  15    0.38    0.36
   0   3  15   -0.79    0.41
   0   3 -15   -0.37    0.33
   0   3  15    0.26    0.56
   0   3  15    0.14    0.41
   0   3 -16   -0.14    0.22
   0   3  16   -0.01    0.38
   0   3  16    0.73    0.45
   0  -3  16    0.08    0.29
   0  -3  16    0.13    0.31
   0  -3 -17    0.41    0.20
   0  -3  17    0.11    0.21
   0   3  17    0.40    0.33
   0  -3  17   -0.14    0.22
   0   3 -17    0.02    0.22
   0   3  17    0.09    0.31
   0   3  18    0.21    0.23
   0   3  18   -0.12    0.23
   0  -4   0 4472.48  172.84
   0  -4   0 4375.64  172.92
   0   4   0 4173.70  172.91
   0  -4  -1  358.87   14.42
   0   4   1  330.83   14.48
   0   4  -1  371.36   14.67
   0  -4   1  362.57   14.41
   0   4  -1  314.53   14.46
   0  -4   1  365.32   14.48
   0   4  -1  352.23   14.49
   0  -4   2  768.88   32.52
   0   4  -2  779.19   32.53
   0   4   2  802.74   32.49
   0  -4  -2  781.24   32.48
   0   4   2  786.38   32.81
   0   4  -2  778.78   32.67
   0   4  -2  803.74   32.54
   0  -4   2  841.06   32.55
   0  -4  -2  796.83   32.58
   0   4  -3   25.72    1.29
   0  -4   3   23.07    1.21
   0  -4  -3   26.12    1.34
   0   4   3   26.35    1.25
   0  -4   3   27.97    1.32
   0   4  -3   26.37    1.44
   0  -4   3   26.95    1.31
   0   4  -4    0.38    0.25
   0   4   4    0.44    0.24
   0  -4  -4    0.52    0.26
   0  -4   4    0.12    0.19
   0  -4   4    0.35    0.27
   0  -4  -4    0.25    0.22
   0   4  -5  197.65    8.27
   0  -4  -5  188.66    8.32
   0  -4   5  194.81    8.31
   0  -4  -5  198.83    8.23
   0  -4  -6   83.14    3.89
   0   4  -6   91.57    3.85
   0  -4  -6   83.76    3.78
   0  -4  -6   82.77    3.88
   0  -4  -7   28.42    1.61
   0   4  -7   31.62    1.58
   0  -4  -7   30.27    1.54
   0   4  -8   16.42    1.04
   0  -4  -8   13.76    1.07
   0  -4  -8   15.14    1.02
   0   4   8   15.68    0.81
   0   4   9   40.14    1.83
   0   4   9   38.12    1.79
   0  -4   9   36.91    1.75
   0  -4   9   42.77    1.84
   0  -4  -9   35.83    2.04
   0  -4  10    3.87    0.43
   0  -4  10    3.22    0.39
   0   4  10    3.10    0.49
   0   4 -11    1.57    0.39
   0  -4  11    0.70    0.34
   0  -4  11    1.08    0.35
   0   4  12    1.24    0.54
   0   4  12    1.12    0.54
   0  -4  12    2.28    0.41
   0   4 -12    1.70    0.43
   0  -4  12    1.17    0.38
   0  -4  13    2.83    0.45
   0  -4  13    2.08    0.41
   0   4  13    2.36    0.59
   0   4 -13    2.17    0.43
   0   4  13    2.89    0.61
   0   4  14    6.42    0.73
   0   4  14    7.20    0.66
   0  -4  14    6.21    0.59
   0   4 -14    4.13    0.51
   0  -4  14    4.98    0.50
   0  -4  14    6.05    0.55
   0  -4  15    0.50    0.35
   0  -4  15   -0.04    0.36
   0   4  15    0.80    0.55
   0   4 -15   -0.20    0.30
   0   4  15   -0.07    0.36
   0   4  16   -0.19    0.47
   0  -4  16    0.25    0.29
   0  -4  16    0.14    0.26
   0   4 -17   -0.01    0.22
   0  -4  17    0.01    0.23
   0   4  17    0.65    0.34
   0  -4 -17    0.76    0.21
   0   4  17    0.14    0.30
   0   4  18   -0.18    0.21
   0   4  18    0.27    0.21
   0   5   0    0.20    0.22
   0  -5   0    0.10    0.24
   0  -5   0    0.08    0.25
   0  -5   0    0.29    0.16
   0   5  -1 1013.74   40.73
   0  -5  -1 1010.78   40.69
   0  -5   1  993.18   40.75
   0  -5   1  959.90   40.65
   0   5  -1 1012.76   40.76
   0   5  -1  982.59   40.99
   0  -5   2   52.79    2.47
   0   5   2   52.92    2.84
   0   5  -2   54.57    2.48
   0  -5  -2   51.27    2.49
   0  -5   2   59.42    2.45
   0   5  -2   52.01    2.46
   0  -5  -2   51.24    2.39
   0   5  -2   59.95    2.77
   0   5   2   56.34    2.42
   0  -5   3    3.08    0.36
   0  -5  -3    4.33    0.45
   0   5  -3    3.40    0.70
   0   5  -3    3.15    0.37
   0  -5  -3    3.67    0.34
   0  -5   3    4.33    0.44
   0   5   3    4.01    0.36
   0  -5   3    3.97    0.43
   0   5   4  159.68    6.61
   0  -5   4  144.56    6.53
   0   5  -4  163.14    6.67
   0  -5  -4  155.00    6.71
   0  -5   4  166.84    6.72
   0  -5   5   73.51    2.52
   0   5  -5   60.32    2.41
   0  -5   5   45.50    2.12
   0  -5  -5   59.62    2.47
   0  -5  -5   58.10    2.32
   0  -5  -6   -0.11    0.25
   0  -5  -6    0.10    0.33
   0   5  -6    0.19    0.26
   0  -5  -6    0.13    0.30
   0  -5  -7   47.17    2.25
   0   5  -7   51.84    2.33
   0  -5  -7   45.98    2.39
   0   5   8   21.28    1.07
   0   5   8   21.05    1.10
   0  -5   8   23.36    1.13
   0  -5  -8   20.19    1.37
   0  -5  -8   20.60    1.27
   0   5  -8   21.80    1.32
   0  -5   9    9.00    0.62
   0  -5   9    8.71    0.55
   0   5   9    7.55    0.57
   0   5   9    7.77    0.61
   0   5  -9    8.47    0.61
   0   5 -10    0.49    0.32
   0  -5  10    0.84    0.35
   0  -5  10    0.62    0.30
   0   5  10    1.09    0.38
   0   5  10    0.73    0.35
   0  -5  11    0.07    0.34
   0   5 -11    0.22    0.35
   0   5  11   -0.70    0.51
   0  -5  11    0.62    0.34
   0   5  12   16.96    1.16
   0   5 -12   18.88    1.10
   0  -5  12   19.36    1.04
   0  -5  12   20.47    1.11
   0  -5  13    0.54    0.37
   0   5  13    0.48    0.51
   0   5  13    0.81    0.53
   0   5 -13    0.86    0.37
   0  -5  13    0.71    0.36
   0   5  14    1.04    0.56
   0  -5  14    0.51    0.34
   0  -5  14    0.36    0.31
   0   5  14   -0.24    0.45
   0   5 -14    0.25    0.33
   0   5 -15   -0.03    0.29
   0   5  15    0.66    0.40
   0  -5  15    0.54    0.31
   0  -5  15    0.03    0.27
   0  -5  16   -0.07    0.30
   0   5  16    0.16    0.46
   0   5 -17   -0.12    0.21
   0  -5  17    0.25    0.23
   0   5  18   -0.05    0.18
   0  -6   0    1.67    0.34
   0   6   0    1.59    0.31
   0  -6   0    1.73    0.32
   0   6   0    2.41    0.84
   0   6  -1  347.04   14.19
   0  -6   1  337.86   14.23
   0  -6  -1  338.64   14.16
   0   6  -1  344.32   14.24
   0   6  -1  339.52   14.58
   0   6  -2   51.75    2.42
   0  -6  -2   52.24    2.37
   0  -6  -2   50.11    2.46
   0  -6   2   50.99    2.44
   0   6  -2   53.33    2.45
   0   6  -2   51.29    2.76
   0   6   2   54.95    2.38
   0  -6  -3   20.43    1.15
   0  -6   3   17.51    1.05
   0   6  -3   20.36    1.12
   0  -6  -3   18.38    1.02
   0  -6   3   20.29    1.13
   0   6   3   20.04    1.05
   0   6  -3   19.61    1.11
   0   6  -4   52.65    2.57
   0  -6   4   58.12    2.61
   0   6  -4   57.60    2.60
   0   6   4   53.29    2.49
   0  -6   4   50.94    2.45
   0  -6  -4   55.42    2.64
   0  -6  -4   54.10    2.48
   0   6  -5   27.89    1.54
   0   6  -5   31.46    1.54
   0  -6   5   28.49    1.34
   0  -6  -5   29.72    1.45
   0  -6   5   32.55    1.60
   0  -6  -5   29.07    1.60
   0   6  -6   23.42    1.25
   0  -6  -6   18.03    1.30
   0  -6  -6   20.22    1.29
   0  -6   6   20.58    1.27
   0   6  -6   18.78    1.26
   0  -6  -7   28.25    1.63
   0   6  -7   31.52    1.58
   0  -6   8   64.35    2.74
   0  -6  -8   52.49    3.02
   0   6   8   60.35    2.72
   0   6   8   59.40    2.68
   0   6  -8   66.13    2.73
   0   6   8   58.12    2.69
   0   6   9    0.36    0.34
   0   6  -9    0.24    0.28
   0   6  -9    0.31    0.23
   0   6   9    0.01    0.33
   0   6   9    0.35    0.29
   0  -6   9    0.39    0.32
   0   6 -10   15.19    0.89
   0   6  10   13.78    0.87
   0  -6  10   15.25    0.92
   0   6  10   13.49    0.90
   0   6 -11    0.97    0.37
   0   6  11    0.25    0.49
   0  -6  11    1.19    0.41
   0  -6  11    1.14    0.35
   0  -6  12    0.74    0.40
   0  -6  12    0.69    0.35
   0   6  12    0.25    0.52
   0   6 -12    0.20    0.36
   0   6  13    4.36    0.65
   0  -6  13    5.39    0.49
   0   6 -13    4.64    0.53
   0   6  13    4.94    0.68
   0  -6  13    5.95    0.57
   0   6 -14    0.32    0.32
   0  -6  14    1.07    0.33
   0   6  14    1.13    0.55
   0  -6  14    0.90    0.35
   0   6  14    0.26    0.41
   0   6  15    2.38    0.57
   0   6 -15    1.84    0.32
   0   6  15    3.03    0.49
   0  -6  15    1.98    0.34
   0   6  15    2.18    0.47
   0  -6  15    2.33    0.43
   0   6  16    0.39    0.36
   0   6 -16   -0.15    0.29
   0   6  16   -0.59    0.34
   0   6  16    0.34    0.46
   0  -6  16   -0.12    0.30
   0   6 -17   -0.03    0.19
   0  -6  17   -0.09    0.21
   0   6  17    0.38    0.28
   0   6  18   -0.08    0.14
   0   7   0   -0.03    0.80
   0  -7   0   -0.09    0.31
   0   7   0    0.09    0.26
   0  -7   1  336.40   14.56
   0   7  -1  339.84   14.57
   0   7  -1  353.60   15.01
   0   7  -1  354.26   14.52
   0  -7  -1  357.28   14.49
   0   7  -2  178.45    7.55
   0   7   2  189.06    7.47
   0  -7  -2  181.44    7.45
   0  -7  -2  165.71    7.56
   0  -7   2  164.21    7.51
   0   7  -2  171.57    7.50
   0   7  -3  207.64    8.87
   0  -7  -3  212.31    8.79
   0  -7   3  192.15    8.83
   0   7  -3  221.25    8.91
   0  -7  -3  197.38    8.92
   0   7   3  216.54    8.81
   0  -7   3  209.88    8.90
   0   7  -4    0.22    0.28
   0   7  -4    0.31    0.30
   0  -7   4    0.30    0.26
   0  -7  -4    0.49    0.32
   0  -7   4    0.04    0.32
   0  -7  -4    0.22    0.25
   0   7   4    0.34    0.26
   0  -7   5   49.26    2.43
   0  -7   5   46.11    2.42
   0  -7   5   58.83    2.70
   0   7   5   56.68    2.54
   0  -7  -5   57.21    2.54
   0   7  -5   64.83    2.71
   0   7  -5   53.84    2.66
   0  -7  -5   52.41    2.68
   0  -7  -6  120.80    6.18
   0   7  -6  154.51    6.16
   0  -7  -6  122.56    6.10
   0   7  -6  142.41    6.15
   0  -7   6  141.29    6.13
   0  -7  -6  138.80    5.96
   0  -7  -7  100.08    4.98
   0  -7  -7  109.59    4.83
   0   7   7  108.96    4.58
   0  -7   7  114.80    4.64
   0   7   7  106.56    4.62
   0   7  -7  123.57    5.03
   0  -7   7   94.53    4.62
   0  -7  -7   94.33    5.01
   0   7   7  114.74    4.63
   0   7   8   14.26    0.87
   0  -7   8   16.91    0.91
   0   7  -8   16.55    0.84
   0   7   8   15.75    0.85
   0   7   8   14.92    0.87
   0   7  -8   14.66    0.87
   0   7   9   11.74    0.73
   0   7  -9   11.40    0.69
   0   7  -9   10.29    0.72
   0  -7   9   11.36    0.77
   0   7   9   11.66    0.77
   0   7   9   10.21    0.73
   0   7  10    0.99    0.39
   0   7  10    0.58    0.40
   0  -7  10    1.09    0.41
   0   7  10    0.20    0.39
   0   7 -10    0.41    0.35
   0   7 -11    1.94    0.42
   0   7  11    2.90    0.48
   0   7  11    2.67    0.53
   0  -7  11    2.47    0.47
   0  -7  12    1.97    0.46
   0   7 -12    0.95    0.38
   0   7  13    1.79    0.58
   0   7 -13    1.26    0.37
   0  -7  13    1.92    0.44
   0   7  14    0.01    0.42
   0   7  14   -0.04    0.52
   0   7 -14    0.12    0.28
   0   7  14    0.98    0.55
   0  -7  14    0.04    0.33
   0   7 -15    0.13    0.33
   0  -7  15    0.54    0.30
   0  -7  15    0.60    0.37
   0   7  15    0.73    0.49
   0   7 -15    0.54    0.23
   0   7  15    0.29    0.39
   0   7  16    0.97    0.34
   0   7  16    1.07    0.43
   0  -7  16    0.79    0.31
   0   7 -16    0.72    0.29
   0   7  17    0.68    0.26
   0  -7  17    0.90    0.22
   0   7 -17    0.29    0.19
   0   8   0    6.02    0.62
   0  -8   0    6.19    0.61
   0   8  -1    5.29    0.56
   0   8  -1    4.69    0.51
   0  -8   1    4.79    0.53
   0  -8  -1    5.39    0.51
   0   8  -2   48.07    2.41
   0   8  -2   51.16    2.49
   0  -8  -2   46.10    2.52
   0  -8  -2   51.74    2.37
   0  -8   2   47.30    2.45
   0   8   2   54.38    2.41
   0  -8  -3   13.30    0.85
   0  -8  -3   13.01    1.00
   0   8  -3   13.53    0.95
   0   8   3   15.61    0.90
   0  -8   3   11.36    0.91
   0  -8   3   12.84    0.94
   0   8  -3   13.89    0.95
   0   8  -4    9.91    0.80
   0   8  -4   10.14    0.81
   0  -8  -4    9.30    0.71
   0  -8  -4    9.01    0.82
   0   8   4    9.87    0.73
   0  -8   4    8.42    0.70
   0  -8   4   10.19    0.84
   0  -8   5   37.48    1.91
   0   8   5   44.03    2.01
   0  -8   5   44.03    2.17
   0  -8  -5   37.88    2.13
   0   8  -5   41.66    2.10
   0  -8  -5   39.24    1.94
   0   8  -5   40.67    2.10
   0   8   6    2.15    0.32
   0   8   6    1.81    0.34
   0  -8  -6    1.95    0.38
   0  -8   6    1.83    0.49
   0   8  -6    2.18    0.30
   0  -8  -6    1.71    0.45
   0  -8  -6    1.71    0.49
   0   8   6    2.11    0.29
   0   8  -6    2.35    0.44
   0   8   7   -0.22    0.27
   0   8   7    0.06    0.31
   0   8   7    0.46    0.28
   0  -8   7    0.14    0.29
   0   8  -7   -0.25    0.29
   0   8  -7    0.16    0.24
   0   8  -7    0.18    0.33
   0  -8   7   -0.48    0.37
   0   8   8    1.90    0.39
   0   8   8    1.94    0.38
   0  -8   8    0.91    0.41
   0   8   8    1.92    0.40
   0  -8   8    1.93    0.39
   0   8  -8    1.35    0.34
   0   8  -8    1.84    0.33
   0  -8   9    0.38    0.45
   0  -8   9    1.16    0.40
   0   8   9    1.61    0.39
   0   8   9    1.11    0.42
   0   8   9    1.77    0.43
   0   8  -9    1.31    0.37
   0  -8  10    6.99    0.63
   0   8  10    6.76    0.66
   0   8  10    5.12    0.61
   0   8 -10    5.75    0.56
   0   8  10    6.97    0.61
   0   8  11    2.20    0.46
   0   8  11    1.51    0.44
   0   8  11    2.11    0.49
   0   8 -11    1.67    0.39
   0  -8  11    2.39    0.48
   0   8 -12    1.73    0.37
   0   8  12    0.84    0.53
   0  -8  12    1.80    0.45
   0   8  13   -0.54    0.43
   0  -8  13   -0.12    0.37
   0   8 -13    0.12    0.29
   0   8  13    0.11    0.52
   0   8  14   -0.05    0.40
   0   8  14    0.90    0.51
   0   8 -14    0.22    0.36
   0  -8  14    0.37    0.34
   0   8  14    0.21    0.47
   0   8 -14    0.40    0.26
   0  -8  15    0.39    0.28
   0   8  15    0.09    0.34
   0   8 -15    0.12    0.31
   0   8  15    0.61    0.46
   0  -8  15    0.03    0.34
   0   8  16    0.42    0.29
   0  -8  16   -0.07    0.27
   0   8  16    0.52    0.38
   0   8 -16    0.02    0.24
   0   8  16   -0.61    0.29
   0   8 -17    0.00    0.15
   0  -8  17    0.14    0.18
   0   8  17    0.20    0.20
   0  -9   0    0.23    0.34
   0   9   0    0.05    0.29
   0   9   0    0.89    0.38
   0   9  -1  146.04    6.38
   0   9  -1  147.08    6.29
   0  -9   1  139.08    6.34
   0   9   1  141.61    6.24
   0   9  -2   50.88    2.54
   0  -9  -2   55.19    2.53
   0  -9  -2   46.08    2.61
   0  -9   2   52.04    2.62
   0   9  -2   56.54    2.67
   0  -9   2   45.86    2.61
   0   9   2   58.26    2.56
   0   9  -3  136.75    6.20
   0   9  -3  147.04    6.29
   0  -9   3  133.85    6.24
   0   9   3  151.86    6.17
   0  -9  -3  146.06    6.38
   0  -9  -3  147.37    6.13
   0  -9  -4    6.50    0.58
   0  -9  -4    6.03    0.71
   0  -9   4    4.88    0.59
   0  -9   4    6.51    0.71
   0  -9   4    5.32    0.60
   0   9  -4    5.96    0.66
   0   9   4    5.85    0.58
   0   9  -4    6.37    0.66
   0  -9  -5    9.11    0.73
   0   9   5    8.69    0.61
   0   9   5    8.50    0.56
   0  -9   5    9.62    0.90
   0  -9   5    8.69    0.60
   0   9  -5   10.02    0.60
   0   9   5    8.86    0.73
   0   9  -5    9.25    0.81
   0   9  -6    0.29    0.24
   0   9  -6    0.40    0.26
   0   9   6    0.79    0.26
   0  -9   6    0.54    0.34
   0   9   6    0.50    0.27
   0   9   6    0.33    0.30
   0   9  -7    2.97    0.40
   0   9   7    3.46    0.41
   0   9   7    4.15    0.45
   0   9   7    3.84    0.48
   0   9  -7    3.78    0.41
   0   9   8    9.93    0.67
   0   9   8    8.43    0.69
   0   9  -8   10.46    0.68
   0  -9   8    8.67    0.68
   0   9   8    9.09    0.70
   0   9   9    3.57    0.51
   0  -9   9    4.74    0.54
   0   9  -9    3.54    0.44
   0   9   9    3.53    0.46
   0   9   9    3.34    0.52
   0   9  10    0.62    0.44
   0   9  10    1.55    0.48
   0   9  10    0.97    0.40
   0  -9  10    1.84    0.44
   0   9 -10    1.09    0.35
   0   9 -11    0.75    0.33
   0   9  11    0.37    0.41
   0   9  11    1.09    0.46
   0  -9  11    0.97    0.42
   0   9  11    1.05    0.44
   0   9  12    2.23    0.46
   0   9 -12    3.16    0.43
   0   9  12    2.48    0.59
   0  -9  12    3.84    0.51
   0  -9  13    0.52    0.37
   0   9 -13    0.50    0.29
   0   9  13    0.49    0.51
   0   9  13    0.07    0.40
   0   9 -14    0.15    0.23
   0   9 -14    0.67    0.37
   0   9  14   -0.38    0.37
   0   9  14    0.85    0.49
   0   9  14   -0.08    0.48
   0  -9  14    0.02    0.32
   0   9  15    0.40    0.45
   0  -9  15    0.22    0.33
   0   9  15    0.10    0.32
   0   9 -15    0.36    0.29
   0  -9  15    0.31    0.27
   0  -9  16    0.21    0.24
   0   9  16    0.73    0.36
   0   9  16    0.27    0.25
   0   9 -16    0.11    0.21
   0   9 -17    0.02    0.11
   0   9  17    0.25    0.16
   0  -9  17    0.27    0.14
   0  10   0    8.25    0.80
   0 -10   0    7.58    0.78
   0  10  -1    0.32    0.30
   0  10   1    0.40    0.31
   0 -10   1    0.22    0.34
   0  10  -1    0.61    0.38
   0  10  -2   57.70    2.84
   0 -10   2   46.63    2.77
   0  10   2   63.99    2.76
   0 -10  -2   59.33    2.68
   0 -10  -2   46.94    2.78
   0  10  -2   53.69    2.73
   0 -10   2   57.79    2.84
   0  10  -3    0.13    0.31
   0 -10   3    0.08    0.34
   0 -10   3   -0.07    0.35
   0  10   3   -0.11    0.30
   0  10   3    0.04    0.22
   0  10   3    0.03    0.23
   0  10  -3    0.13    0.32
   0  10   3   -0.15    0.28
   0 -10  -3    0.36    0.30
   0  10  -4    2.41    0.30
   0  10   4    2.17    0.34
   0  10   4    2.51    0.32
   0  10   4    2.56    0.37
   0  10  -4    2.47    0.33
   0 -10   4    2.32    0.34
   0  10  -5    0.74    0.26
   0 -10   5    0.59    0.29
   0  10   5    0.69    0.27
   0  10   5    0.75    0.31
   0  10   5    0.54    0.32
   0  10  -5    0.84    0.26
   0 -10   6   25.91    1.38
   0  10  -6   26.29    1.35
   0  10  -6   24.96    1.31
   0  10   6   26.80    1.39
   0  10   6   27.92    1.34
   0  10   6   28.34    1.36
   0 -10   6   28.65    1.39
   0  10  -7    1.00    0.32
   0  10   7    0.32    0.34
   0  10   7    1.35    0.37
   0 -10   7    0.60    0.38
   0  10  -7    0.74    0.31
   0  10   7    0.99    0.41
   0  10  -8    0.57    0.31
   0  10   8    0.52    0.38
   0  10   8    0.77    0.38
   0  10   8    0.50    0.42
   0  10   8    0.50    0.39
   0  10   9   -0.01    0.38
   0 -10   9    0.30    0.39
   0  10   9    0.01    0.36
   0  10   9    0.66    0.42
   0  10   9   -0.14    0.43
   0  10  -9    0.13    0.32
   0  10  10    0.74    0.40
   0  10  10    0.31    0.44
   0  10 -10    0.72    0.33
   0  10 -10    0.42    0.39
   0  10  10    0.21    0.43
   0 -10  10    0.45    0.40
   0  10  11    2.52    0.50
   0  10 -11    3.61    0.50
   0  10  11    3.43    0.52
   0 -10  11    2.40    0.49
   0  10  11    2.81    0.53
   0  10 -11    3.08    0.43
   0  10 -12    0.38    0.29
   0  10  12    0.69    0.41
   0  10  12   -0.72    0.56
   0 -10  12    0.12    0.38
   0 -10  13    1.18    0.39
   0  10  13    0.94    0.38
   0  10 -13    0.83    0.29
   0  10  13    0.48    0.52
   0  10  14    0.33    0.47
   0 -10  14    0.33    0.31
   0  10  14   -0.22    0.33
   0  10  14    0.22    0.48
   0  10  15   -0.13    0.38
   0  10 -15    0.16    0.26
   0  10  15   -0.01    0.28
   0 -10  15    0.19    0.25
   0  10 -16    0.17    0.19
   0  10  16    0.42    0.29
   0  10  16    0.10    0.21
   0 -10  16    0.03    0.21
   0  11   0    0.42    0.26
   0  11   0    0.03    0.24
   0  11  -1    6.88    0.70
   0  11  -1    7.27    0.52
   0  11   1    6.81    0.68
   0  11   1    6.43    0.50
   0  11   1    6.85    0.58
   0  11   1    6.77    0.54
   0  11   1    6.92    0.54
   0  11   2    1.88    0.42
   0  11  -2    1.92    0.28
   0  11  -2    1.59    0.29
   0  11   2    1.58    0.35
   0 -11   2    1.64    0.29
   0  11   2    1.77    0.32
   0  11   2    2.04    0.39
   0 -11   2    1.18    0.49
   0  11   2    1.80    0.33
   0  11   3   26.09    1.29
   0  11   3   26.51    1.32
   0  11   3   28.73    1.36
   0 -11   3   24.86    1.28
   0  11  -3   24.90    1.25
   0  11   3   26.18    1.35
   0  11   4   32.87    1.57
   0 -11   4   31.91    1.58
   0  11   4   32.64    1.61
   0  11   4   32.56    1.62
   0  11  -4   33.02    1.55
   0  11   4   33.87    1.64
   0  11  -5    0.15    0.27
   0  11   5    0.81    0.35
   0  11   5    0.57    0.30
   0 -11   5    0.21    0.31
   0 -11   6    0.07    0.31
   0  11  -6    0.02    0.28
   0 -11   6    0.67    0.41
   0  11   6    0.16    0.37
   0  11   6    0.66    0.34
   0  11   6    0.42    0.31
   0  11  -6    0.18    0.29
   0 -11   7    0.30    0.37
   0  11   7    0.70    0.37
   0  11   7    0.94    0.37
   0 -11   7    1.01    0.40
   0  11   7    0.80    0.41
   0  11  -7    0.75    0.33
   0  11  -7    0.34    0.32
   0  11   8   24.77    1.40
   0  11  -8   29.02    1.38
   0  11   8   24.16    1.41
   0  11   8   25.93    1.45
   0  11  -8   26.72    1.38
   0  11   8   27.43    1.40
   0  11   9    2.02    0.46
   0  11   9    2.39    0.53
   0  11   9    2.59    0.52
   0  11   9    2.37    0.48
   0  11  -9    2.42    0.40
   0 -11   9    2.68    0.52
   0  11  -9    1.87    0.43
   0  11 -10    2.80    0.43
   0  11  10    2.70    0.54
   0 -11  10    3.65    0.53
   0  11  10    3.36    0.51
   0  11  10    2.65    0.45
   0  11 -10    2.25    0.45
   0  11  10    3.11    0.55
   0  11 -11   -0.22    0.30
   0  11  11   -0.06    0.41
   0  11  11   -0.19    0.43
   0 -11  11    0.03    0.39
   0  11  11    0.01    0.44
   0  11 -11   -0.10    0.37
   0 -11  12   -0.13    0.37
   0  11  12    0.09    0.41
   0  11 -12   -0.14    0.37
   0  11  13   -0.32    0.51
   0 -11  13    0.11    0.33
   0  11  13   -0.31    0.33
   0  11  14    2.65    0.52
   0  11  14    1.37    0.33
   0  11  14    1.42    0.46
   0 -11  14    1.73    0.38
   0 -11  14    2.28    0.36
   0 -11  15    0.10    0.22
   0  11  15    0.30    0.24
   0  11  15    0.12    0.35
   0  11 -16   -0.02    0.14
   0  11  16    0.18    0.22
   0  12   0   11.95    0.76
   0  12   0   11.89    0.73
   0  12   0   11.89    0.75
   0  12   0   10.79    0.66
   0  12   1   16.53    1.02
   0 -12   1   13.89    0.89
   0  12   1   18.22    0.99
   0  12  -1   18.40    0.90
   0  12  -1   16.16    0.92
   0  12  -1   16.99    1.00
   0  12   1   17.06    0.98
   0  12  -1   17.24    0.94
   0  12   1   15.79    0.93
   0  12  -1   18.34    1.00
   0  12   1   18.07    0.88
   0  12   2   46.94    2.20
   0  12  -2   45.01    2.12
   0  12   2   44.99    2.19
   0  12  -2   46.90    2.17
   0  12   2   46.37    2.06
   0  12  -2   45.20    2.09
   0 -12   2   44.10    2.11
   0  12   2   51.81    2.20
   0  12   2   46.90    2.16
   0  12  -3    0.91    0.29
   0  12   3    1.27    0.41
   0  12  -3    1.22    0.29
   0 -12   3    1.11    0.31
   0  12   3    1.33    0.33
   0  12   3    1.01    0.38
   0  12   3    1.19    0.35
   0  12   4    7.62    0.58
   0  12   4    7.37    0.63
   0  12   4    8.38    0.62
   0  12   4    7.73    0.64
   0  12  -4    6.69    0.52
   0 -12   4    6.70    0.56
   0 -12   5    4.16    0.50
   0  12   5    5.17    0.49
   0  12   5    5.16    0.52
   0  12   5    4.42    0.51
   0  12  -5    4.51    0.44
   0  12   6   24.61    1.34
   0  12   6   23.35    1.27
   0  12  -6   23.44    1.22
   0  12   6   23.50    1.26
   0 -12   6   24.04    1.33
   0 -12   6   23.47    1.28
   0  12   7   15.09    1.03
   0  12   7   17.05    0.99
   0  12   7   15.02    0.95
   0 -12   7   15.20    1.00
   0  12   7   16.67    1.05
   0  12  -7   17.88    0.97
   0 -12   7   16.59    1.01
   0  12  -8   11.83    0.74
   0  12   8   10.08    0.74
   0  12   8    8.45    0.76
   0  12   8   10.33    0.81
   0 -12   8   11.46    0.75
   0  12   8    8.23    0.76
   0 -12   8    8.18    0.77
   0  12   9    1.85    0.44
   0  12  -9    1.40    0.39
   0  12   9    2.26    0.51
   0  12   9    1.87    0.52
   0  12   9    2.48    0.49
   0 -12  10    1.59    0.46
   0  12  10    0.32    0.47
   0  12  10    1.09    0.40
   0  12 -10    1.23    0.40
   0  12  10    1.85    0.51
   0  12  10    1.01    0.43
   0 -12  11    3.27    0.50
   0  12  11    3.24    0.52
   0  12  11    4.07    0.57
   0  12 -11    3.44    0.48
   0  12  11    2.22    0.52
   0  12  12   -0.18    0.51
   0  12  12   -0.19    0.31
   0  12 -12   -0.16    0.32
   0 -12  12    0.38    0.38
   0  12  12    0.48    0.41
   0 -12  13    0.29    0.34
   0  12  13    0.06    0.27
   0  12  13    0.01    0.45
   0  12 -13   -0.03    0.30
   0  12  13    0.42    0.34
   0  12  14   -0.12    0.39
   0 -12  14   -0.16    0.26
   0 -12  14   -0.21    0.29
   0  12  14    0.59    0.42
   0  12  14    0.20    0.24
   0  12  15    0.18    0.17
   0 -12  15    0.24    0.22
   0  12  15    0.66    0.31
   0  13   0    0.19    0.31
   0  13   0   -0.30    0.32
   0  13   0   -0.23    0.44
   0  13   0    0.13    0.34
   0  13   0    0.30    0.25
   0  13  -1   47.19    2.21
   0  13   1   45.79    2.06
   0 -13   1   41.50    2.09
   0  13  -1   48.58    2.20
   0  13   1   45.22    2.14
   0  13  -1   45.11    2.13
   0  13   1   51.27    2.19
   0  13  -1   47.43    2.14
   0  13  -1   42.43    2.06
   0  13   1   46.86    2.21
   0  13   2    0.18    0.32
   0  13  -2    0.07    0.28
   0  13  -2   -0.08    0.39
   0  13   2    0.28    0.35
   0  13   2    0.60    0.24
   0  13   2    0.46    0.42
   0  13   2   -0.11    0.36
   0 -13   2    0.27    0.29
   0  13  -2    0.27    0.30
   0  13  -2    0.24    0.27
   0  13   3   17.12    1.04
   0  13  -3   17.83    0.92
   0  13   3   17.45    1.06
   0  13  -3   14.93    0.97
   0 -13   3   15.95    0.95
   0  13   3   16.62    0.99
   0  13  -3   17.04    0.95
   0  13   3   17.12    0.97
   0  13   3   17.33    1.03
   0  13   4   -0.01    0.33
   0  13  -4    0.04    0.27
   0 -13   4    0.30    0.32
   0  13   4   -0.04    0.37
   0  13  -4    0.57    0.30
   0  13   4    0.40    0.33
   0  13   4    0.57    0.43
   0  13   5    7.41    0.67
   0  13  -5    8.59    0.60
   0 -13   5    8.52    0.66
   0  13   5    8.31    0.68
   0 -13   5    8.32    0.75
   0  13   5    7.66    0.74
   0  13  -5    7.82    0.60
   0  13   5    7.82    0.64
   0  13  -6   60.98    2.70
   0  13   6   55.63    2.79
   0 -13   6   58.01    2.78
   0  13   6   63.61    2.75
   0 -13   6   59.41    2.77
   0 -13   7   10.06    0.78
   0  13   7   11.39    0.85
   0  13   7    8.92    0.82
   0  13   7   11.19    0.79
   0  13  -7   11.49    0.74
   0 -13   7   10.51    0.79
   0  13   8    5.48    0.66
   0  13   8    6.18    0.70
   0 -13   8    6.43    0.64
   0  13   8    6.63    0.63
   0 -13   8    6.80    0.60
   0  13  -8    7.80    0.60
   0  13   8    6.15    0.68
   0  13   9    8.26    0.69
   0  13   9    6.43    0.66
   0  13   9    6.97    0.75
   0  13  -9    7.37    0.61
   0  13   9    9.10    0.76
   0  13  10    1.14    0.49
   0  13  10    0.71    0.39
   0  13 -10    1.17    0.38
   0  13  10    0.70    0.51
   0  13  10    1.22    0.44
   0  13 -11    0.75    0.35
   0  13  11    1.35    0.49
   0  13  11    1.14    0.31
   0  13  11    2.39    0.50
   0  13  11    0.93    0.42
   0 -13  11    1.22    0.43
   0 -13  12    0.01    0.35
   0  13 -12   -0.10    0.30
   0  13  12   -0.11    0.26
   0  13  12    0.36    0.39
   0  13  12   -0.65    0.51
   0 -13  13    0.93    0.33
   0  13  13    0.62    0.24
   0  13 -13    0.79    0.28
   0  13  13    0.20    0.42
   0  13  13    0.62    0.33
   0  13  14    0.31    0.32
   0  13 -14    0.26    0.21
   0 -13  14    0.20    0.24
   0 -13  14    0.40    0.24
   0  13 -14    0.19    0.18
   0 -13  15    0.05    0.15
   0  13 -15    0.04    0.14
   0  14   0  158.07    6.77
   0  14   0  150.45    6.61
   0  14   0  158.58    6.78
   0  14   0  160.92    6.71
   0  14   0  162.56    6.71
   0  14  -1    3.26    0.37
   0  14  -1    2.47    0.44
   0  14   1    1.16    0.37
   0  14  -1    0.88    0.46
   0  14   1    1.83    0.43
   0  14  -1    1.25    0.38
   0  14   1    4.00    0.37
   0  14  -1    2.46    0.41
   0  14   1    0.81    0.50
   0  14   1    1.88    0.45
   0  14   2   15.49    0.87
   0  14   2   16.35    1.10
   0  14  -2   15.66    0.90
   0  14   2   16.92    1.02
   0  14  -2   16.12    1.03
   0  14   2   16.91    0.98
   0 -14   2   15.81    0.95
   0  14  -2   17.00    0.97
   0  14  -2   18.37    1.04
   0  14   2   17.25    1.01
   0  14   2   17.07    1.05
   0  14   3    0.62    0.38
   0 -14   3    0.67    0.34
   0  14  -3    0.71    0.35
   0  14  -3    1.18    0.31
   0  14   3    0.79    0.36
   0  14  -3    1.35    0.43
   0  14   3    0.83    0.43
   0  14   3    0.83    0.39
   0  14  -3    0.73    0.32
   0  14   4   31.51    1.70
   0  14  -4   29.31    1.51
   0  14   4   30.30    1.60
   0  14   4   32.65    1.60
   0  14   4   32.66    1.66
   0  14  -4   32.83    1.56
   0 -14   4   30.31    1.57
   0  14  -5   10.19    0.73
   0  14   5   11.70    0.94
   0 -14   5   12.09    0.82
   0  14  -5   13.27    0.77
   0  14   5   12.07    0.89
   0 -14   5    9.43    0.86
   0  14   5   12.67    0.82
   0  14   5   12.85    0.85
   0 -14   6    0.32    0.36
   0  14   6   -0.21    0.51
   0  14   6    0.44    0.40
   0  14   6    0.45    0.39
   0 -14   6    0.91    0.46
   0  14  -6    0.16    0.32
   0  14   7   11.31    0.92
   0 -14   7   11.99    0.88
   0  14   7   13.76    0.89
   0  14  -7   14.33    0.83
   0 -14   7   13.54    0.90
   0  14   7   13.48    0.95
   0 -14   8   11.34    0.82
   0  14   8   11.03    0.88
   0  14   8   10.82    0.78
   0 -14   8    9.30    0.73
   0  14  -8   11.40    0.73
   0  14   8    9.35    0.82
   0  14   9    0.40    0.46
   0  14  -9    0.01    0.36
   0 -14   9    0.53    0.44
   0  14   9   -0.11    0.51
   0  14   9    0.35    0.42
   0  14   9    0.54    0.42
   0  14  10    5.07    0.57
   0  14  10    6.69    0.60
   0  14  10    5.67    0.67
   0  14  10    6.80    0.68
   0  14 -10    7.46    0.57
   0  14  11    0.81    0.45
   0  14  11    0.24    0.38
   0  14  11    0.38    0.41
   0  14 -11    0.22    0.31
   0  14 -12    0.60    0.29
   0  14  12    0.60    0.38
   0  14  12   -0.30    0.47
   0 -14  12    0.82    0.35
   0  14 -13    0.23    0.19
   0  14  13    0.26    0.26
   0  14  13    0.23    0.38
   0  14 -13    0.38    0.24
   0 -14  13    0.25    0.24
   0 -14  13    0.23    0.26
   0  14  14    1.28    0.27
   0 -14  14    0.87    0.20
   0  14 -14    0.81    0.19
   0  15   0    0.26    0.35
   0  15   0    0.04    0.26
   0  15   0    0.30    0.33
   0  15   0   -0.06    0.45
   0  15   0    0.25    0.38
   0  15   1    5.09    0.53
   0  15   1    5.47    0.57
   0  15  -1    4.52    0.61
   0  15  -1    4.59    0.51
   0  15  -1    4.60    0.44
   0  15  -1    5.57    0.58
   0  15   1    4.44    0.56
   0  15  -1    5.01    0.50
   0  15   1    4.81    0.42
   0  15   1    4.09    0.63
   0  15  -2    3.37    0.44
   0  15   2    3.28    0.61
   0  15  -2    4.77    0.43
   0  15   2    3.17    0.48
   0  15  -2    3.71    0.50
   0  15  -2    3.49    0.55
   0  15   2    4.04    0.53
   0  15   2    4.59    0.55
   0  15   2    2.89    0.47
   0  15  -3    0.73    0.31
   0  15   3    0.06    0.54
   0  15  -3    0.63    0.42
   0  15  -3    1.00    0.34
   0  15   3    0.91    0.44
   0  15   3    0.48    0.37
   0  15  -3    0.57    0.36
   0  15   3    1.15    0.41
   0 -15   3    0.57    0.33
   0  15   3    0.59    0.41
   0  15   4    1.04    0.39
   0 -15   4    0.64    0.36
   0  15  -4    0.91    0.31
   0  15  -4    0.59    0.31
   0  15  -4    0.40    0.35
   0  15   4    0.69    0.46
   0 -15   4    0.72    0.50
   0  15   4    0.45    0.37
   0 -15   5   40.89    2.06
   0  15  -5   42.33    1.99
   0  15  -5   44.25    2.10
   0  15   5   46.35    2.09
   0  15   5   41.36    2.10
   0  15   5   41.53    2.15
   0  15   5   44.37    2.15
   0 -15   5   41.45    2.13
   0  15   6    6.27    0.60
   0 -15   6    5.30    0.56
   0  15  -6    5.16    0.49
   0  15   6    6.38    0.64
   0 -15   6    4.42    0.59
   0  15   6    5.41    0.69
   0 -15   7    6.64    0.64
   0  15   7    5.97    0.72
   0 -15   7    6.66    0.64
   0  15   7    7.94    0.74
   0  15  -7    7.83    0.59
   0  15   7    7.88    0.66
   0  15   8    4.29    0.67
   0 -15   8    6.06    0.57
   0  15   8    5.44    0.66
   0  15   8    7.78    0.64
   0  15  -8    5.99    0.47
   0  15  -8    7.15    0.55
   0 -15   8    7.06    0.65
   0  15  -9    0.08    0.25
   0  15  -9    0.17    0.32
   0  15   9    0.36    0.40
   0  15   9    0.36    0.47
   0  15   9    0.02    0.40
   0 -15   9    0.02    0.37
   0  15   9   -0.17    0.52
   0  15 -10    0.14    0.23
   0  15  10    0.11    0.47
   0 -15  10    0.41    0.41
   0  15  10    0.57    0.37
   0  15  10    0.65    0.42
   0  15  10    0.49    0.36
   0  15 -10    0.23    0.29
   0  15 -10   -0.03    0.25
   0  15  11    0.53    0.33
   0  15 -11    0.22    0.21
   0  15 -11    0.54    0.21
   0  15 -11    0.44    0.28
   0  15  11    0.51    0.41
   0  15  11    0.12    0.40
   0 -15  12    0.06    0.23
   0  15  12   -0.51    0.41
   0  15 -12    0.06    0.24
   0  15 -12    0.08    0.17
   0  15  12    0.70    0.34
   0  15 -13    0.20    0.18
   0  15  13    0.51    0.32
   0 -15  13    0.49    0.18
   0  15  13    0.19    0.27
   0  15 -14    0.09    0.09
   0  16   0   10.29    0.78
   0  16   0   11.56    0.74
   0  16   0   10.98    0.85
   0  16   0    8.32    0.60
   0  16   0    9.76    0.73
   0  16  -1    0.22    0.32
   0  16   1    0.38    0.26
   0  16  -1    0.17    0.35
   0  16   1   -0.24    0.40
   0  16   1   -0.05    0.34
   0  16  -1    0.42    0.33
   0  16   1    0.26    0.45
   0  16   1    0.38    0.37
   0  16  -1    0.21    0.46
   0  16   1    0.34    0.37
   0  16  -1    0.48    0.28
   0  16  -2   33.84    1.67
   0  16   2   31.66    1.72
   0  16  -2   33.29    1.58
   0  16   2   33.13    1.63
   0  16  -2   29.46    1.49
   0  16   2   31.89    1.64
   0  16  -2   26.40    1.59
   0  16   2   30.09    1.68
   0  16   2   33.45    1.61
   0  16  -3   13.11    0.82
   0  16   3   13.85    0.89
   0  16  -3   13.20    0.90
   0  16   3   14.93    0.89
   0  16  -3   14.83    0.81
   0  16   3   12.93    1.00
   0  16   3   13.74    0.94
   0  16  -4    7.21    0.58
   0  16  -4    8.05    0.69
   0  16  -4    9.47    0.63
   0  16   4    8.47    0.74
   0  16   4    9.04    0.71
   0 -16   4    7.85    0.80
   0  16   4    9.77    0.70
   0 -16   5   23.24    1.33
   0  16  -5   25.73    1.38
   0 -16   5   25.34    1.43
   0  16   5   28.38    1.38
   0  16  -5   24.64    1.27
   0  16   5   22.01    1.41
   0  16   5   27.56    1.45
   0  16   5   27.24    1.41
   0  16  -5   24.36    1.26
   0  16   6   -0.18    0.46
   0  16  -6   -0.02    0.31
   0  16   6    0.05    0.40
   0  16   6    0.35    0.51
   0 -16   6   -0.05    0.37
   0  16  -6   -0.01    0.33
   0 -16   6    0.15    0.42
   0  16   7    9.15    0.78
   0 -16   7    9.36    0.71
   0  16   7    9.53    0.77
   0  16   7    9.16    0.70
   0  16  -7    9.05    0.67
   0 -16   7    7.04    0.67
   0  16  -7    7.76    0.59
   0 -16   8    0.94    0.39
   0 -16   8    0.91    0.34
   0  16   8    1.33    0.47
   0  16  -8    1.16    0.31
   0  16  -8    1.44    0.33
   0  16   8    0.92    0.41
   0  16   8    0.52    0.51
   0 -16   9    4.70    0.50
   0  16   9    3.45    0.55
   0  16   9    3.17    0.50
   0  16  -9    3.35    0.39
   0  16   9    4.54    0.48
   0  16  -9    3.66    0.40
   0  16  10    0.48    0.34
   0  16  10    0.95    0.42
   0  16 -10    0.63    0.27
   0  16 -10    0.38    0.22
   0 -16  10    0.62    0.34
   0  16  10    0.54    0.40
   0  16  11    0.43    0.35
   0  16 -11    0.42    0.23
   0  16  12    0.05    0.27
   0  16 -12    0.06    0.17
   0  16  12   -0.29    0.33
   0 -16  12    0.08    0.16
   0  16  13   -0.05    0.17
   0  16 -13    0.14    0.11
   0  17   0   -0.06    0.24
   0  17   0   -0.02    0.33
   0  17   0    0.14    0.35
   0  17   0   -0.11    0.36
   0  17   0    0.19    0.46
   0  17  -1    3.19    0.36
   0  17   1    3.91    0.54
   0  17   1    2.71    0.44
   0  17  -1    3.96    0.52
   0  17   1    3.26    0.49
   0  17   1    3.45    0.63
   0  17   1    3.30    0.48
   0  17  -1    3.63    0.44
   0  17  -1    2.92    0.54
   0  17  -2    1.87    0.32
   0  17   2    1.92    0.44
   0  17  -2    2.23    0.37
   0  17  -2    1.55    0.48
   0  17   2    2.27    0.45
   0  17   2    1.84    0.47
   0  17   2    2.16    0.59
   0  17  -2    1.34    0.41
   0  17   3    3.47    0.47
   0  17   3    3.94    0.56
   0 -17   3    4.08    0.63
   0  17  -3    3.30    0.50
   0  17   3    2.69    0.62
   0  17  -3    3.67    0.42
   0  17   3    3.63    0.50
   0  17  -3    3.01    0.37
   0  17   4    1.77    0.49
   0  17  -4    1.78    0.33
   0  17  -4    2.28    0.42
   0 -17   4    1.54    0.53
   0  17   4    2.10    0.44
   0  17  -4    1.36    0.32
   0  17   4    2.05    0.44
   0 -17   5   10.93    0.85
   0  17  -5    9.94    0.69
   0  17   5   12.14    0.90
   0  17   5   12.53    0.81
   0  17   5   12.05    0.83
   0  17   5   12.33    0.88
   0  17  -5   12.24    0.82
   0  17   6    4.04    0.65
   0  17   6    4.97    0.54
   0  17   6    4.25    0.62
   0  17   6    3.30    0.56
   0  17  -6    5.51    0.45
   0  17  -6    4.47    0.49
   0 -17   6    4.70    0.56
   0  17  -7    3.62    0.42
   0  17  -7    3.50    0.39
   0  17   7    4.39    0.50
   0  17   7    3.64    0.54
   0 -17   7    2.74    0.45
   0  17   7    3.62    0.57
   0  17   8    3.65    0.51
   0 -17   8    2.55    0.37
   0  17   8    3.48    0.45
   0  17   8    2.87    0.55
   0  17  -8    3.74    0.39
   0  17  -8    3.76    0.37
   0  17  -9    0.04    0.23
   0  17   9    0.03    0.42
   0  17   9   -0.10    0.30
   0  17  -9    0.01    0.21
   0 -17  10    0.53    0.18
   0  17 -10    0.42    0.21
   0  17  10    0.83    0.38
   0  17  10    0.42    0.29
   0  17 -11    1.01    0.19
   0  17  11    1.23    0.31
   0  17  12    0.03    0.22
   0  17  12    0.00    0.18
   0  17 -12    0.13    0.11
   0  18   0    0.24    0.36
   0  18   0    0.33    0.35
   0  18   0    0.08    0.37
   0  18   0    0.85    0.48
   0  18   0    0.83    0.36
   0  18   1    0.20    0.32
   0  18  -1    0.96    0.26
   0  18  -1    0.62    0.31
   0  18   1    0.52    0.49
   0  18  -1    0.64    0.37
   0  18   1    0.31    0.36
   0  18   1    0.10    0.38
   0  18  -1    1.15    0.48
   0  18   2    1.46    0.38
   0  18  -2    1.47    0.28
   0 -18   2    1.65    0.54
   0  18   2    1.58    0.47
   0  18  -2    1.59    0.40
   0  18  -2    1.63    0.34
   0  18   2    1.58    0.54
   0  18   2    1.82    0.40
   0  18   3    9.33    0.83
   0  18  -3    9.85    0.62
   0  18   3   10.54    0.69
   0 -18   3    8.56    0.79
   0  18   3    7.30    0.73
   0  18  -3    8.81    0.69
   0  18  -3    7.93    0.56
   0  18   3    9.96    0.70
   0  18   4    2.79    0.45
   0 -18   4    2.61    0.55
   0  18  -4    2.06    0.32
   0  18   4    1.83    0.51
   0  18  -4    2.57    0.41
   0  18   4    2.48    0.42
   0  18  -4    2.25    0.32
   0  18   5    0.03    0.38
   0  18  -5    0.14    0.32
   0  18  -5    0.22    0.25
   0  18   5    0.62    0.50
   0 -18   5    0.11    0.40
   0  18   5    0.33    0.36
   0  18   5   -0.42    0.51
   0  18   6    3.92    0.45
   0  18   6    3.33    0.49
   0 -18   6    2.71    0.45
   0  18   6    2.48    0.55
   0  18   6    3.15    0.57
   0 -18  -6    2.72    0.42
   0  18  -6    3.13    0.40
   0  18  -6    3.35    0.35
   0 -18   7   -0.04    0.30
   0  18   7    0.35    0.42
   0 -18  -7    0.30    0.25
   0  18   7    0.15    0.31
   0  18  -7    0.16    0.25
   0  18   7   -0.04    0.37
   0  18  -7    0.09    0.22
   0  18   8    0.44    0.30
   0  18  -8    0.56    0.23
   0  18  -8    0.01    0.19
   0  18   8   -0.02    0.35
   0  18   9    0.44    0.27
   0  18   9    0.29    0.36
   0  18  -9    0.28    0.19
   0  18 -10    0.02    0.15
   0  18  10    0.49    0.31
   0  18  11   -0.01    0.22
   0  18  11    0.14    0.19
   0  19   0   -0.01    0.33
   0  19   0   -0.36    0.34
   0  19   0   -0.08    0.29
   0  19   0    0.22    0.40
   0  19  -1    4.11    0.48
   0  19  -1    3.75    0.40
   0  19  -1    3.64    0.43
   0  19   1    3.30    0.55
   0  19   1    4.14    0.44
   0 -19  -1    3.67    0.56
   0  19   1    3.49    0.44
   0  19   1    3.07    0.47
   0  19   2    0.05    0.30
   0 -19  -2    0.01    0.43
   0  19  -2   -0.12    0.25
   0  19   2   -0.10    0.39
   0  19  -2    0.06    0.30
   0  19   2    0.69    0.47
   0 -19   2    0.58    0.46
   0  19  -2    0.01    0.31
   0  19   2    0.29    0.32
   0  19   3    0.08    0.39
   0  19  -3    0.06    0.23
   0 -19   3   -0.01    0.41
   0  19  -3    0.05    0.31
   0  19  -3    0.11    0.20
   0  19   3    0.16    0.32
   0  19   3    0.29    0.44
   0 -19  -3   -0.07    0.40
   0  19   3    0.77    0.34
   0 -19   4    8.25    0.69
   0  19   4   10.28    0.68
   0  19   4    9.10    0.71
   0 -19  -4    8.41    0.68
   0  19  -4    8.41    0.52
   0  19   4   11.52    0.68
   0  19  -4   10.00    0.66
   0 -19   5    4.40    0.50
   0  19  -5    4.43    0.42
   0 -19  -5    3.86    0.46
   0  19   5    2.67    0.48
   0  19   5    4.08    0.46
   0  19   5    4.16    0.44
   0  19  -5    3.91    0.33
   0  19   6   -0.04    0.32
   0  19  -6   -0.08    0.19
   0  19   6   -0.18    0.29
   0  19  -6   -0.04    0.20
   0  19   6    0.14    0.41
   0 -19   6   -0.46    0.31
   0  19   6    0.08    0.37
   0 -19  -6    0.29    0.26
   0  19  -7    0.08    0.18
   0  19   7    0.30    0.30
   0  19  -7    0.05    0.17
   0  19   7   -0.21    0.38
   0  19   7    0.21    0.26
   0  19  -8    0.10    0.15
   0  19   8    0.19    0.24
   0  19   8    0.26    0.28
   0  19   9    0.17    0.28
   0  19   9    0.12    0.19
   0  19  -9    0.09    0.11
   0  19  10    0.35    0.19
   0  20   0    0.68    0.25
   0  20   0    0.42    0.30
   0 -20  -1    0.28    0.38
   0  20  -1    0.07    0.20
   0  20   1    0.33    0.26
   0  20   1   -0.19    0.28
   0  20  -1   -0.01    0.28
   0  20   1    0.22    0.28
   0  20  -2    3.01    0.36
   0  20   2    2.16    0.34
   0  20  -2    2.01    0.27
   0 -20  -2    2.38    0.44
   0  20   2    1.77    0.35
   0  20   2    3.06    0.36
   0 -20   2    2.24    0.46
   0  20   3   -0.44    0.29
   0  20   3   -0.03    0.30
   0 -20  -3    0.38    0.34
   0  20   3   -0.13    0.34
   0 -20   3    0.14    0.37
   0  20  -3    0.09    0.25
   0  20  -4    0.21    0.24
   0  20   4    0.25    0.34
   0  20   4    0.04    0.27
   0  20   4    0.11    0.27
   0 -20   4    0.38    0.33
   0  20  -4    0.12    0.25
   0 -20  -4    0.35    0.30
   0 -20   5    0.23    0.28
   0  20   5    0.52    0.34
   0  20  -5    0.32    0.24
   0  20  -5    0.37    0.21
   0 -20  -5    0.31    0.25
   0  20   5    0.16    0.28
   0  20   5    0.22    0.26
   0  20   6    1.61    0.27
   0  20   6    1.40    0.36
   0 -20   6    0.97    0.25
   0  20   6    1.32    0.30
   0  20   7    2.12    0.29
   0  20   7    1.89    0.25
   0  20   7    1.31    0.32
   0  20  -8    0.20    0.14
   0  20   8    0.37    0.15
   0  20   9   -0.05    0.14
   0  21   0    0.04    0.22
   0  21   0   -0.15    0.19
   0 -21  -1    0.53    0.32
   0  21   1    0.33    0.23
   0  21   1    0.17    0.20
   0  21  -1    0.25    0.23
   0  21   2    0.51    0.21
   0 -21   2    0.35    0.30
   0  21   2    0.55    0.24
   0  21   2    0.69    0.22
   0  21  -2    0.61    0.23
   0 -21  -2    0.85    0.31
   0  21   3    0.30    0.22
   0  21  -3    0.41    0.22
   0  21   3    0.28    0.22
   0 -21  -3    0.42    0.27
   0 -21   3    0.05    0.29
   0  21   3    0.53    0.25
   0  21  -4    0.49    0.20
   0  21   4    0.36    0.21
   0 -21  -4    0.50    0.23
   0 -21   4    0.36    0.25
   0  21   4    0.66    0.27
   0  21   4    0.59    0.22
   0  21  -5    0.00    0.17
   0 -21  -5    0.03    0.14
   0  21   5    0.27    0.19
   0  21   5    0.31    0.25
   0 -21   5   -0.22    0.20
   0  21   5    0.00    0.18
   0  21   6    1.60    0.18
   0  21   6    1.16    0.25
   0  21  -6    1.23    0.17
   0  21   7    0.11    0.16
   0  21   7   -0.19    0.15
   0  21  -7    0.10    0.09
   0  22   0    0.09    0.17
   0 -22   0    0.13    0.24
   0 -22  -1    1.37    0.25
   0  22   1    1.51    0.20
   0  22  -1    1.88    0.20
   0 -22  -2    0.17    0.19
   0  22   2    0.09    0.15
   0 -22   2    0.10    0.20
   0  22  -2    0.19    0.15
   0  22   3    0.28    0.14
   0  22  -3    0.28    0.13
   0 -22   3    0.14    0.17
   0 -22  -3    0.04    0.14
   0  22   4    0.06    0.10
   0  22  -4    0.07    0.10
  -1   0  18   -0.55    0.26
  -1   0  18    0.06    0.16
  -1   0  17    0.23    0.27
  -1   0  17   -0.29    0.35
   1   0 -17   -0.08    0.23
  -1   0  16   -0.03    0.31
   1   0 -16    0.78    0.34
  -1   0  16    0.41    0.43
  -1   0  15    0.07    0.36
  -1   0  15    1.76    0.51
  -1   0  14    0.65    0.31
  -1   0  14    0.30    0.57
  -1   0  14    0.85    0.40
  -1   0  14   -0.50    0.51
  -1   0  13    0.42    0.30
  -1   0  13   -0.21    0.38
  -1   0  13    0.86    0.61
  -1   0  13   -0.55    0.47
  -1   0  12   -0.13    0.53
  -1   0  12   -0.03    0.31
  -1   0  12    0.73    0.48
  -1   0  11    0.14    0.29
  -1   0  11    0.62    0.47
  -1   0  10    0.85    0.29
  -1   0  10    1.39    0.44
  -1   0  10    1.99    0.52
  -1   0   9    0.67    0.42
   1   0  -9    0.12    0.36
  -1   0   9    0.03    0.35
   1   0  -8   37.10    1.98
   1   0  -8   37.06    2.00
   1   0  -7    0.43    0.32
   1   0  -7   -0.12    0.35
   1   0  -6   26.02    1.39
   1   0  -6   25.67    1.41
  -1   0   6   25.76    1.40
  -1   0   5    0.10    0.29
   1   0  -5   -0.06    0.29
   1   0  -5   -0.01    0.27
   1   0  -4  689.46   30.16
  -1   0   4  875.98   30.33
   1   0  -3    0.12    0.19
  -1   0   3   -0.06    0.17
  -1   0   2 5052.03  208.07
   1   0  -2 5103.95  208.10
   1   0  -2 5150.88  208.07
   1   0  -1    0.03    0.15
  -1   0   1    0.28    0.17
  -1   0   1    0.25    0.24
  -1   0   0    1.67    0.16
   1   0   1   -0.10    0.20
  -1   0  -1    0.00    0.12
  -1   0  -2  326.76   13.06
   1   0   2  307.55   13.06
  -1   0  -3    0.28    0.21
   1   0   3    0.21    0.21
  -1   0  -3    0.01    0.11
   1   0   4   23.01    1.01
  -1   0  -4   17.84    0.91
  -1   0  -5   -0.01    0.18
  -1   0  -5    0.09    0.27
  -1   0  -6   52.99    2.29
  -1   0  -6   49.40    2.12
  -1   0  -7    0.08    0.17
  -1   0  -7    0.14    0.20
  -1   0  -7   -0.03    0.30
  -1   0  -7    0.15    0.22
  -1   0  -8  420.03   17.42
  -1   0  -8  402.03   17.27
  -1   0  -8  439.65   17.50
  -1   0  -9   -0.17    0.29
   1   0   9    0.10    0.34
   1   0   9   -0.21    0.30
   1   0  10    0.24    0.29
   1   0  10    0.26    0.39
   1   0  10    0.12    0.34
   1   0  11    0.41    0.46
   1   0  11   -0.29    0.39
   1   0  11    0.21    0.33
   1   0  12    3.80    0.47
   1   0  12    3.44    0.51
   1   0  12    4.37    0.65
   1   0  13    0.34    0.41
   1   0  13   -0.06    0.54
   1   0  13   -0.08    0.35
   1   0  14   -0.18    0.35
   1   0  14    0.60    0.53
   1   0  14    0.34    0.44
   1   0  15    1.18    0.50
   1   0  15    0.24    0.33
   1   0  15    0.37    0.45
   1   0  16    0.52    0.30
   1   0  16    0.32    0.39
   1   0  16    0.26    0.43
   1   0  17    0.08    0.20
   1   0  17   -0.09    0.31
   1   0  17   -0.30    0.35
   1   0  18    0.29    0.22
  -1   1  18    0.33    0.19
   1   1 -18    0.18    0.14
  -1   1  18   -0.14    0.24
  -1  -1  17   -0.41    0.36
  -1   1  17    0.37    0.28
   1  -1 -17    0.25    0.25
  -1  -1  17    0.59    0.26
  -1   1  17   -0.01    0.34
   1   1 -17   -0.29    0.23
  -1   1  16    0.10    0.35
  -1   1  16    1.36    0.46
   1   1 -16   -0.07    0.30
   1  -1 -16    0.91    0.35
  -1  -1  16   -0.08    0.40
  -1  -1  16    0.59    0.33
  -1   1  15    0.69    0.59
  -1  -1  15    1.19    0.37
   1   1 -15    2.35    0.45
  -1   1  15    1.83    0.43
  -1   1  15   -0.05    0.44
  -1  -1  15    1.08    0.32
  -1  -1  15    2.27    0.54
  -1   1  14   -0.21    0.42
  -1  -1  14   -0.22    0.38
  -1  -1  14    0.10    0.31
  -1   1  14    0.52    0.59
  -1   1  14   -0.40    0.45
  -1   1  13    2.72    0.56
  -1   1  13    3.07    0.64
  -1  -1  13    2.48    0.64
  -1  -1  13    1.75    0.43
  -1  -1  13    2.87    0.39
  -1   1  12   -0.04    0.52
  -1  -1  12    0.22    0.56
  -1  -1  12   -0.25    0.31
  -1  -1  12   -0.14    0.35
  -1  -1  11    1.42    0.46
  -1   1  11    0.30    0.46
  -1   1  11    1.29    0.54
  -1  -1  11    1.54    0.52
  -1  -1  11    0.50    0.31
  -1   1  10    8.02    0.71
  -1   1  10    9.05    0.69
  -1  -1  10    9.19    0.71
  -1  -1  10    9.37    0.64
  -1  -1  10   10.13    0.74
  -1  -1   9   39.23    1.80
   1   1  -9   36.15    2.06
  -1  -1   9   40.96    1.77
   1  -1  -9   33.28    2.04
  -1  -1   9   35.39    1.81
  -1   1   9   37.75    1.81
   1   1  -8    0.29    0.34
   1   1  -8    0.04    0.35
   1  -1  -8    0.14    0.32
   1  -1  -8   -0.04    0.37
   1  -1  -7  202.45    5.82
   1   1  -7  207.30    5.85
   1   1  -7  211.71    5.88
   1  -1  -7  194.28    5.83
  -1  -1   7  216.57    5.92
   1  -1  -6    0.31    0.28
  -1  -1   6    0.85    0.34
   1  -1  -6    0.51    0.20
   1   1  -6    0.58    0.33
   1   1  -6    0.60    0.32
   1  -1  -5  510.90   22.81
   1  -1  -5  589.51   22.97
   1   1  -5  571.57   22.99
  -1   1   5  574.74   22.94
  -1  -1   5  584.64   22.99
   1  -1  -4   89.73    3.16
  -1   1   4   93.23    3.13
   1  -1  -4   89.91    3.06
  -1   1   4   95.31    3.15
  -1  -1   4   95.84    3.19
   1   1  -4   89.55    3.18
   1  -1  -3  734.98   30.62
   1   1  -3  770.07   30.56
   1   1  -3  712.17   30.68
   1   1  -2   48.56    1.98
  -1   1   2   45.74    2.04
  -1  -1   2   38.67    1.98
   1  -1  -2   55.43    2.05
   1  -1  -1  163.86    6.78
   1   1  -1  157.34    6.76
  -1   1   1  156.38    6.78
  -1  -1   1  163.77    6.76
   1  -1  -1  166.71    6.76
   1   1  -1  169.58    6.76
  -1  -1   0  289.15   11.84
   1   1   0  285.48   11.81
   1  -1   0  281.36   11.81
  -1  -1   0  294.84   11.81
  -1   1  -1  817.28   33.91
  -1   1  -1  814.60   33.88
   1   1   1  820.46   33.93
  -1  -1  -1  848.47   33.84
   1  -1   1  831.97   33.91
   1  -1   1  825.28   33.88
  -1   1  -2  414.97   18.07
   1  -1   2  436.30   18.10
  -1  -1  -2  422.99   18.02
  -1  -1  -2  454.44   18.12
   1   1   2  449.62   18.12
  -1   1  -2  438.31   18.09
  -1   1  -2  455.48   17.99
  -1   1  -3   49.50    2.14
   1   1   3   50.61    2.27
  -1   1  -3   48.56    2.22
  -1  -1  -3   50.69    2.27
  -1  -1  -3   55.45    2.19
   1  -1   3   51.43    2.23
  -1   1  -4   32.82    1.62
   1  -1   4   36.99    1.65
  -1   1  -4   39.61    1.60
  -1  -1  -4   35.28    1.69
  -1   1  -5  124.64    5.36
  -1   1  -5  117.13    5.19
  -1  -1  -5  132.66    5.34
   1  -1   5  132.45    5.21
  -1  -1  -5  113.02    5.26
  -1   1  -5  126.44    5.20
  -1  -1  -6  137.74    5.12
  -1   1  -6  117.69    4.92
  -1  -1  -6  107.84    4.95
  -1  -1  -6  120.09    4.96
  -1  -1  -6  116.81    5.00
  -1   1  -6  103.06    4.84
  -1   1  -6  137.98    5.17
  -1  -1  -6  126.16    5.14
  -1  -1  -7   28.25    1.01
  -1   1  -7   33.12    1.29
  -1   1  -7   28.65    0.98
  -1  -1  -7   32.17    1.23
  -1  -1  -7   25.75    1.07
  -1  -1  -7   30.47    1.13
  -1  -1  -8   67.30    3.06
  -1  -1  -8   63.93    2.98
  -1   1  -8   71.17    3.14
  -1   1  -8   60.70    2.86
  -1  -1  -8   60.48    2.88
   1   1   9    3.16    0.42
   1  -1   9    1.34    0.34
   1   1   9    2.05    0.32
  -1  -1  -9    1.13    0.37
   1  -1   9    3.87    0.45
   1  -1  10    0.67    0.35
   1   1  10    0.33    0.35
   1   1  10    0.20    0.39
   1   1  10    0.45    0.29
   1  -1  10    0.57    0.43
   1  -1  11   12.76    0.82
   1   1  11   13.57    0.87
   1  -1  11   14.94    0.87
   1  -1  11   14.13    0.93
   1   1  11   12.49    0.79
   1   1  11   13.06    0.90
   1  -1  12    0.25    0.36
   1   1  12    0.95    0.53
   1   1  12    0.08    0.32
   1  -1  12   -0.22    0.53
   1   1  12   -0.16    0.41
   1  -1  12    0.50    0.40
   1   1  13    2.61    0.61
   1   1  13    2.20    0.41
   1  -1  13    2.27    0.44
   1   1  13    2.02    0.49
   1  -1  13    2.72    0.49
   1  -1  13    1.53    0.59
  -1   1 -14    1.60    0.36
   1  -1  14    2.00    0.43
   1   1  14    2.07    0.62
   1  -1  14    2.33    0.51
   1   1  14    1.91    0.50
   1  -1  14    3.08    0.56
   1   1  14    1.35    0.39
   1  -1  15    1.47    0.40
   1   1  15    1.97    0.48
   1  -1  15    2.11    0.53
   1   1  15    1.23    0.36
   1  -1  15    1.48    0.47
   1   1  15    2.76    0.53
   1  -1  16   -0.20    0.42
   1   1  16   -0.03    0.26
   1   1  16   -0.07    0.39
   1  -1  16    0.28    0.38
   1  -1  16   -0.38    0.31
   1   1  16    0.87    0.43
   1  -1  17   -0.50    0.36
   1   1  17    0.12    0.33
   1  -1  17    0.12    0.22
   1  -1  17    0.33    0.30
   1   1  17    0.12    0.32
   1  -1  18    0.16    0.20
   1   1  18   -0.05    0.21
   1   1  18   -0.53    0.25
  -1   2  18   -0.27    0.25
  -1   2  18    0.29    0.20
   1   2 -18   -0.03    0.14
  -1   2  17    0.84    0.36
   1   2 -17   -0.19    0.23
  -1   2  17    0.27    0.29
  -1  -2  17   -0.58    0.36
  -1  -2  17    0.23    0.22
   1  -2 -17    0.25    0.25
  -1   2  16   -0.01    0.34
  -1  -2  16   -0.04    0.42
   1   2 -16    0.01    0.32
  -1  -2  16   -0.02    0.29
  -1  -2  16    0.04    0.25
  -1  -2  15    0.43    0.32
   1   2 -15    0.15    0.35
  -1  -2  15    0.46    0.47
  -1   2  15   -0.03    0.40
  -1   2  15   -0.31    0.58
  -1  -2  15    0.18    0.34
  -1   2  14    3.07    0.65
  -1  -2  14    2.50    0.41
  -1   2  14    2.08    0.48
  -1  -2  14    3.26    0.58
   1   2 -14    2.37    0.46
  -1   2  14    2.03    0.54
  -1  -2  14    2.24    0.42
  -1  -2  14    1.95    0.36
  -1  -2  13    1.20    0.41
  -1  -2  13    2.50    0.58
  -1  -2  13    1.20    0.37
  -1   2  13    1.19    0.60
  -1  -2  12    1.04    0.57
  -1   2  12    1.71    0.56
  -1  -2  12    1.31    0.38
  -1   2  12    2.19    0.63
  -1  -2  12   -0.21    0.50
  -1  -2  12    1.29    0.38
  -1  -2  11    5.98    0.53
  -1  -2  11    4.50    0.47
  -1   2  11    5.09    0.66
  -1   2  11    5.69    0.62
  -1  -2  11    6.67    0.68
  -1  -2  10    3.79    0.42
  -1  -2  10    2.63    0.49
  -1   2  10    3.36    0.53
  -1  -2  10    3.31    0.53
   1  -2  -9   13.08    1.07
  -1  -2   9   14.98    0.81
   1   2  -9   14.81    1.07
  -1  -2   9   14.91    0.86
  -1  -2   9   11.74    0.83
  -1   2   9   13.88    0.86
   1   2  -8    0.07    0.29
   1   2  -8    0.60    0.36
   1  -2  -8    0.36    0.37
   1  -2  -8    0.63    0.33
  -1  -2   7   39.86    1.80
   1  -2  -7   26.79    1.42
   1   2  -7   36.44    1.71
   1  -2  -7   25.74    1.44
   1  -2  -7   34.65    1.68
   1  -2  -6  103.05    4.41
   1   2  -6  113.56    4.47
  -1  -2   6  109.30    4.49
   1   2  -5  351.51   13.06
   1  -2  -5  339.43   12.95
  -1   2   5  308.72   13.05
  -1   2   5  336.06   12.96
   1  -2  -5  348.18   13.03
   1   2  -4   85.64    3.70
   1  -2  -4   83.56    3.66
   1  -2  -4   81.20    3.63
  -1   2   4   85.62    3.75
  -1   2   4   84.09    3.60
  -1   2   3 1105.32   47.14
  -1   2   3 1227.18   47.23
   1  -2  -3 1139.40   47.21
   1   2  -3 1243.99   47.26
  -1  -2   3 1238.30   47.26
   1  -2  -3 1037.34   47.21
  -1   2   2  273.44   11.30
  -1  -2   2  260.00   11.25
   1   2  -2  290.15   11.27
   1  -2  -2  271.04   11.31
  -1   2   1   17.93    0.99
  -1  -2   1   19.68    0.95
   1   2  -1   18.35    0.95
   1   2   0  108.33    4.39
   1  -2   0  108.30    4.37
   1  -2   0   96.02    4.37
  -1  -2   0  106.38    4.42
  -1  -2   0  104.33    4.38
   1  -2   1  576.20   23.67
  -1   2  -1  632.41   23.62
  -1  -2  -1  592.86   23.64
  -1   2  -1  605.67   23.69
   1  -2   1  617.68   23.63
   1   2   1  566.62   23.64
   1  -2   1  595.00   23.70
  -1   2  -2  129.41    5.10
  -1  -2  -2  130.37    5.14
  -1   2  -2  123.44    5.17
  -1  -2  -2  112.64    5.06
   1  -2   2  122.79    5.10
  -1   2  -2  124.34    5.17
   1  -2   2  129.76    5.19
  -1  -2  -2  135.29    5.25
   1   2   2  123.76    5.13
  -1  -2  -3  397.69   17.23
  -1   2  -3  468.15   17.25
  -1  -2  -3  432.41   17.29
  -1  -2  -3  418.92   17.38
   1  -2   3  398.81   17.24
  -1   2  -3  413.29   17.28
   1  -2   4    0.88    0.23
  -1  -2  -4    0.89    0.20
  -1  -2  -4    0.89    0.32
  -1  -2  -4    0.92    0.23
  -1   2  -4    0.87    0.21
  -1   2  -4    1.11    0.19
  -1   2  -5    3.60    0.30
  -1  -2  -5    3.74    0.67
  -1   2  -5    3.52    0.32
  -1  -2  -5    3.71    0.43
  -1  -2  -5    3.90    0.35
  -1  -2  -5    3.51    0.36
   1  -2   5    4.28    0.32
  -1  -2  -5    4.17    0.43
  -1  -2  -6   35.75    1.72
  -1  -2  -6   34.53    1.86
  -1   2  -6   38.55    1.86
  -1  -2  -6   33.21    1.73
  -1   2  -6   33.16    1.64
  -1  -2  -6   37.11    1.71
  -1  -2  -6   38.84    1.78
  -1  -2  -7  125.67    4.86
  -1  -2  -7  102.49    4.78
  -1  -2  -7  121.36    4.90
  -1   2  -7  112.50    4.74
  -1   2  -7  137.46    5.05
  -1  -2  -7  118.32    4.84
  -1  -2  -8    9.84    0.76
  -1  -2  -8   10.75    0.75
  -1   2  -8   12.14    0.92
  -1   2  -8   10.40    0.71
  -1  -2  -8   11.36    0.79
  -1  -2  -8   12.48    0.86
   1   2   9   41.02    1.84
   1  -2   9   46.06    1.94
   1  -2   9   39.98    1.88
  -1  -2  -9   34.94    2.04
   1   2  10    9.48    0.63
   1   2  10   10.47    0.74
   1  -2  10   10.82    0.69
   1  -2  10   10.57    0.77
   1   2  11   -0.15    0.45
   1  -2  11    0.64    0.38
   1  -2  11    0.70    0.50
   1   2  11    0.56    0.31
   1   2  12    0.18    0.30
   1  -2  12   -0.19    0.37
   1  -2  12   -0.17    0.50
   1  -2  12    0.04    0.38
   1   2  12   -0.14    0.50
  -1   2 -13    0.59    0.33
   1  -2  13    0.48    0.48
   1  -2  13    0.07    0.41
   1   2  13    0.41    0.55
   1  -2  13    0.13    0.37
   1   2  13    0.13    0.30
   1   2  14    0.05    0.32
   1  -2  14    0.17    0.38
   1   2  14   -0.09    0.46
   1  -2  14    0.36    0.49
   1   2  14    0.52    0.57
   1  -2  14    0.72    0.44
   1   2  15   -0.53    0.57
   1  -2  15    0.61    0.46
   1  -2  15    0.36    0.42
   1  -2  15    0.52    0.37
   1   2  15    0.36    0.43
   1   2  15    0.42    0.30
   1   2  16    1.99    0.44
   1  -2  16    1.28    0.39
   1   2  16    1.19    0.41
   1  -2  16    1.16    0.34
  -1   2 -17    0.28    0.18
   1  -2  17   -0.54    0.36
   1   2  17    0.44    0.33
   1  -2  17    0.25    0.24
   1  -2  17    0.39    0.29
   1   2  17    0.16    0.32
   1  -2  18    0.19    0.16
   1   2  18   -0.09    0.23
   1   2  18   -0.41    0.24
  -1   3  18    0.17    0.20
  -1   3  18   -0.31    0.25
   1   3 -18    0.09    0.14
  -1   3  17    0.38    0.30
   1  -3 -17    0.73    0.25
   1   3 -17    0.15    0.19
  -1   3  16    0.49    0.36
  -1  -3  16    0.24    0.28
   1   3 -16   -0.09    0.29
  -1  -3  16    0.53    0.26
  -1  -3  16   -0.07    0.41
   1   3 -15   -0.04    0.36
  -1  -3  15    0.18    0.26
  -1  -3  15    0.01    0.44
  -1   3  15   -0.37    0.46
  -1  -3  15    0.43    0.34
  -1  -3  15    0.53    0.32
  -1   3  15   -0.27    0.41
  -1   3  14    9.52    0.79
   1   3 -14    8.04    0.70
  -1  -3  14    9.18    0.80
  -1  -3  14    7.96    0.64
  -1  -3  14    8.71    0.63
  -1   3  14    9.34    0.73
  -1  -3  13   16.18    0.94
  -1  -3  13   17.96    1.10
  -1   3  13   14.97    1.12
  -1   3  13   16.51    1.12
   1   3 -13   15.35    1.02
  -1  -3  13   16.70    0.98
  -1   3  12   16.95    1.07
  -1  -3  12   15.41    0.96
  -1   3  12   12.42    1.06
  -1  -3  12   19.72    1.08
  -1  -3  12   14.67    0.90
  -1  -3  11   10.28    0.65
  -1   3  11    9.92    0.84
  -1  -3  11   11.26    0.73
  -1  -3  11   10.66    0.82
  -1  -3  10    1.33    0.34
  -1  -3  10    0.36    0.38
  -1   3  10    1.19    0.46
  -1  -3  10    1.19    0.46
  -1  -3  10    1.01    0.30
  -1   3   9    5.36    0.45
  -1  -3   9    5.62    0.48
  -1   3   9    4.79    0.52
  -1  -3   9    6.37    0.57
   1   3  -9    6.63    0.69
   1   3  -8  134.06    6.03
   1  -3  -8  136.35    6.02
  -1  -3   7  313.88   11.78
   1  -3  -7  303.65   11.66
   1   3  -7  293.86   11.66
  -1  -3   6    0.14    0.34
   1   3  -6    0.03    0.28
   1  -3  -6    0.36    0.25
   1  -3  -6    0.21    0.27
   1  -3  -5    3.38    0.41
   1   3  -5    3.84    0.45
  -1   3   5    2.37    0.66
   1  -3  -5    3.34    0.38
   1  -3  -4  260.74   10.71
  -1   3   4  252.02   10.69
  -1   3   4  254.86   10.58
  -1   3   4  257.97   10.87
   1  -3  -4  246.59   10.70
  -1  -3   4  275.78   10.77
   1   3  -4  248.72   10.72
  -1   3   3  287.48   11.54
  -1  -3   3  290.44   11.42
  -1   3   3  298.03   11.38
   1  -3  -3  283.72   11.40
  -1  -3   3  253.59   11.25
   1   3  -3  282.79   11.39
  -1  -3   3  276.46   11.41
  -1   3   3  257.60   11.23
   1  -3  -3  281.58   11.37
  -1  -3   2  128.72    5.92
  -1   3   2  146.56    5.90
  -1  -3   2  142.12    5.87
   1  -3  -2  141.37    5.95
  -1   3   1   40.34    1.81
  -1  -3   1   44.71    1.83
   1  -3  -1   42.18    1.83
  -1  -3   0  108.64    4.68
  -1  -3   0  112.49    4.73
   1   3   0  117.11    4.70
   1   3   0  105.70    4.60
   1  -3   0  110.05    4.73
   1  -3   0  117.09    4.68
   1  -3   1   32.70    1.54
   1   3   1   32.39    1.50
   1  -3   1   33.09    1.48
  -1  -3  -1   34.39    1.51
  -1   3  -1   35.89    1.49
  -1  -3  -2 2153.49   84.21
   1  -3   2 2117.04   84.24
  -1   3  -2 2157.61   84.24
  -1  -3  -2 2233.39   84.32
  -1   3  -2 2275.40   84.18
   1   3   2 2103.25   84.21
  -1  -3  -2 1938.17   84.09
   1  -3   2 2159.32   84.18
  -1  -3  -3  592.76   25.46
   1  -3   3  640.21   25.57
  -1   3  -3  649.46   25.52
  -1  -3  -3  649.78   25.68
   1  -3   3  607.84   25.53
  -1  -3  -3  622.49   25.56
  -1   3  -3  635.51   25.56
  -1   3  -3  616.71   25.61
  -1   3  -3  625.11   25.61
  -1   3  -4  260.67   10.58
  -1  -3  -4  225.78   10.78
   1  -3   4  257.15   10.47
  -1   3  -4  276.62   10.46
  -1  -3  -4  256.55   10.52
  -1  -3  -4  232.38   10.42
  -1  -3  -4  251.32   10.61
  -1  -3  -5    0.09    0.30
  -1  -3  -5    0.35    0.20
  -1   3  -5    0.27    0.19
  -1  -3  -5    0.43    0.61
  -1  -3  -5    0.41    0.21
   1  -3   5    0.11    0.18
  -1   3  -5    0.14    0.28
  -1  -3  -5    0.15    0.24
  -1  -3  -6    0.74    0.24
  -1   3  -6    1.00    0.22
  -1  -3  -6    1.34    0.55
  -1  -3  -6    0.77    0.26
  -1  -3  -6    0.52    0.31
  -1   3  -6    0.89    0.29
  -1  -3  -6    0.85    0.30
  -1  -3  -7   33.93    1.89
  -1   3  -7   37.47    1.71
  -1  -3  -7   36.95    1.77
  -1  -3  -7   37.17    1.78
  -1  -3  -7   34.29    1.72
  -1  -3  -8    2.00    0.35
  -1  -3  -8    1.65    0.36
  -1  -3  -8    2.44    0.41
  -1   3  -8    1.78    0.46
   1   3   9    1.26    0.27
   1  -3   9    1.07    0.41
   1   3   9    1.70    0.33
   1  -3   9    1.21    0.27
   1  -3   9    1.56    0.33
   1  -3  10    7.93    0.70
   1   3  10    7.16    0.63
   1   3  10    8.00    0.56
   1  -3  10    9.35    0.60
   1  -3  10    9.69    0.63
   1   3  11   -0.01    0.38
   1   3  11   -0.30    0.47
   1   3  11    0.27    0.29
  -1   3 -11    0.88    0.34
   1  -3  11    1.53    0.46
   1  -3  11    0.68    0.38
   1   3  11   -0.22    0.40
   1   3  12    0.42    0.44
   1  -3  12    1.12    0.51
  -1   3 -12    0.73    0.34
   1  -3  12    0.49    0.39
   1   3  12    0.41    0.44
   1   3  12    0.46    0.52
   1   3  12    0.74    0.31
   1  -3  13    4.63    0.62
   1   3  13    3.03    0.42
   1  -3  13    4.19    0.53
   1   3  13    4.00    0.64
   1  -3  13    3.93    0.52
   1  -3  14    0.63    0.50
   1   3  14   -0.15    0.31
   1  -3  14    0.10    0.43
   1   3  14    1.11    0.58
   1  -3  14    0.10    0.39
   1  -3  15   -0.17    0.48
   1  -3  15    0.02    0.36
   1  -3  15    0.03    0.37
   1   3  15    0.33    0.54
   1  -3  16   -0.48    0.42
   1  -3  16   -0.12    0.31
   1  -3  16    0.29    0.34
  -1   3 -16   -0.02    0.27
   1  -3  17   -0.07    0.24
   1  -3  17   -0.29    0.25
   1   3  17   -0.06    0.34
   1   3  17    0.31    0.32
  -1   3 -17   -0.03    0.18
   1   3  18    0.24    0.22
  -1   4  18    0.17    0.19
   1   4 -18    0.00    0.12
   1   4 -17    0.08    0.17
   1  -4 -17    0.38    0.24
  -1  -4  17   -0.02    0.19
  -1   4  17    0.36    0.29
  -1  -4  16    0.64    0.30
   1   4 -16    0.12    0.28
  -1  -4  16    0.16    0.39
  -1   4  16    1.01    0.37
  -1  -4  15   -0.35    0.47
  -1  -4  15    0.29    0.29
  -1   4  15   -0.21    0.41
  -1  -4  15    0.09    0.29
  -1   4  15    0.44    0.45
  -1  -4  15    0.46    0.35
   1   4 -15   -0.02    0.33
  -1  -4  14    3.85    0.64
  -1  -4  14    4.92    0.46
  -1   4  14    4.50    0.59
  -1  -4  14    4.71    0.50
   1   4 -14    4.44    0.55
  -1   4  13   32.21    1.83
  -1  -4  13   36.63    1.74
  -1  -4  13   37.91    1.85
  -1  -4  13   34.36    1.64
   1   4 -13   31.79    1.74
  -1  -4  12    0.51    0.38
  -1  -4  12    1.38    0.49
  -1  -4  12    0.13    0.32
  -1   4  12    0.57    0.56
   1   4 -12    1.00    0.42
  -1  -4  11    4.32    0.44
   1   4 -11    4.87    0.57
  -1   4  11    3.97    0.63
  -1  -4  11    4.31    0.52
  -1  -4  11    6.05    0.62
  -1   4  10    5.11    0.49
  -1  -4  10    5.05    0.51
  -1  -4  10    4.71    0.42
  -1  -4   9    3.66    0.48
  -1   4   9    3.36    0.39
  -1  -4   9    3.55    0.41
  -1   4   9    3.13    0.44
  -1  -4   8   10.37    0.69
  -1   4   8   11.02    0.66
   1   4  -8   17.77    1.05
   1  -4  -8   17.64    1.04
  -1  -4   8   11.37    0.74
  -1   4   8   10.73    0.71
   1  -4  -7   16.57    1.07
   1  -4  -7   19.70    1.17
   1   4  -7   20.26    1.21
   1   4  -6   45.32    2.08
   1  -4  -6   40.84    2.01
   1   4  -5  149.94    6.30
   1  -4  -5  141.36    6.26
   1  -4  -5  143.14    6.28
  -1   4   5  150.44    6.58
   1  -4  -4  154.56    6.44
   1   4  -4  158.59    6.48
  -1   4   4  144.23    6.67
   1  -4  -4  148.03    6.48
  -1  -4   4  169.45    6.53
  -1  -4   4  135.06    6.27
  -1   4   4  156.36    6.45
  -1  -4   4  168.07    6.51
  -1  -4   3  350.24   13.54
  -1   4   3  288.96   13.30
  -1   4   3  363.84   13.52
   1   4  -3  336.94   13.54
   1  -4  -3  315.54   13.56
  -1   4   3  346.73   13.77
  -1  -4   3  343.14   13.59
  -1  -4   3  337.17   13.42
  -1  -4   3  387.43   13.61
   1  -4  -2   37.01    1.80
  -1   4   2   40.23    1.81
  -1  -4   2   39.46    1.79
  -1  -4   2   39.57    2.01
  -1   4   2   42.87    2.09
  -1  -4   2   36.13    1.82
   1  -4  -2   36.29    1.85
  -1   4   1  214.14    8.55
   1  -4  -1  187.72    8.52
  -1  -4   1  211.00    8.59
   1  -4  -1  207.44    8.58
  -1  -4   1  205.63    8.77
   1  -4   0   67.43    3.21
   1   4   0   74.62    3.20
  -1  -4   0   69.40    3.43
   1   4   0   74.55    3.09
  -1   4   0   74.11    3.17
  -1  -4   0   73.44    3.24
  -1  -4   0   71.06    3.18
   1  -4   0   72.59    3.16
   1  -4   1 1630.42   65.73
   1   4   1 1549.41   65.73
  -1   4  -1 1702.61   65.73
  -1  -4  -1 1609.87   65.73
  -1   4  -1 1613.99   65.66
   1  -4   1 1526.78   65.76
   1   4   2  230.46    9.17
  -1   4  -2  220.60    9.28
  -1  -4  -2  212.89    9.60
   1  -4   2  220.83    9.27
  -1   4  -2  224.31    9.26
   1   4   2  213.40    9.29
  -1  -4  -2  242.16    9.33
  -1  -4  -2  211.43    9.16
   1  -4   2  233.70    9.33
  -1   4  -3  518.52   21.16
  -1  -4  -3  496.02   21.45
   1  -4   3  502.39   21.14
  -1   4  -3  576.48   21.11
  -1  -4  -3  487.16   21.00
   1  -4   3  500.30   21.11
  -1  -4  -3  504.16   21.14
  -1  -4  -3  545.78   21.28
  -1  -4  -4    7.90    0.67
  -1   4  -4    8.50    0.52
  -1  -4  -4    7.06    0.45
  -1  -4  -4    6.62    0.86
   1  -4   4    7.36    0.53
  -1  -4  -4    6.91    0.53
   1  -4   4    7.04    0.54
  -1   4  -4    7.49    0.60
  -1   4  -4    7.22    0.61
  -1  -4  -5    1.26    0.24
   1  -4   5    1.89    0.26
  -1   4  -5    1.21    0.25
  -1   4  -5    0.94    0.34
  -1  -4  -5    1.24    0.38
  -1  -4  -5    0.91    0.61
   1  -4   5    1.15    0.28
  -1  -4  -5    0.93    0.25
  -1  -4  -5    1.16    0.27
  -1   4  -5    0.98    0.32
   1  -4   6    0.09    0.10
  -1  -4  -6    0.28    0.21
  -1   4  -6    0.05    0.30
  -1  -4  -6    0.61    0.56
  -1   4  -6    0.24    0.20
  -1   4  -6    0.44    0.34
  -1  -4  -6    0.35    0.33
  -1   4  -6    0.25    0.33
  -1  -4  -6    0.11    0.20
  -1  -4  -6    0.17    0.24
  -1   4  -7    5.04    0.47
  -1  -4  -7    5.14    0.53
  -1  -4  -7    5.40    0.49
  -1   4  -7    5.49    0.61
  -1  -4  -7    5.09    0.48
  -1  -4  -7    4.61    0.56
  -1  -4  -8   24.50    1.45
   1   4   8   23.82    1.20
  -1  -4  -8   26.10    1.38
   1  -4   8   26.74    1.27
   1   4   9    1.60    0.32
   1  -4   9    2.45    0.40
   1  -4   9    1.01    0.31
   1   4   9    1.16    0.26
   1   4   9    1.60    0.32
   1  -4   9    1.67    0.32
   1   4  10    2.14    0.41
   1  -4  10    2.19    0.39
   1   4  10    1.58    0.31
   1  -4  10    2.28    0.36
   1   4  11    9.49    0.64
   1  -4  11   11.30    0.74
   1  -4  11   11.52    0.83
   1   4  11    8.81    0.76
   1  -4  11   11.24    0.72
   1  -4  12    2.29    0.45
   1  -4  12    2.00    0.38
   1   4  12    1.49    0.46
   1  -4  12    2.14    0.53
   1   4  12    1.39    0.34
   1   4  12    1.10    0.52
   1   4  12    1.15    0.46
   1  -4  13    1.22    0.44
   1  -4  13    0.32    0.49
   1  -4  13    1.13    0.43
   1   4  13    1.05    0.46
   1   4  13    1.43    0.56
   1   4  13    1.68    0.51
   1  -4  14   -0.13    0.50
   1  -4  14    0.18    0.39
   1   4  14   -0.19    0.44
   1   4  14    0.59    0.56
   1  -4  14    0.15    0.40
   1  -4  15   -0.77    0.49
   1   4  15    0.54    0.46
   1  -4  15   -0.01    0.36
   1   4  15    0.54    0.51
   1  -4  15    0.15    0.36
   1  -4  16    0.03    0.30
  -1   4 -16    0.01    0.27
   1  -4  16   -0.42    0.42
   1  -4  16    0.38    0.33
   1   4  17    0.53    0.31
   1  -4  17    0.13    0.22
  -1   4 -17    0.07    0.18
   1  -4  17    0.14    0.25
   1   4  18   -0.18    0.18
   1   5 -18   -0.01    0.10
  -1   5  18    0.21    0.18
   1  -5 -17    0.54    0.24
  -1   5  17    0.12    0.28
  -1  -5  17    0.01    0.19
   1   5 -17    0.02    0.23
  -1  -5  16    0.41    0.30
  -1   5  16    0.12    0.34
   1   5 -16    0.36    0.23
  -1  -5  15    1.10    0.47
  -1  -5  15    1.96    0.41
   1   5 -15    1.32    0.38
  -1  -5  15    2.00    0.36
  -1   5  15    2.18    0.50
  -1  -5  14    1.27    0.53
  -1  -5  14    1.82    0.40
   1   5 -14    1.42    0.42
  -1  -5  13    0.06    0.49
  -1  -5  13    0.36    0.31
  -1   5  13    1.60    0.60
   1   5 -13    0.04    0.39
  -1  -5  13    0.43    0.39
  -1  -5  12    2.35    0.46
  -1  -5  12    2.43    0.56
   1   5 -12    3.06    0.51
  -1   5  12    1.65    0.58
  -1  -5  11    0.01    0.36
  -1  -5  11    0.65    0.44
  -1   5  11   -0.68    0.56
   1   5 -11    0.41    0.39
  -1   5  10   -0.43    0.47
  -1  -5  10    0.23    0.34
  -1  -5  10    0.75    0.40
   1   5 -10    0.33    0.25
  -1   5  10    0.58    0.36
   1   5 -10    0.99    0.40
  -1   5   9   12.88    0.80
  -1   5   9   13.21    0.75
  -1  -5   9   13.54    0.83
   1   5  -9   12.15    0.80
  -1  -5   9   13.14    0.79
   1   5  -9   11.96    0.70
   1  -5  -8   34.64    2.01
  -1  -5   8   39.19    1.79
  -1   5   8   39.34    1.80
   1   5  -8   37.19    2.08
  -1  -5   8   37.41    1.80
   1   5  -8   38.29    1.80
  -1   5   8   37.45    1.74
   1  -5  -7   29.28    1.79
   1  -5  -7   32.60    1.74
   1  -5  -7   29.54    1.69
   1   5  -7   34.93    1.81
   1  -5  -6   36.08    1.96
   1  -5  -6   33.27    1.87
   1   5  -6   39.04    1.94
   1  -5  -6   35.00    1.84
  -1  -5   6   37.03    1.96
   1  -5  -5   64.90    2.65
  -1   5   5   74.41    3.20
  -1   5   5   67.96    2.69
   1  -5  -5   63.97    2.77
  -1  -5   5   67.91    2.76
  -1  -5   5   74.66    2.80
   1  -5  -5   57.82    2.68
   1   5  -5   68.28    2.73
  -1   5   4  146.07    5.96
   1  -5  -4  139.20    6.02
  -1  -5   4  123.22    5.79
  -1  -5   4  150.76    6.01
   1  -5  -4  129.01    5.98
  -1  -5   4  146.64    6.03
   1   5  -4  143.64    5.99
  -1   5   4  144.60    6.34
  -1  -5   3   39.42    2.17
   1  -5  -3   43.79    2.04
  -1  -5   3   44.80    2.10
  -1  -5   3   38.96    1.98
   1  -5  -3   45.32    2.15
  -1   5   3   40.57    2.38
  -1  -5   3   45.49    2.07
   1   5  -3   45.42    2.09
  -1   5   3   44.50    2.05
  -1  -5   2   11.68    0.75
  -1  -5   2   11.95    0.79
   1  -5  -2   11.04    0.78
  -1  -5   2   11.53    1.06
  -1  -5   2   12.20    0.75
  -1   5   2   12.25    1.11
   1  -5  -2   13.00    0.76
  -1   5   2   12.42    0.76
  -1   5   1  132.08    5.61
  -1  -5   1  135.56    5.68
   1   5  -1  129.27    5.55
   1  -5  -1  129.95    5.60
   1  -5  -1  136.28    5.66
  -1  -5   1  123.47    5.85
  -1  -5   0   33.35    1.68
   1  -5   0   35.64    1.68
   1   5   0   33.82    1.59
  -1  -5   0   37.62    1.80
  -1   5   0   34.25    1.53
  -1   5   0   36.98    1.69
   1  -5   0   35.65    1.68
   1  -5   0   32.14    1.74
  -1  -5   0   37.62    2.02
   1   5   1   10.28    0.70
  -1  -5  -1   10.00    0.68
   1  -5   1   10.72    0.67
   1  -5   1    9.27    0.73
  -1  -5  -1   10.73    0.78
  -1   5  -1   10.39    0.60
  -1   5  -1   11.53    0.68
  -1   5  -2  251.01    9.64
   1   5   2  227.35    9.67
  -1   5  -2  218.50    9.59
   1   5   2  232.18    9.50
  -1  -5  -2  228.37    9.66
   1  -5   2  237.39    9.63
   1  -5   2  224.24    9.66
  -1  -5  -2  225.62    9.50
  -1   5  -3   12.37    0.71
  -1  -5  -3   11.66    0.77
  -1  -5  -3   10.15    0.60
  -1   5  -3   11.57    0.74
   1  -5   3   12.95    0.73
   1   5   3   11.80    0.62
  -1  -5  -3   11.42    1.13
   1  -5   3   11.31    0.75
  -1  -5  -3   11.64    0.88
   1  -5   4    8.83    0.62
  -1  -5  -4    8.33    0.73
   1  -5   4   10.49    0.66
  -1   5  -4    7.43    0.65
  -1  -5  -4    7.30    0.62
  -1  -5  -4    8.23    0.92
  -1   5  -4    8.58    0.85
  -1   5  -4    9.09    0.66
  -1  -5  -4    8.34    0.53
  -1   5  -4    9.24    0.61
  -1  -5  -5    3.18    0.71
  -1  -5  -5    4.11    0.36
  -1   5  -5    5.79    0.56
  -1  -5  -5    4.29    0.48
  -1  -5  -5    4.60    0.58
   1  -5   5    4.72    0.48
  -1   5  -5    3.88    0.63
  -1   5  -5    4.62    0.43
  -1   5  -5    4.82    0.55
  -1   5  -6  147.39    6.01
  -1  -5  -6  140.11    6.05
  -1  -5  -6  141.19    5.74
  -1   5  -6  150.38    5.94
  -1  -5  -6  154.72    6.26
  -1  -5  -6  142.00    5.94
  -1   5  -6  164.41    5.88
  -1   5  -6  151.36    6.01
  -1  -5  -7    0.49    0.26
  -1   5  -7    0.73    0.27
  -1  -5  -7    0.57    0.25
  -1   5  -7    0.87    0.39
  -1  -5  -7    0.99    0.40
  -1  -5  -7    1.16    0.27
   1   5   8    0.35    0.24
   1  -5   8    0.22    0.28
   1  -5   8    0.49    0.26
   1  -5   9   22.42    1.08
   1   5   9   18.75    1.04
   1   5   9   18.81    1.02
   1  -5   9   19.17    1.01
   1  -5   9   18.87    1.09
   1  -5  10    8.76    0.71
   1   5  10    8.84    0.65
   1  -5  10    8.73    0.64
   1  -5  10    8.80    0.62
   1   5  10    8.49    0.63
   1  -5  11    4.58    0.50
   1  -5  11    4.38    0.60
   1   5  11    3.15    0.53
   1  -5  11    4.90    0.50
   1   5  12   15.56    1.02
   1   5  12   15.44    0.95
   1   5  12   12.29    0.94
   1  -5  12   16.14    0.93
   1  -5  12   15.64    0.93
   1  -5  12   15.09    1.05
   1  -5  13    2.74    0.49
   1   5  13    1.98    0.49
   1   5  13    1.88    0.57
   1  -5  13    2.16    0.45
   1  -5  13    1.70    0.38
   1   5  13    1.78    0.50
   1  -5  13    1.71    0.55
   1   5  14    1.45    0.48
   1  -5  14    0.99    0.40
   1   5  14    1.19    0.54
   1  -5  14    0.38    0.49
   1   5  14    1.49    0.47
   1  -5  14    1.41    0.45
   1  -5  15    1.46    0.39
   1   5  15    1.76    0.56
   1   5  15    1.20    0.43
   1  -5  15    1.32    0.37
   1  -5  15    0.24    0.46
   1  -5  16    0.24    0.32
   1  -5  16    0.08    0.25
   1   5  16    0.49    0.37
   1   5  16   -0.60    0.47
  -1   5 -16    0.06    0.26
   1  -5  17    0.10    0.23
  -1   5 -17    0.08    0.17
   1   5  17    0.17    0.30
   1   5  17    0.09    0.28
   1   5  18    0.09    0.18
  -1   6  18    0.16    0.15
  -1  -6  17    0.11    0.19
   1   6 -17    0.03    0.20
  -1  -6  16   -0.14    0.21
   1   6 -16    0.03    0.21
  -1  -6  16   -0.05    0.28
   1   6 -15    0.25    0.30
  -1  -6  15    0.64    0.32
  -1  -6  15    0.80    0.36
   1   6 -14    0.43    0.36
  -1  -6  14    1.21    0.39
  -1   6  14    1.83    0.60
  -1  -6  14   -0.35    0.50
  -1  -6  13   -0.16    0.52
  -1  -6  13    0.03    0.36
  -1   6  13    0.76    0.58
   1   6 -13    0.01    0.37
  -1   6  12    2.29    0.63
  -1  -6  12    3.12    0.58
  -1  -6  12    3.56    0.50
   1   6 -12    3.55    0.51
   1   6 -11   21.10    1.10
  -1  -6  11   23.70    1.26
  -1   6  11   20.74    1.27
   1   6 -11   21.50    1.22
  -1  -6  11   20.78    1.28
  -1  -6  10    7.81    0.70
  -1   6  10    6.59    0.63
  -1   6  10   10.21    0.74
   1   6 -10    7.35    0.56
  -1  -6  10    9.45    0.69
   1   6 -10    8.01    0.68
  -1  -6   9    4.25    0.49
  -1  -6   9    5.06    0.55
  -1   6   9    4.77    0.51
  -1   6   9    3.59    0.49
   1   6  -9    5.07    0.43
   1   6  -9    5.31    0.52
  -1   6   8   12.31    0.81
  -1   6   8   12.95    0.81
  -1   6   8   12.61    0.75
  -1  -6   8   12.41    0.83
  -1  -6   8   13.19    0.81
   1   6  -8   14.27    0.83
  -1   6   8   13.06    0.77
  -1  -6   7   10.49    0.66
   1  -6  -7    9.02    0.90
  -1   6   7   10.64    0.66
  -1   6   7   11.18    0.63
   1   6  -7   10.72    0.89
   1  -6  -7    9.45    0.84
  -1  -6   6   23.49    1.42
   1   6  -6   22.68    1.36
  -1  -6   6   22.83    1.42
   1  -6  -6   20.53    1.38
   1  -6  -6   18.71    1.30
  -1  -6   5   20.35    1.17
   1  -6  -5   17.54    1.17
  -1  -6   5   13.87    0.84
  -1  -6   5   16.40    0.87
  -1   6   5   19.14    1.10
  -1   6   5   17.79    1.56
  -1  -6   5   19.05    1.18
   1  -6  -5   15.52    1.11
   1   6  -5   20.21    1.15
   1  -6  -4    0.52    0.30
  -1   6   4    0.43    0.79
   1  -6  -4   -0.13    0.37
  -1  -6   4    0.18    0.33
  -1  -6   4    0.49    0.25
  -1   6   4    0.35    0.29
   1  -6  -4    0.64    0.34
  -1  -6   4    0.59    0.34
   1   6  -4    0.49    0.31
  -1  -6   3  301.68   11.45
   1  -6  -3  272.31   11.34
  -1  -6   3  250.61   11.30
  -1   6   3  263.75   11.79
   1   6  -3  245.84   11.29
  -1  -6   3  285.71   11.36
   1   6  -3  278.35   11.40
   1  -6  -3  261.98   11.44
  -1   6   3  283.05   11.36
  -1   6   2   54.73    2.40
   1  -6  -2   51.00    2.46
   1  -6  -2   50.28    2.36
  -1  -6   2   51.60    2.43
  -1  -6   2   50.75    2.35
  -1  -6   2   50.25    2.66
  -1   6   2   50.16    2.77
   1   6  -2   48.64    2.33
  -1  -6   2   49.58    2.40
   1  -6  -1   10.73    0.75
  -1   6   1   10.97    0.72
  -1  -6   1    9.25    1.03
  -1  -6   1   10.93    0.79
   1   6  -1   10.81    0.67
   1  -6  -1   10.42    0.70
   1  -6   0  736.57   29.69
   1  -6   0  769.58   29.67
  -1  -6   0  673.54   29.67
   1   6   0  712.54   29.57
   1  -6   0  663.92   29.76
  -1  -6   0  754.87   29.79
  -1   6   0  750.13   29.67
  -1  -6   0  691.00   29.97
   1   6   1    1.60    0.35
  -1  -6  -1    1.33    0.45
   1  -6   1    0.89    0.31
  -1   6  -1    0.92    0.23
  -1   6  -1    0.36    0.25
   1  -6   1    1.03    0.34
  -1   6  -1    2.10    0.73
   1  -6   1    0.73    0.39
  -1   6  -1    0.89    0.28
  -1  -6  -1    0.70    0.28
   1   6   2  760.96   31.30
   1  -6   2  775.65   31.48
   1   6   2  783.83   31.50
  -1  -6  -2  782.47   31.48
  -1   6  -2  845.02   31.45
  -1  -6  -2  745.52   31.29
   1  -6   2  762.72   31.44
  -1   6  -2  708.68   31.35
  -1   6  -2  759.75   31.73
  -1   6  -3   80.78    3.77
  -1   6  -3   81.24    3.46
   1  -6   3   78.84    3.49
  -1  -6  -3   76.28    3.32
   1   6   3   74.55    3.31
  -1   6  -3   75.87    3.44
  -1  -6  -3   77.87    3.87
  -1  -6  -3   80.87    3.54
   1  -6   3   76.67    3.45
  -1  -6  -3   73.08    3.62
  -1  -6  -4    1.68    0.71
   1  -6   4    0.65    0.35
  -1  -6  -4    0.49    0.30
  -1   6  -4    1.39    0.67
  -1   6  -4    0.79    0.28
  -1  -6  -4    0.55    0.38
  -1   6  -4    1.19    0.36
  -1  -6  -4    0.85    0.18
   1  -6   4    0.41    0.30
  -1  -6  -4    0.47    0.20
  -1   6  -5    3.93    0.53
   1  -6   5    4.55    0.47
  -1  -6  -5    4.57    0.75
  -1  -6  -5    4.51    0.34
  -1  -6  -5    4.00    0.49
  -1  -6  -5    4.12    0.38
  -1   6  -5    3.54    0.67
   1  -6   5    4.06    0.49
  -1   6  -5    4.55    0.54
  -1   6  -5    3.94    0.43
  -1  -6  -5    3.96    0.56
  -1   6  -6   10.54    0.92
   1  -6   6    9.25    0.60
   1  -6   6    9.85    0.77
  -1   6  -6   10.93    0.73
  -1  -6  -6    8.98    0.88
  -1  -6  -6   10.09    0.80
  -1   6  -6   10.93    0.86
  -1  -6  -6    9.51    0.59
  -1  -6  -6    9.85    0.66
  -1  -6  -7   -0.04    0.23
  -1   6  -7    0.03    0.22
  -1  -6  -7   -0.05    0.37
   1  -6   7   -0.01    0.28
   1   6   8    0.45    0.27
   1   6   8    0.16    0.26
   1  -6   8   -0.14    0.31
   1  -6   8    0.29    0.27
   1   6   8   -0.30    0.29
   1  -6   8    0.29    0.27
   1  -6   9   12.49    0.76
   1  -6   9   12.45    0.72
   1   6   9   10.84    0.72
   1  -6   9   10.62    0.79
   1   6   9   11.17    0.73
   1   6  10   12.29    0.84
   1   6  10   13.24    0.83
   1  -6  10   13.26    0.92
   1  -6  10   12.49    0.79
   1  -6  10   15.51    0.87
   1  -6  11    4.20    0.63
   1  -6  11    4.69    0.52
   1  -6  11    5.11    0.51
   1   6  11    4.55    0.55
   1   6  12    8.80    0.77
   1   6  12    9.70    0.75
   1  -6  12   11.20    0.74
   1  -6  12   10.20    0.88
   1  -6  12   11.41    0.77
   1  -6  13   20.46    1.05
   1  -6  13   17.74    1.20
   1  -6  13   18.86    1.06
   1   6  13   20.64    1.18
   1   6  13   19.60    1.10
   1   6  14    6.28    0.61
   1  -6  14    3.67    0.63
   1  -6  14    5.14    0.49
   1   6  14    5.47    0.69
   1  -6  14    5.96    0.59
   1   6  14    5.16    0.61
   1  -6  14    5.84    0.53
   1  -6  15    2.30    0.36
   1  -6  15    2.75    0.45
   1   6  15    3.34    0.50
   1   6  15    3.99    0.60
  -1   6 -15    2.08    0.40
   1  -6  16   -0.08    0.30
  -1   6 -16    0.18    0.26
   1   6  16    0.56    0.34
   1   6  16   -0.41    0.41
   1  -6  17    0.20    0.22
  -1   6 -17    0.14    0.16
   1   6  17    0.30    0.28
   1   6  17    0.72    0.26
   1   6  18    0.38    0.14
  -1  -7  17   -0.15    0.18
   1   7 -17   -0.02    0.18
   1   7 -16   -0.01    0.19
   1   7 -16   -0.03    0.27
  -1   7  16   -0.51    0.37
  -1  -7  16    0.04    0.26
  -1  -7  16    0.33    0.22
  -1   7  16    0.15    0.32
  -1   7  15    0.03    0.36
  -1  -7  15    0.42    0.34
   1   7 -15    0.19    0.27
  -1  -7  15    0.11    0.29
  -1  -7  14    0.29    0.35
   1   7 -14    0.05    0.32
  -1  -7  13    0.59    0.40
  -1   7  13    0.81    0.58
   1   7 -13    0.08    0.38
  -1  -7  13   -0.54    0.54
  -1  -7  12    0.60    0.39
  -1   7  12    0.09    0.52
  -1  -7  12   -0.97    0.55
   1   7 -12   -0.08    0.39
  -1  -7  11   -0.09    0.48
  -1   7  11    0.56    0.42
   1   7 -11    0.37    0.29
   1   7 -11   -0.19    0.41
  -1  -7  11    0.36    0.40
  -1   7  11   -0.62    0.53
   1   7 -10    0.37    0.28
  -1  -7  10    0.29    0.37
  -1   7  10    0.45    0.43
  -1  -7  10   -0.31    0.43
  -1   7  10    0.05    0.41
   1   7 -10   -0.03    0.36
   1   7  -9    6.89    0.59
   1   7  -9    7.17    0.54
  -1   7   9    5.26    0.59
  -1  -7   9    7.27    0.60
  -1   7   9    7.12    0.60
  -1  -7   9    5.52    0.61
   1   7  -8   39.67    1.75
  -1   7   8   39.34    1.79
  -1   7   8   36.04    1.78
  -1  -7   8   39.33    1.80
  -1   7   8   35.30    1.70
   1   7  -8   38.65    1.80
   1  -7  -7   16.28    1.07
   1   7  -7   15.20    0.85
   1   7  -7   16.67    0.82
  -1   7   7   13.22    0.82
  -1  -7   7   11.68    0.83
  -1   7   7   13.98    0.77
  -1   7   7   13.58    0.83
   1  -7  -7   14.15    1.08
   1  -7  -6   16.15    1.11
  -1  -7   6   18.11    1.24
  -1  -7   6   20.05    1.27
   1  -7  -6   15.93    1.20
   1   7  -6   18.31    1.20
   1  -7  -6   14.51    1.15
  -1  -7   5   38.60    1.88
   1  -7  -5   32.05    1.86
   1   7  -5   37.03    1.85
  -1   7   5   36.20    1.79
   1   7  -5   32.71    1.77
  -1  -7   5   36.90    1.91
  -1  -7   5   28.48    1.56
   1  -7  -5   33.80    1.89
   1  -7  -5   35.57    1.78
  -1  -7   5   28.58    1.56
   1   7  -4    5.41    0.56
  -1   7   4    4.36    1.00
  -1  -7   4    4.81    0.48
   1  -7  -4    4.94    0.63
   1  -7  -4    6.47    0.66
  -1  -7   4    5.37    0.62
   1   7  -4    5.56    0.59
  -1   7   4    5.22    0.55
   1  -7  -4    5.67    0.55
  -1  -7   4    4.94    0.56
   1  -7  -3   39.22    2.17
   1  -7  -3   40.70    2.02
   1   7  -3   43.96    2.16
  -1   7   3   45.60    2.08
  -1  -7   3   37.69    2.02
   1   7  -3   41.58    2.04
  -1   7   3   40.05    2.54
  -1  -7   3   41.03    2.11
  -1  -7   3   42.36    2.05
   1   7  -2   71.58    3.34
  -1  -7   2   75.06    3.44
  -1  -7   2   75.12    3.33
  -1   7   2   78.91    3.41
   1  -7  -2   77.04    3.39
   1  -7  -2   74.34    3.46
  -1  -7   2   69.88    3.42
  -1   7   2   72.27    3.86
   1   7  -1   66.41    2.94
  -1   7   1   64.28    3.00
   1  -7  -1   69.43    3.01
   1  -7  -1   63.27    3.11
  -1  -7   1   63.47    3.35
   1  -7  -1   61.64    3.02
  -1  -7   1   63.89    2.90
  -1  -7   1   67.27    3.10
  -1   7   0  135.67    5.97
  -1   7   0  132.19    5.52
  -1  -7   0  134.15    5.66
   1  -7   0  130.76    5.55
  -1  -7   0  109.61    5.49
   1  -7   0  124.71    5.61
   1   7   0  130.20    5.41
   1   7   0  126.16    5.55
  -1  -7   0  133.81    5.91
  -1  -7   0  115.34    5.33
   1  -7   0  137.82    5.52
  -1   7  -1    2.60    0.80
   1   7   1    1.55    0.37
   1  -7   1    2.03    0.37
  -1  -7  -1    2.54    0.40
  -1   7  -1    2.12    0.39
  -1  -7  -1    2.21    0.52
  -1   7  -1    2.35    0.37
   1  -7   1    1.97    0.45
  -1   7  -2  136.00    5.94
   1  -7   2  134.88    5.98
  -1   7  -2  128.39    6.28
  -1  -7  -2  129.87    5.96
  -1   7  -2  147.09    5.96
   1   7   2  143.35    5.80
   1  -7   2  137.17    5.94
   1   7   2  128.26    5.97
  -1  -7  -3  691.45   29.00
  -1   7  -3  713.79   28.95
   1   7   3  687.07   28.39
  -1   7  -3  682.42   28.59
   1  -7   3  677.35   28.58
  -1  -7  -3  709.80   28.40
   1  -7   3  698.27   28.57
  -1   7  -3  726.49   28.58
  -1  -7  -3  685.44   28.63
  -1  -7  -3  623.80   28.72
   1   7   4   20.25    0.97
  -1   7  -4   22.20    1.50
  -1  -7  -4   21.20    0.98
  -1  -7  -4   21.22    1.57
  -1  -7  -4   19.36    1.19
  -1   7  -4   20.76    1.12
   1  -7   4   20.04    1.14
   1  -7   4   20.82    1.15
  -1  -7  -4   17.42    1.27
  -1   7  -5  121.22    4.93
  -1  -7  -5  101.44    4.79
  -1   7  -5  123.46    4.62
   1  -7   5  119.24    4.65
   1  -7   5  107.14    4.52
  -1  -7  -5  117.44    4.73
  -1  -7  -5  119.69    4.43
  -1  -7  -6   40.96    2.26
  -1  -7  -6   37.48    2.34
  -1   7  -6   44.15    2.17
  -1   7  -6   43.63    2.31
  -1  -7  -6   44.16    2.05
   1  -7   6   47.63    2.25
   1   7   7    0.62    0.26
  -1  -7  -7    0.81    0.34
   1  -7   7    0.35    0.26
  -1  -7  -7    0.90    0.47
   1   7   7    0.63    0.27
   1   7   7    0.14    0.29
   1  -7   7    0.14    0.30
   1  -7   8   12.02    0.72
   1   7   8    9.29    0.67
   1   7   8   11.36    0.67
   1   7   8   10.43    0.69
   1  -7   8    8.10    0.69
   1   7   9    8.27    0.66
   1  -7   9    8.57    0.60
   1  -7   9    8.25    0.72
   1   7   9    8.21    0.64
   1   7   9    9.67    0.64
   1  -7  10    0.40    0.36
   1   7  10    0.17    0.38
   1  -7  10   -0.24    0.46
   1   7  10    0.53    0.39
   1  -7  10    0.51    0.34
   1  -7  11    0.31    0.37
   1  -7  11    0.30    0.34
   1   7  11    0.01    0.39
   1  -7  11   -0.37    0.53
   1  -7  12   -0.21    0.38
   1  -7  12    0.09    0.35
   1  -7  12   -0.69    0.54
   1   7  12   -0.06    0.39
   1   7  12   -0.48    0.49
   1  -7  13    0.52    0.35
   1   7  13    0.41    0.41
   1  -7  13    0.80    0.37
   1   7  13    0.36    0.52
   1   7  13    0.64    0.48
   1  -7  14    3.43    0.43
  -1   7 -14    3.09    0.48
   1  -7  14    3.74    0.52
   1  -7  14    3.30    0.41
   1   7  14    4.33    0.53
   1   7  14    3.95    0.56
   1   7  14    4.54    0.63
   1   7  15    4.39    0.58
   1  -7  15    3.44    0.46
  -1   7 -15    2.73    0.42
   1   7  15    4.82    0.51
   1  -7  16    0.52    0.30
  -1   7 -16    0.38    0.25
   1   7  16    0.29    0.38
   1   7  16    0.85    0.32
   1  -7  17    0.04    0.20
  -1   7 -17    0.21    0.15
   1   7  17    0.22    0.24
   1   7  17    0.54    0.23
   1   8 -17    0.01    0.15
   1  -8 -17    0.43    0.15
  -1  -8  17    0.06    0.15
  -1   8  17    0.22    0.20
  -1  -8  16    0.09    0.20
  -1   8  16    0.02    0.29
  -1  -8  16    0.01    0.25
  -1   8  16   -0.55    0.33
  -1  -8  15    0.84    0.32
  -1   8  15    0.31    0.36
   1   8 -15    0.50    0.26
  -1  -8  14    0.63    0.34
   1   8 -14   -0.07    0.27
  -1   8  14    0.68    0.56
  -1   8  13    1.01    0.60
  -1  -8  13    1.48    0.42
   1   8 -13    1.33    0.36
   1   8 -12    1.79    0.44
  -1   8  12    2.36    0.46
  -1  -8  12    2.46    0.48
  -1   8  12    2.07    0.60
   1   8 -11    7.27    0.54
  -1   8  11    5.66    0.68
   1   8 -11    6.60    0.62
  -1   8  11    4.63    0.60
  -1  -8  11    7.61    0.66
  -1  -8  11    4.84    0.66
  -1   8  10    6.32    0.65
  -1   8  10    4.87    0.60
  -1  -8  10    6.47    0.60
  -1  -8  10    3.65    0.59
   1   8 -10    4.94    0.56
   1   8 -10    6.52    0.53
  -1   8   9    7.82    0.71
  -1  -8   9    7.83    0.66
   1   8  -9    8.47    0.67
  -1   8   9    9.75    0.71
  -1  -8   9    5.94    0.68
   1   8  -9    9.76    0.64
  -1   8   8    3.31    0.35
   1   8  -8    2.70    0.43
  -1  -8   8    1.87    0.44
  -1   8   8    2.60    0.46
  -1   8   8    2.92    0.44
   1   8  -8    3.96    0.41
  -1   8   7    0.04    0.23
  -1   8   7    0.16    0.33
   1   8  -7   -0.41    0.32
  -1   8   7    0.07    0.31
   1   8  -7    0.04    0.25
   1   8  -6    1.02    0.31
   1   8  -6    1.21    0.26
   1  -8  -6    1.41    0.40
  -1   8   6    1.55    0.34
  -1  -8   6    2.05    0.33
   1  -8  -6    0.76    0.45
   1   8  -5  168.64    7.66
  -1  -8   5  180.90    7.78
   1  -8  -5  165.92    7.76
  -1  -8   5  190.15    7.74
  -1   8   5  183.50    7.67
   1   8  -5  190.26    7.82
   1  -8  -5  179.21    7.62
  -1   8   4  158.63    7.28
  -1  -8   4  163.35    6.55
   1   8  -4  168.11    6.67
   1   8  -4  146.59    6.50
   1  -8  -4  150.28    6.48
  -1  -8   4  121.27    6.37
   1  -8  -4  131.62    6.60
  -1  -8   4  150.41    6.61
   1  -8  -4  155.23    6.65
  -1   8   4  160.96    6.53
   1   8  -3    4.20    0.50
  -1  -8   3    3.64    0.55
   1   8  -3    4.63    0.57
  -1   8   3    4.70    0.53
   1  -8  -3    3.17    0.57
   1  -8  -3    4.14    0.51
  -1  -8   3    3.58    0.50
  -1   8   3    5.63    1.09
  -1  -8   3    4.73    0.52
  -1  -8   2   81.50    3.92
   1  -8  -2   77.27    3.89
   1  -8  -2   92.24    3.87
   1   8  -2   83.98    3.81
  -1   8   2   89.06    4.50
  -1   8   2   94.22    3.90
  -1  -8   2   79.24    3.89
  -1  -8   2   81.20    3.75
   1   8  -2   84.44    3.93
  -1   8   1    4.82    0.52
   1  -8  -1    4.05    0.59
   1  -8  -1    4.67    0.56
   1   8  -1    4.88    0.48
  -1  -8   1    4.48    0.42
  -1  -8   1    4.85    0.61
   1  -8  -1    5.50    0.55
   1  -8   0  424.65   16.58
  -1  -8   0  361.56   16.57
  -1  -8   0  396.33   16.72
   1  -8   0  408.81   16.63
   1  -8   0  412.94   16.73
  -1  -8   0  365.61   16.33
  -1  -8   0  411.62   17.02
   1   8   0  421.18   16.47
   1   8   0  409.10   16.65
  -1   8   0  405.04   17.12
  -1   8  -1  851.25   33.51
   1   8   1  814.64   33.57
  -1   8  -1  884.24   33.54
  -1   8  -1  847.51   34.04
   1  -8   1  820.87   33.60
  -1  -8  -1  774.30   33.65
  -1  -8  -1  841.81   33.99
  -1  -8  -1  774.11   33.21
  -1  -8  -1  810.07   33.54
   1  -8   1  811.90   33.52
  -1   8  -2    7.04    0.62
   1   8   2    6.47    0.64
  -1  -8  -2    7.00    0.65
  -1   8  -2    6.22    0.61
   1  -8   2    6.40    0.62
   1   8   2    6.18    0.49
   1  -8   2    6.07    0.66
  -1   8  -2    5.39    1.05
  -1  -8  -2    4.84    0.31
  -1  -8  -3   76.12    3.24
  -1  -8  -3   72.32    3.90
  -1  -8  -3   70.96    3.46
   1  -8   3   72.49    3.45
  -1  -8  -3   63.98    3.57
   1   8   3   74.14    3.25
  -1   8  -3   77.31    3.91
   1  -8   3   74.05    3.43
  -1   8  -3   78.91    3.46
  -1   8  -3   70.21    3.42
  -1   8  -4   49.52    2.82
   1  -8   4   47.08    2.38
  -1  -8  -4   46.35    2.45
  -1  -8  -4   41.39    2.54
  -1  -8  -4   48.86    2.19
  -1   8  -4   47.11    2.41
   1   8   4   46.69    2.18
  -1   8  -4   51.09    2.40
   1  -8   4   46.96    2.36
  -1   8  -5   22.47    1.41
  -1  -8  -5   22.91    1.45
  -1  -8  -5   22.78    1.18
  -1   8  -5   25.68    1.74
  -1   8  -5   22.95    1.34
  -1  -8  -5   18.71    1.48
   1  -8   5   20.68    1.34
   1  -8   5   21.73    1.30
   1  -8   6    0.10    0.25
  -1   8  -6    0.72    0.32
  -1  -8  -6    0.85    0.39
  -1  -8  -6    0.69    0.39
   1   8   6   -0.07    0.24
   1   8   6   -0.03    0.24
   1  -8   6    0.87    0.40
   1   8   6    0.29    0.27
   1   8   7   20.79    1.08
   1  -8   7   21.30    1.10
   1   8   7   20.08    1.09
   1  -8   7   18.33    1.06
   1   8   7   20.21    1.04
   1   8   8  122.02    5.33
   1   8   8  120.34    5.37
   1   8   8  120.77    5.37
   1   8   9    3.03    0.43
   1   8   9    2.49    0.45
   1   8   9    2.50    0.45
  -1   8  -9    2.95    0.38
   1  -8   9    3.46    0.47
   1   8  10   68.36    3.00
   1   8  10   68.55    3.05
   1  -8  11    0.81    0.42
   1   8  11    0.85    0.44
   1   8  11    1.11    0.45
   1   8  12    4.45    0.54
   1  -8  12    5.29    0.56
  -1   8 -13    0.56    0.38
   1   8  13    0.79    0.40
   1   8  13   -0.04    0.45
   1  -8  13    0.53    0.36
   1   8  13    0.03    0.51
  -1   8 -14    0.34    0.35
   1   8  14    0.34    0.39
   1   8  14    0.88    0.46
   1  -8  14    0.21    0.31
   1  -8  15    0.72    0.34
   1   8  15    0.57    0.37
  -1   8 -15    0.24    0.29
   1   8  15    1.21    0.45
   1  -8  15    0.71    0.25
   1  -8  16    0.04    0.26
   1   8  16    0.18    0.34
   1   8  16    0.24    0.28
  -1   8 -16    0.24    0.22
   1   8  17    0.45    0.19
   1   8  17    0.17    0.20
   1  -8  17    0.06    0.17
  -1   8 -17    0.02    0.12
   1   9 -17    0.08    0.11
  -1   9  17    0.12    0.16
  -1   9  16    0.07    0.26
  -1  -9  16    0.09    0.18
  -1  -9  16    0.22    0.24
   1   9 -15   -0.17    0.22
  -1   9  15   -0.29    0.33
  -1  -9  15    0.07    0.28
  -1  -9  15    0.05    0.30
   1   9 -14    0.52    0.29
   1   9 -14    1.01    0.37
  -1   9  14    0.32    0.38
  -1  -9  14    1.08    0.35
   1   9 -13    0.16    0.31
  -1   9  13   -0.26    0.55
  -1  -9  13   -0.12    0.37
  -1   9  12    3.60    0.53
  -1   9  12    2.98    0.66
  -1  -9  12    4.55    0.56
   1   9 -12    4.53    0.51
   1   9 -11    0.63    0.36
  -1   9  11   -0.07    0.51
  -1  -9  11    0.81    0.41
  -1   9  11    0.06    0.42
  -1   9  10    5.36    0.60
   1   9 -10    5.43    0.51
  -1  -9  10    5.43    0.59
   1   9 -10    5.50    0.56
  -1   9  10    3.62    0.58
  -1  -9   9    0.43    0.38
  -1   9   9    0.27    0.46
   1   9  -9    0.69    0.33
   1   9  -9    0.74    0.39
  -1   9   9    0.37    0.41
   1   9  -8    4.90    0.52
  -1   9   8    4.52    0.44
   1   9  -8    5.41    0.49
  -1   9   8    5.00    0.60
  -1   9   8    4.94    0.52
  -1   9   7   17.16    0.94
  -1   9   7   18.18    1.05
  -1  -9   7   17.83    1.02
  -1   9   7   17.49    1.01
   1   9  -7   18.17    1.02
   1   9  -7   18.60    0.99
  -1   9   6   37.84    1.79
   1   9  -6   40.01    1.75
  -1   9   6   34.73    1.68
  -1   9   6   38.30    1.77
  -1   9   6   36.48    1.78
   1   9  -6   36.65    1.77
  -1  -9   6   35.55    1.75
  -1   9   5    3.77    0.44
  -1   9   5    4.47    0.41
  -1   9   5    3.89    0.42
  -1  -9   5    3.87    0.38
   1   9  -5    2.98    0.35
   1   9  -5    3.38    0.38
  -1   9   5    2.86    0.50
   1  -9  -5    2.68    0.47
   1  -9  -4    3.13    0.60
   1   9  -4    4.09    0.57
  -1  -9   4    3.86    0.60
  -1  -9   4    3.84    0.54
   1  -9  -4    2.76    0.54
  -1   9   4    4.22    0.54
   1  -9  -4    3.70    0.50
   1   9  -4    3.61    0.52
  -1  -9   4    2.76    0.46
  -1   9   3    0.97    0.36
   1  -9  -3    1.02    0.38
  -1  -9   3    0.90    0.38
   1   9  -3    0.94    0.34
   1  -9  -3    0.85    0.45
   1   9  -3    0.84    0.36
  -1  -9   3    0.83    0.32
  -1  -9   3    0.79    0.37
  -1   9   3    0.78    0.90
  -1  -9   2    0.14    0.33
   1   9  -2    0.15    0.30
  -1  -9   2   -0.01    0.25
   1  -9  -2   -0.10    0.32
  -1   9   2   -0.18    0.32
   1   9  -2    0.14    0.32
  -1   9   2   -0.45    0.85
  -1  -9   2   -0.02    0.33
   1  -9  -2    0.02    0.32
   1  -9  -1  202.03    8.52
  -1  -9   1  177.89    8.48
   1  -9  -1  182.50    8.52
   1  -9  -1  208.81    8.40
  -1  -9   1  181.38    8.17
   1   9  -1  195.74    8.30
  -1   9   1  219.69    8.44
   1   9   0  284.40   11.46
  -1  -9   0  258.77   11.51
   1  -9   0  301.31   11.38
   1  -9   0  258.72   11.37
   1   9   0  277.86   11.24
  -1   9   0  323.73   12.24
   1  -9   0  269.28   11.51
  -1  -9   0  240.30   11.05
  -1  -9  -1   43.56    2.23
   1  -9   1   42.60    2.26
  -1   9  -1   43.33    2.75
  -1  -9  -1   38.23    2.31
  -1  -9  -1   39.20    1.82
   1   9   1   41.43    2.01
   1  -9   1   43.76    2.20
  -1   9  -1   46.80    2.20
   1   9   1   44.55    2.26
  -1   9  -2  223.29    8.87
   1  -9   2  192.90    8.85
   1   9   2  216.34    8.64
   1  -9   2  205.33    8.83
   1   9   2  196.65    8.86
  -1   9  -2  221.02    9.49
  -1   9  -2  202.10    8.81
  -1  -9  -2  197.18    8.85
  -1  -9  -2  178.19    8.97
   1   9   3   20.71    1.13
   1  -9   3   22.62    1.35
  -1   9  -3   21.02    1.80
  -1   9  -3   19.87    1.29
  -1   9  -3   23.44    1.36
  -1  -9  -3   21.05    1.36
   1  -9   3   19.46    1.32
  -1   9  -4    1.47    0.40
   1  -9   4    1.91    0.42
  -1   9  -4    1.48    0.87
  -1  -9  -4    1.75    0.42
   1  -9   4    2.03    0.48
  -1  -9  -4    1.71    0.55
  -1   9  -4    1.44    0.38
  -1   9  -5   29.26    1.47
   1   9   5   34.18    1.50
  -1   9  -5   31.29    1.78
   1  -9   5   29.46    1.79
   1   9   5   32.51    1.54
   1   9   5   32.21    1.54
   1  -9   5   34.05    1.58
  -1  -9  -5   27.06    1.81
   1  -9   6   17.76    0.92
  -1   9  -6   14.07    0.80
   1   9   6   12.08    0.83
   1   9   6   14.24    0.81
  -1   9  -6   16.87    0.84
   1   9   6   13.75    0.86
   1  -9   6   14.22    0.86
   1   9   7   -0.30    0.32
   1   9   7    0.06    0.30
   1  -9   7    0.44    0.33
  -1   9  -7    0.03    0.23
   1   9   7   -0.09    0.33
   1  -9   7    0.09    0.31
   1   9   7    0.22    0.31
  -1   9  -8   15.75    0.92
   1   9   8   16.15    0.99
   1  -9   8   19.16    1.03
   1   9   8   15.89    0.94
   1   9   8   16.58    1.00
  -1   9  -9    8.11    0.61
   1   9   9    7.81    0.68
   1   9   9    8.82    0.71
   1  -9   9    9.66    0.73
   1   9   9    8.98    0.67
   1   9  10    1.75    0.46
  -1   9 -10    2.12    0.47
   1  -9  10    2.09    0.45
   1   9  10    2.28    0.45
   1   9  10    2.01    0.46
  -1   9 -10    1.85    0.35
   1   9  11    2.13    0.44
   1  -9  11    2.75    0.48
   1   9  11    2.81    0.50
   1   9  11    2.71    0.48
   1   9  11    1.67    0.44
  -1   9 -11    3.30    0.49
   1  -9  12    2.59    0.46
  -1   9 -12    1.69    0.44
   1   9  12    1.64    0.43
   1   9  12    1.18    0.51
  -1   9 -13    1.09    0.39
   1   9  13    1.05    0.42
   1  -9  13    0.77    0.39
   1   9  13    0.32    0.47
   1  -9  14    0.84    0.32
   1   9  14    1.18    0.46
   1   9  14    0.61    0.36
  -1   9 -14    0.83    0.36
   1   9  14    0.42    0.47
   1   9  15    0.40    0.42
  -1   9 -15   -0.04    0.28
   1   9  15    0.28    0.30
  -1   9 -16    0.18    0.20
   1   9  16    0.01    0.23
   1   9  16   -0.03    0.31
   1  -9  17    0.13    0.13
  -1 -10  16    0.16    0.20
  -1 -10  16    0.13    0.15
  -1  10  16    0.14    0.21
  -1 -10  15    0.03    0.27
  -1  10  15   -0.08    0.29
  -1 -10  15    0.07    0.26
   1  10 -15    0.01    0.26
   1  10 -14    0.11    0.25
   1  10 -14    0.13    0.29
  -1  10  14   -0.17    0.34
  -1 -10  14    0.27    0.33
  -1  10  13    1.35    0.55
   1  10 -13    1.05    0.38
  -1  10  13    0.76    0.38
  -1 -10  13    1.01    0.41
   1  10 -13    0.68    0.32
  -1  10  12    0.90    0.44
  -1 -10  12   -0.12    0.39
  -1  10  12   -0.53    0.61
   1  10 -12    0.03    0.32
  -1 -10  11    1.63    0.45
  -1  10  11    2.27    0.54
   1  10 -11    1.34    0.40
  -1  10  11    1.24    0.48
  -1  10  10    1.99    0.52
  -1 -10  10    3.13    0.52
  -1  10  10    2.17    0.51
   1  10 -10    3.32    0.47
  -1  10   9    1.65    0.54
   1  10  -9    3.73    0.46
  -1  10   9    2.32    0.44
  -1  10   9    3.12    0.54
   1  10  -9    2.91    0.45
  -1 -10   8   20.59    1.20
   1  10  -8   23.08    1.21
  -1  10   8   20.42    1.10
   1  10  -8   23.14    1.18
  -1  10   8   20.21    1.22
  -1  10   8   19.93    1.17
  -1  10   7   20.91    1.19
   1  10  -7   21.22    1.16
  -1  10   7   19.99    1.07
  -1  10   7   20.45    1.16
  -1 -10   7   21.08    1.17
   1  10  -7   23.05    1.15
  -1  10   6   35.64    1.72
  -1  10   6   36.77    1.83
   1  10  -6   42.18    1.81
  -1 -10   6   35.44    1.80
  -1  10   6   38.07    1.81
   1  10  -6   38.32    1.83
  -1  10   6   38.36    1.85
  -1  10   5   38.55    1.73
  -1 -10   5   33.46    1.69
  -1  10   5   39.66    1.78
   1  10  -5   33.92    1.65
  -1  10   5   35.05    1.64
   1  10  -5   36.53    1.73
  -1  10   4   12.05    0.77
  -1  10   4   13.11    0.77
   1  10  -4   11.34    0.69
  -1  10   4   11.63    0.66
   1  10  -4   10.90    0.71
  -1  10   4   10.81    0.70
   1 -10  -4   12.61    0.94
   1  10  -4   11.44    0.66
  -1 -10   4   10.26    0.67
  -1  10   4   13.72    1.00
  -1 -10   3    2.69    0.51
  -1  10   3    2.22    0.33
   1  10  -3    2.59    0.31
   1 -10  -3    2.34    0.45
  -1  10   3    3.28    0.51
  -1  10   3    1.86    0.31
   1  10  -3    2.26    0.33
  -1  10   3    2.73    0.38
  -1  10   3    2.33    0.40
   1  10  -3    2.51    0.45
  -1  10   2   15.76    1.06
   1 -10  -2   13.49    1.16
   1 -10  -2   14.33    1.01
   1 -10  -2   14.85    1.14
  -1 -10   2   13.33    1.07
  -1 -10   2   11.04    1.04
   1  10  -2   13.35    1.07
   1  10  -2   13.65    0.95
  -1  10   2   12.25    1.65
  -1 -10   1   71.26    3.93
  -1 -10   1   71.77    3.86
   1 -10  -1   87.06    3.86
  -1  10   1   94.80    3.92
   1  10  -1   85.43    3.78
   1 -10  -1   81.94    3.94
   1 -10  -1   76.99    4.02
   1 -10   0   19.37    1.33
   1 -10   0   20.96    1.45
  -1  10   0   20.63    1.93
  -1 -10   0   17.79    1.40
   1  10   0   22.38    1.41
   1 -10   1    2.22    0.46
   1  10   1    2.18    0.37
  -1  10  -1    1.75    0.96
   1  10   1    1.78    0.44
  -1  10  -1    2.05    0.45
  -1 -10  -1    2.52    0.51
   1 -10   1    1.86    0.51
  -1 -10  -1    2.62    0.61
   1 -10   2    7.91    0.82
  -1 -10  -2    6.98    0.88
  -1  10  -2    9.20    1.38
  -1  10  -2    8.23    0.76
  -1 -10  -2    7.33    0.78
  -1  10  -2    9.95    0.83
   1 -10   2    7.03    0.74
   1  10   2    7.44    0.55
   1 -10   3   11.70    0.71
  -1  10  -3   12.45    1.53
   1  10   3   12.82    0.76
  -1  10  -3   13.57    1.00
   1  10   3   11.06    0.74
   1  10   3   13.17    0.74
   1  10   3   11.84    0.69
   1 -10   3   11.66    0.99
  -1  10  -3   11.44    0.67
   1 -10   3   10.86    0.93
  -1  10  -4    0.89    0.26
   1  10   4    1.66    0.29
   1  10   4    1.74    0.30
   1 -10   4    1.64    0.32
   1  10   4    1.37    0.31
  -1  10  -4    0.66    0.37
   1  10   4    1.80    0.37
   1 -10   4    1.02    0.41
   1  10   5   11.86    0.78
   1 -10   5   13.88    0.86
   1  10   5   12.81    0.80
  -1  10  -5   13.02    0.74
   1 -10   5   12.07    0.78
   1  10   5   12.32    0.74
   1  10   5   14.02    0.81
  -1  10  -6    0.10    0.27
   1  10   6   -0.16    0.36
   1 -10   6    0.35    0.37
   1  10   6   -0.30    0.34
   1  10   6   -0.17    0.30
  -1  10  -6   -0.30    0.26
   1  10   6    0.04    0.28
   1  10   7    2.01    0.40
  -1  10  -7    1.38    0.30
   1  10   7    1.74    0.38
   1  10   7    2.09    0.43
   1  10   7    2.02    0.38
   1 -10   7    2.56    0.42
  -1  10  -7    1.69    0.37
   1 -10   7    1.62    0.43
   1  10   8   13.16    0.88
   1 -10   8   12.03    0.84
   1 -10   8   13.78    0.90
  -1  10  -8   12.44    0.78
   1  10   8   13.73    0.83
   1  10   8   13.27    0.89
   1 -10   9    0.06    0.39
   1  10   9   -0.24    0.41
   1  10   9    0.57    0.38
  -1  10  -9    0.22    0.29
   1  10   9    0.64    0.42
   1 -10  10   38.30    1.84
  -1  10 -10   36.56    1.73
   1  10  10   38.75    1.78
   1  10  10   34.32    1.81
   1  10  11   29.16    1.53
  -1  10 -11   30.70    1.50
   1  10  11   28.92    1.43
   1  10  11   30.16    1.49
   1 -10  11   32.28    1.56
   1  10  12   -0.93    0.54
   1 -10  12    0.21    0.36
  -1  10 -12   -0.01    0.39
   1  10  12   -0.27    0.35
   1  10  12    0.40    0.38
   1  10  13    0.59    0.34
  -1  10 -13    0.62    0.36
   1 -10  13    0.99    0.38
   1  10  13    0.58    0.46
   1  10  14    1.02    0.44
   1 -10  14    0.67    0.35
   1  10  14    0.18    0.43
   1  10  14    0.60    0.33
  -1  10 -14    0.61    0.32
   1 -10  14    0.43    0.30
   1  10  15    0.45    0.27
  -1  10 -15   -0.11    0.25
   1  10  15    0.39    0.36
  -1  10 -16    0.06    0.16
   1  10  16   -0.05    0.18
   1  10  16   -0.25    0.25
  -1 -11  16    0.00    0.15
  -1  11  16    0.03    0.14
  -1  11  16    0.22    0.23
   1  11 -16    0.13    0.13
  -1 -11  15    0.02    0.24
   1  11 -15   -0.07    0.22
  -1  11  15    0.20    0.25
  -1 -11  15   -0.08    0.23
   1  11 -14    0.46    0.30
  -1 -11  14    0.80    0.33
  -1  11  14    0.36    0.30
  -1  11  14    0.65    0.48
   1  11 -13    0.24    0.32
  -1  11  13    0.06    0.37
  -1 -11  13    0.08    0.34
   1  11 -13   -0.27    0.28
  -1  11  13    0.03    0.51
  -1  11  12   -0.76    0.60
   1  11 -12   -0.09    0.34
  -1 -11  12    0.25    0.38
   1  11 -12    0.26    0.33
  -1  11  12    1.13    0.45
   1  11 -11    3.39    0.46
  -1  11  11    2.33    0.55
  -1 -11  11    3.69    0.54
   1  11 -11    2.66    0.45
  -1  11  11    3.45    0.60
   1  11 -10    3.65    0.48
  -1  11  10    2.77    0.57
  -1  11  10    3.37    0.58
   1  11 -10    4.82    0.52
  -1  11   9    3.28    0.50
  -1  11   9    3.56    0.59
   1  11  -9    4.10    0.50
   1  11  -9    4.33    0.49
  -1  11   8   -0.10    0.49
  -1  11   8    0.04    0.39
   1  11  -8    0.13    0.33
   1  11  -8   -0.15    0.34
  -1 -11   8    0.23    0.38
   1  11  -8    0.09    0.32
  -1  11   8    0.26    0.29
  -1  11   7    7.58    0.68
  -1  11   7    6.60    0.64
   1  11  -7    9.35    0.65
  -1  11   7    7.76    0.56
  -1 -11   7    7.39    0.64
   1  11  -7    8.08    0.59
   1  11  -7    7.91    0.64
  -1  11   7    7.02    0.67
  -1  11   6   11.15    0.82
   1  11  -6   10.06    0.74
   1  11  -6   11.42    0.70
  -1  11   6   10.32    0.68
  -1  11   6   10.80    0.76
  -1 -11   6   11.11    0.76
  -1  11   6   11.21    0.82
   1  11  -6   12.74    0.75
  -1  11   5    0.61    0.25
  -1  11   5    0.40    0.32
   1  11  -5    0.37    0.30
   1  11  -5    0.32    0.26
  -1  11   5    0.20    0.42
  -1 -11   5    0.25    0.30
  -1  11   4    1.51    0.43
  -1 -11   4    1.57    0.33
  -1  11   4    2.27    0.42
   1  11  -4    2.73    0.35
  -1  11   4    2.72    0.31
  -1  11   4    1.72    0.34
   1  11  -4    2.91    0.33
   1  11  -3   16.20    0.88
  -1  11   3   17.22    0.89
  -1  11   3   18.24    0.95
   1  11  -3   16.32    0.92
  -1  11   3   18.74    1.04
  -1 -11   3   15.53    0.91
  -1  11   3   20.37    1.02
  -1  11   3   16.82    0.97
  -1  11   2    0.68    0.26
  -1  11   2    0.50    0.26
   1  11  -2    0.59    0.25
  -1  11   2    0.58    0.23
   1  11  -2    0.37    0.32
  -1  11   2    0.61    0.33
   1  11  -2    0.91    0.38
  -1  11   1    1.67    0.28
  -1  11   1    1.21    0.26
  -1  11   1    1.36    0.39
  -1  11   1    1.32    0.34
  -1  11   1    1.49    0.31
   1  11  -1    1.48    0.40
   1  11   0  281.29   12.47
   1  11   0  291.25   12.53
   1  11   0  315.58   12.52
  -1  11   0  302.14   12.47
  -1  11   0  302.02   12.53
  -1  11   0  316.33   12.58
   1  11   0  310.62   12.57
   1  11   1   44.05    2.09
   1 -11   1   40.19    2.02
  -1  11  -1   44.52    2.05
  -1  11  -1   47.82    2.10
   1  11   1   45.02    2.06
   1  11   1   41.96    2.05
  -1  11  -1   47.94    2.01
  -1  11  -2   44.91    1.93
   1  11   2   45.56    2.00
  -1  11  -2   43.43    2.00
   1  11   2   40.39    2.01
   1 -11   2   41.22    1.95
   1  11   2   40.02    1.97
  -1  11  -2   41.76    1.96
   1  11   2   41.16    2.01
   1  11   3   88.74    3.83
   1  11   3   88.61    3.90
   1 -11   3   85.51    3.85
   1  11   3   84.75    3.91
   1  11   3   94.40    3.89
  -1  11  -3   89.67    3.82
   1 -11   4   13.54    0.82
   1  11   4   13.57    0.87
   1 -11   4   13.18    0.89
  -1  11  -4   13.15    0.78
   1  11   4   13.72    0.87
   1  11   4   14.84    0.80
   1  11   5   29.17    1.50
   1 -11   5   30.99    1.50
   1  11   5   29.31    1.44
  -1  11  -5   28.60    1.43
   1  11   5   30.22    1.51
   1 -11   5   30.07    1.53
   1  11   5   28.76    1.49
   1  11   6    0.24    0.34
  -1  11  -6    0.56    0.30
   1  11   6    0.01    0.37
   1 -11   6    0.45    0.39
   1  11   6    0.15    0.33
   1  11   6    0.27    0.30
   1  11   7    4.11    0.49
   1  11   7    3.72    0.47
  -1  11  -7    3.99    0.46
   1  11   7    4.71    0.52
   1 -11   7    3.25    0.52
   1  11   7    4.29    0.56
   1  11   8   43.57    2.13
   1 -11   8   47.91    2.23
   1 -11   8   42.40    2.16
   1  11   8   49.04    2.24
   1  11   8   48.57    2.17
   1  11   8   45.20    2.22
  -1  11  -8   44.80    2.15
   1  11   9   42.90    2.28
   1 -11   9   51.30    2.34
   1  11   9   47.01    2.30
   1  11   9   49.65    2.25
   1  11  10    1.87    0.49
   1  11  10    2.65    0.40
   1 -11  10    2.80    0.50
   1  11  10    3.08    0.48
   1  11  10    1.68    0.42
   1  11  10    2.73    0.50
   1  11  11    0.43    0.43
   1  11  11    0.18    0.40
   1  11  11   -0.25    0.34
   1 -11  11    0.35    0.40
   1  11  11    0.03    0.41
  -1  11 -12   -0.04    0.39
   1  11  12   -0.20    0.38
   1 -11  12    0.37    0.37
   1  11  12    0.36    0.32
   1  11  12   -0.60    0.53
   1 -11  13    0.28    0.32
   1 -11  13   -0.04    0.38
   1  11  13   -0.12    0.45
   1  11  13    0.05    0.29
  -1  11 -13    0.31    0.34
  -1  11 -14    0.10    0.28
   1 -11  14   -0.14    0.27
   1 -11  14   -0.12    0.31
   1  11  14   -0.07    0.39
   1  11  14    1.00    0.42
   1  11  14    0.35    0.26
   1  11  15    0.27    0.30
   1 -11  15   -0.15    0.24
  -1  11 -15    0.09    0.21
   1  11  15    0.03    0.21
   1 -11  16    0.13    0.15
  -1  11 -16    0.04    0.12
  -1  11 -16    0.11    0.13
  -1  12  15    0.29    0.30
   1  12 -15   -0.02    0.17
  -1 -12  15   -0.01    0.19
  -1  12  15    0.40    0.19
  -1 -12  14    0.13    0.27
  -1  12  14   -0.03    0.25
  -1  12  14   -0.37    0.40
   1  12 -14    0.05    0.24
   1  12 -13    0.14    0.28
  -1  12  13   -0.14    0.29
  -1  12  13    0.35    0.49
  -1  12  13    0.32    0.35
  -1 -12  13   -0.24    0.34
   1  12 -12    1.06    0.35
  -1  12  12    1.55    0.46
  -1  12  12    0.75    0.53
  -1 -12  12    1.43    0.43
  -1  12  12    1.35    0.45
  -1  12  11    2.27    0.54
  -1  12  11    1.14    0.53
   1  12 -11    1.85    0.38
   1  12 -11    2.13    0.41
  -1  12  10    1.29    0.39
   1  12 -10    1.74    0.39
   1  12 -10    1.89    0.41
  -1  12  10    2.16    0.54
  -1  12  10    1.23    0.53
  -1  12   9    1.32    0.44
  -1 -12   9    2.04    0.45
  -1  12   9    1.06    0.54
   1  12  -9    1.68    0.40
   1  12  -9    1.55    0.39
   1  12  -8    2.13    0.41
  -1 -12   8    3.21    0.49
   1  12  -8    2.21    0.44
  -1  12   8    2.60    0.49
  -1  12   8    1.98    0.37
  -1  12   8    1.87    0.58
  -1  12   7    2.22    0.47
   1  12  -7    1.76    0.40
  -1  12   7    1.95    0.52
  -1  12   7    1.66    0.52
  -1 -12   7    2.36    0.45
   1  12  -7    1.91    0.37
  -1  12   7    1.67    0.35
  -1  12   6    0.50    0.27
  -1 -12   6    0.55    0.36
  -1  12   6    0.41    0.45
  -1  12   6    0.84    0.38
   1  12  -6    0.43    0.31
   1  12  -6    0.26    0.33
  -1  12   5    1.70    0.32
   1  12  -5    1.90    0.33
  -1  12   5    2.73    0.42
  -1 -12   5    1.67    0.38
  -1  12   5    1.55    0.50
  -1 -12   4    0.16    0.31
  -1  12   4    0.56    0.27
  -1  12   4    0.54    0.41
   1  12  -4    0.59    0.27
  -1  12   4    0.18    0.31
  -1  12   3    4.80    0.46
  -1  12   3    4.91    0.52
  -1  12   3    4.33    0.48
   1  12  -3    3.86    0.39
  -1 -12   3    4.19    0.43
  -1  12   3    3.98    0.38
  -1  12   2    9.07    0.76
  -1  12   2   10.36    0.61
  -1  12   2   11.20    0.71
   1  12  -2    8.87    0.57
  -1 -12   2    8.49    0.61
  -1  12   2    9.33    0.68
  -1  12   2    9.67    0.64
   1  12  -2    9.56    0.74
  -1  12   1    3.68    0.40
  -1  12   1    3.43    0.37
  -1  12   1    3.63    0.44
  -1  12   1    3.59    0.43
  -1  12   1    3.42    0.54
   1  12  -1    3.56    0.50
   1  12  -1    3.51    0.42
   1  12  -1    3.25    0.40
  -1  12   0   18.83    1.09
   1  12   0   20.28    1.17
  -1  12   0   21.58    1.07
   1  12   0   19.10    1.10
  -1  12   0   22.40    1.12
   1  12   0   20.70    1.10
  -1  12   0   19.99    1.04
  -1  12   0   20.92    1.17
  -1  12  -1    1.41    0.30
   1  12   1    0.86    0.33
   1  12   1    1.09    0.35
  -1  12  -1    0.93    0.29
  -1  12  -1    0.96    0.30
  -1  12  -1    1.33    0.44
   1  12   2  104.20    4.22
  -1  12  -2   91.14    4.10
   1  12   2   98.89    4.24
   1  12   2  100.16    4.21
  -1  12  -2   97.54    4.20
  -1  12  -2   95.10    4.13
   1  12   2   95.76    4.24
   1 -12   2   90.85    4.16
  -1  12  -2   96.21    4.19
  -1  12  -3    3.80    0.40
   1  12   3    2.89    0.50
  -1  12  -3    3.54    0.41
  -1  12  -3    3.44    0.48
   1  12   3    3.28    0.40
   1 -12   3    3.30    0.42
   1  12   3    3.65    0.47
  -1  12  -3    3.12    0.36
   1  12   3    3.95    0.48
   1  12   4   14.51    0.84
  -1  12  -4   15.28    0.84
   1  12   4   13.45    0.91
   1 -12   4   13.67    0.96
   1 -12   4   13.62    0.87
   1  12   4   14.45    0.92
   1  12   5    9.96    0.71
   1  12   5    9.71    0.73
   1 -12   5    8.60    0.68
   1 -12   5    8.72    0.78
   1  12   5    9.43    0.64
  -1  12  -5    8.42    0.62
   1  12   5    7.85    0.70
   1  12   6    4.77    0.56
   1  12   6    5.66    0.56
   1  12   6    4.48    0.58
  -1  12  -6    5.93    0.52
   1  12   6    5.41    0.54
   1 -12   6    5.84    0.63
   1 -12   6    5.03    0.56
   1  12   7    7.13    0.61
   1  12   7    6.50    0.60
   1  12   7    7.68    0.65
   1 -12   7    4.43    0.61
   1  12   7    6.03    0.66
  -1  12  -7    5.77    0.56
   1  12   8   41.40    1.99
   1 -12   8   35.55    1.90
   1  12   8   39.29    1.88
  -1  12  -8   38.68    1.88
   1  12   8   40.66    1.91
   1  12   8   38.65    1.97
   1 -12   9    5.30    0.60
   1  12   9    5.33    0.54
   1  12   9    3.62    0.54
   1  12   9    3.67    0.57
   1  12   9    4.71    0.58
  -1  12  -9    4.89    0.52
   1  12  10   12.64    0.96
   1 -12  10   19.13    1.06
   1  12  10   14.90    0.85
   1  12  10   18.18    0.98
   1  12  10   17.05    1.04
   1  12  10   12.60    0.91
   1 -12  11    0.07    0.38
   1  12  11    0.14    0.29
   1  12  11   -0.04    0.45
   1  12  11    0.48    0.37
   1  12  11    0.47    0.43
   1  12  12    0.43    0.38
   1 -12  12    0.01    0.37
   1  12  12   -0.88    0.48
   1  12  12   -0.04    0.27
   1  12  13    0.08    0.43
   1  12  13    0.51    0.26
   1 -12  13    0.32    0.32
   1 -12  13   -0.02    0.31
   1  12  13   -0.54    0.41
  -1  12 -13    0.06    0.31
   1  12  14    0.12    0.21
  -1  12 -14   -0.09    0.26
   1 -12  14   -0.41    0.28
   1  12  14   -0.04    0.33
  -1  12 -15    0.32    0.18
   1 -12  15    0.21    0.20
   1  12  15    0.57    0.26
  -1  12 -15    0.36    0.18
   1  13 -15    0.32    0.12
  -1  13  15    0.12    0.18
  -1 -13  15    0.53    0.16
  -1  13  15    0.75    0.22
  -1 -13  14    0.31    0.24
   1  13 -14    0.29    0.21
   1  13 -14    0.18    0.15
  -1  13  14    0.11    0.34
  -1 -13  14    0.23    0.24
  -1  13  14    0.11    0.19
   1  13 -13    0.03    0.25
  -1 -13  13    0.17    0.31
  -1  13  13   -0.02    0.44
  -1  13  13   -0.04    0.32
  -1  13  13   -0.03    0.24
  -1  13  12    0.53    0.40
   1  13 -12    0.26    0.30
  -1 -13  12    0.11    0.36
  -1  13  12   -0.35    0.51
   1  13 -11    0.45    0.33
  -1  13  11   -0.36    0.52
  -1  13  11    0.23    0.45
  -1  13  11    0.40    0.41
  -1  13  10   10.99    0.79
  -1 -13  10   10.98    0.82
   1  13 -10   10.46    0.71
   1  13  -9    7.20    0.56
  -1  13   9    6.08    0.63
  -1  13   9    3.71    0.66
  -1 -13   9    5.76    0.61
  -1  13   9    4.15    0.55
  -1  13   8    5.54    0.64
  -1  13   8    4.41    0.60
  -1  13   8    5.96    0.66
  -1  13   8    5.81    0.49
  -1 -13   8    6.10    0.61
  -1  13   8    4.54    0.69
   1  13  -8    5.98    0.53
  -1  13   7   40.52    2.16
  -1 -13   7   43.34    2.13
  -1 -13   7   42.20    2.09
  -1  13   7   48.55    2.17
   1  13  -7   45.18    2.05
  -1  13   7   44.64    2.20
  -1  13   7   42.86    2.02
  -1 -13   6    1.54    0.49
   1  13  -6    1.96    0.36
  -1  13   6    1.78    0.55
  -1  13   6    1.29    0.34
  -1  13   6    1.10    0.43
  -1 -13   6    1.60    0.42
  -1  13   5   13.19    0.87
  -1  13   5   14.09    0.78
  -1 -13   5   12.21    0.83
  -1  13   5   14.18    0.95
   1  13  -5   13.02    0.78
  -1  13   5   11.83    0.93
   1  13  -4   -0.08    0.27
  -1 -13   4   -0.04    0.30
  -1  13   4    0.16    0.43
  -1  13   4    0.09    0.26
  -1  13   4   -0.17    0.34
  -1  13   4   -0.01    0.47
  -1 -13   3    0.37    0.31
  -1  13   3    0.72    0.28
  -1  13   3    0.57    0.33
   1  13  -3    0.32    0.27
  -1  13   3    0.80    0.42
  -1  13   3    0.58    0.34
  -1  13   2    5.26    0.43
   1  13  -2    3.64    0.46
  -1  13   2    4.20    0.60
  -1  13   2    3.34    0.44
  -1  13   2    4.41    0.50
   1  13  -2    4.52    0.46
  -1 -13   2    3.23    0.41
  -1  13   2    4.39    0.53
   1  13  -2    5.18    0.41
  -1  13   1   47.66    2.27
   1  13  -1   44.65    2.28
  -1  13   1   46.27    2.17
  -1  13   1   53.81    2.29
   1  13  -1   47.71    2.31
   1  13  -1   48.34    2.23
   1  13  -1   46.68    2.24
  -1  13   1   47.02    2.21
  -1  13   1   51.55    2.34
  -1  13   0    0.04    0.28
   1  13   0    0.90    0.36
  -1  13   0    0.63    0.36
  -1  13   0    0.45    0.31
  -1  13   0    0.71    0.49
   1  13   0    0.43    0.33
  -1  13   0    0.82    0.29
   1  13   1   52.09    2.34
  -1  13  -1   48.22    2.32
  -1  13  -1   55.80    2.28
   1  13   1   46.67    2.32
  -1  13  -1   48.31    2.26
  -1  13  -1   47.32    2.37
  -1  13  -2   61.94    2.62
   1  13   2   60.14    2.69
   1  13   2   60.53    2.74
  -1  13  -2   56.26    2.66
  -1  13  -2   56.60    2.60
  -1  13  -2   55.93    2.69
   1  13   2   58.39    2.69
   1  13   2   55.45    2.73
   1  13   3    7.62    0.65
  -1  13  -3    6.09    0.62
  -1  13  -3    6.17    0.54
  -1  13  -3    6.55    0.52
   1 -13   3    5.66    0.55
  -1  13  -3    6.62    0.49
   1  13   3    5.94    0.64
   1  13   3    6.60    0.54
   1  13   3    6.35    0.60
   1  13   3    5.46    0.57
   1  13   4    8.17    0.71
   1 -13   4    7.08    0.63
  -1  13  -4    8.51    0.60
   1  13   4    8.16    0.62
   1 -13   4    8.48    0.76
  -1  13  -4    8.42    0.62
   1  13   4    7.48    0.69
  -1  13  -4    7.35    0.55
   1  13   4    7.56    0.70
   1  13   5   12.07    0.77
   1 -13   5   12.41    0.89
   1  13   5   11.05    0.84
  -1  13  -5   11.81    0.75
   1 -13   5   11.07    0.79
  -1  13  -5   10.65    0.71
   1  13   6    5.44    0.62
   1  13   6    5.10    0.57
   1  13   6    4.23    0.53
  -1  13  -6    4.89    0.51
   1 -13   6    4.28    0.60
   1 -13   6    5.64    0.57
   1  13   6    5.16    0.57
   1 -13   7    4.75    0.58
   1  13   7    3.72    0.57
   1  13   7    4.04    0.51
   1  13   7    3.48    0.53
   1  13   7    3.33    0.51
   1 -13   7    4.10    0.55
  -1  13  -7    4.85    0.49
  -1  13  -8    8.38    0.64
   1  13   8    6.40    0.69
   1  13   8    7.65    0.73
   1 -13   8    7.15    0.66
   1  13   8    8.73    0.67
   1  13   8    7.42    0.74
   1  13   8    8.26    0.64
   1  13   9   13.91    0.99
   1  13   9   16.21    1.05
   1  13   9   14.75    1.02
  -1  13  -9   16.16    0.95
   1  13   9   17.23    0.97
   1  13  10    0.07    0.37
   1 -13  10    0.18    0.39
   1  13  10   -0.84    0.48
   1  13  10    0.16    0.36
  -1  13 -10    0.09    0.36
   1  13  10    0.19    0.43
   1 -13  11    1.02    0.40
   1  13  11    1.20    0.45
   1  13  11    1.01    0.39
   1  13  11    0.51    0.42
   1  13  12    0.54    0.38
   1  13  12   -0.57    0.45
   1 -13  12    0.03    0.32
   1 -13  12    0.22    0.32
   1 -13  13    0.09    0.27
   1  13  13   -0.19    0.40
   1  13  13   -0.41    0.38
  -1  13 -14    0.20    0.22
   1 -13  14    0.42    0.22
   1  13  14    1.03    0.30
   1  13  14    0.50    0.29
  -1  13 -14    0.27    0.20
  -1  13 -15    0.17    0.11
  -1  13 -15    0.17    0.12
   1 -13  15    0.28    0.13
  -1  14  14   -0.12    0.26
   1  14 -14    0.15    0.14
  -1 -14  14    0.21    0.18
   1  14 -13    0.17    0.16
   1  14 -13    0.13    0.21
  -1  14  13    0.19    0.36
  -1  14  13    0.24    0.18
  -1  14  13    0.10    0.28
  -1 -14  13    0.38    0.26
  -1  14  12   -0.01    0.46
  -1  14  12    0.37    0.40
   1  14 -12    0.04    0.26
  -1  14  12   -0.04    0.23
   1  14 -11   -0.07    0.28
  -1  14  11    0.18    0.38
  -1  14  11    0.68    0.45
  -1  14  10    0.46    0.48
  -1  14  10    0.01    0.41
   1  14 -10    0.21    0.31
  -1 -14  10    0.47    0.40
   1  14  -9   -0.03    0.32
  -1  14   9    0.47    0.54
  -1  14   9    0.15    0.41
  -1  14   9    0.28    0.41
  -1 -14   9    0.07    0.38
  -1 -14   8    7.89    0.69
  -1  14   8    8.62    0.72
  -1  14   8    9.08    0.75
   1  14  -8    7.99    0.60
  -1  14   8    7.20    0.55
  -1  14   8    7.27    0.72
  -1  14   8    8.11    0.80
  -1  14   7   28.09    1.37
  -1  14   7   30.69    1.51
  -1 -14   7   27.50    1.48
  -1  14   7   26.78    1.52
   1  14  -7   28.64    1.40
  -1 -14   7   25.48    1.44
  -1  14   7   29.34    1.53
  -1 -14   6    7.16    0.69
  -1  14   6    7.15    0.76
   1  14  -6    7.42    0.58
  -1  14   6    7.39    0.57
  -1 -14   6    8.06    0.67
  -1  14   6    8.54    0.71
  -1  14   6    9.46    0.72
  -1  14   5    1.20    0.54
   1  14  -5    2.76    0.37
  -1  14   5    2.33    0.36
  -1  14   5    1.29    0.42
  -1 -14   5    1.39    0.38
  -1  14   5    2.32    0.53
  -1  14   5    1.83    0.45
  -1 -14   4   21.54    1.24
  -1  14   4   23.62    1.29
  -1  14   4   26.15    1.31
  -1  14   4   22.77    1.19
  -1  14   4   24.92    1.35
   1  14  -4   25.32    1.29
  -1  14   4   23.16    1.39
   1  14  -4   22.65    1.18
  -1  14   3    0.34    0.29
   1  14  -3    0.12    0.32
   1  14  -3    0.17    0.37
  -1  14   3    0.38    0.43
   1  14  -3    0.42    0.26
  -1  14   3    0.20    0.34
  -1 -14   3    0.09    0.30
   1  14  -2   62.59    2.84
  -1  14   2   68.51    2.95
   1  14  -2   65.08    2.97
  -1  14   2   64.97    3.04
   1  14  -2   64.80    2.97
  -1 -14   2   56.90    2.87
  -1  14   2   66.43    3.02
  -1  14   2   67.98    2.89
   1  14  -2   65.49    2.92
  -1  14   2   72.00    3.01
   1  14  -2   65.33    3.03
   1  14  -1    0.14    0.35
  -1  14   1    0.37    0.33
   1  14  -1    0.30    0.36
  -1  14   1   -0.10    0.32
  -1  14   1    0.10    0.49
   1  14  -1    0.01    0.34
  -1  14   1    0.30    0.30
  -1  14   1    0.72    0.42
  -1  14   0    0.84    0.39
  -1  14   0    0.96    0.33
   1  14   0    0.69    0.38
  -1  14   0    0.96    0.52
  -1  14   0    0.56    0.31
   1  14   0    1.34    0.39
  -1  14   0    1.43    0.37
  -1  14  -1    0.50    0.30
   1  14   1    0.23    0.35
  -1  14  -1    0.27    0.28
   1  14   1    0.13    0.40
  -1  14  -1    0.34    0.31
  -1  14  -1    0.28    0.49
  -1  14  -2   19.78    1.03
  -1  14  -2   17.63    1.13
   1  14   2   19.28    1.06
   1  14   2   18.00    1.16
   1  14   2   19.56    1.12
  -1  14  -2   18.38    1.02
   1  14   2   19.80    1.11
  -1  14  -2   18.37    1.08
  -1  14  -3    7.35    0.60
  -1  14  -3    7.18    0.66
   1  14   3    6.68    0.68
   1  14   3    8.20    0.62
   1  14   3    7.02    0.67
   1  14   3    8.89    0.76
  -1  14  -3    6.53    0.55
   1  14   3    8.43    0.69
   1 -14   3    5.67    0.71
  -1  14  -4    0.33    0.27
   1 -14   4   -0.04    0.36
   1  14   4    0.27    0.42
   1 -14   4    0.68    0.51
  -1  14  -4    0.57    0.30
   1  14   4    0.32    0.37
  -1  14  -4    0.27    0.31
   1  14   4    0.42    0.35
   1  14   4    0.34    0.42
  -1  14  -5    0.78    0.32
  -1  14  -5    0.92    0.35
  -1  14  -5    0.86    0.29
   1 -14   5    0.79    0.40
   1  14   5    1.01    0.38
   1  14   5    1.15    0.44
   1 -14   5    1.04    0.51
   1 -14   6    1.74    0.49
   1  14   6    1.49    0.42
  -1  14  -6    2.21    0.38
   1  14   6    1.75    0.44
   1 -14   6    2.05    0.45
  -1  14  -6    2.47    0.40
   1  14   6    1.44    0.50
  -1  14  -6    1.65    0.34
   1  14   6    2.16    0.47
  -1  14  -7    6.35    0.53
   1  14   7    5.66    0.64
  -1  14  -7    4.74    0.48
  -1  14  -7    4.51    0.50
   1  14   7    5.66    0.58
   1  14   7    5.60    0.67
   1  14   7    6.32    0.63
   1  14   7    5.99    0.57
   1 -14   7    3.93    0.58
   1 -14   7    5.13    0.60
  -1  14  -8   -0.26    0.35
   1 -14   8   -0.36    0.39
  -1  14  -8    0.11    0.26
   1  14   8    0.60    0.46
   1  14   8   -0.16    0.38
   1  14   8   -0.39    0.44
   1  14   8   -0.47    0.48
   1  14   9    2.67    0.53
   1  14   9    2.30    0.44
  -1  14  -9    2.29    0.41
   1  14   9    2.25    0.53
  -1  14  -9    2.07    0.33
   1  14   9    2.32    0.49
   1  14  10    1.09    0.48
   1 -14  10    2.14    0.48
   1  14  10    1.94    0.43
  -1  14 -10    1.81    0.38
   1  14  10    1.76    0.43
   1  14  10    1.81    0.49
   1  14  11    0.48    0.34
   1  14  11    0.37    0.39
   1 -14  11    0.11    0.35
  -1  14 -11    0.17    0.28
   1  14  11    0.04    0.41
  -1  14 -11    0.08    0.29
   1  14  12    0.92    0.36
   1 -14  12    0.96    0.28
  -1  14 -12    0.92    0.29
  -1  14 -12    1.10    0.28
   1  14  12    0.09    0.41
   1 -14  13   -0.12    0.22
  -1  14 -13   -0.12    0.19
   1  14  13    0.10    0.34
   1  14  13   -0.18    0.29
   1 -14  14    0.19    0.15
  -1  14 -14    0.30    0.13
  -1  15  14    0.14    0.15
  -1 -15  13    0.34    0.19
   1  15 -13    0.29    0.16
  -1  15  13   -0.03    0.28
   1  15 -12    0.10    0.21
   1  15 -12   -0.14    0.17
  -1  15  12    0.33    0.35
  -1  15  12   -0.20    0.41
   1  15 -11    2.13    0.30
  -1  15  11    2.01    0.37
  -1 -15  11    1.57    0.36
  -1  15  11    1.77    0.45
  -1 -15  10    3.17    0.45
  -1  15  10    3.09    0.55
  -1  15  10    3.26    0.47
   1  15 -10    2.15    0.34
  -1  15   9   11.87    0.97
  -1  15   9   13.29    0.94
  -1  15   9   15.39    0.91
   1  15  -9   13.87    0.79
  -1 -15   9   13.23    0.88
  -1  15   8    3.20    0.52
  -1 -15   8    2.27    0.46
  -1  15   8    2.18    0.51
  -1  15   8    2.19    0.59
   1  15  -8    2.36    0.36
   1  15  -8    3.99    0.41
  -1  15   8    2.67    0.54
  -1  15   7   31.73    1.47
  -1 -15   7   28.79    1.44
  -1 -15   7   23.28    1.37
  -1  15   7   28.65    1.48
   1  15  -7   25.50    1.32
   1  15  -7   29.83    1.39
  -1  15   7   25.58    1.29
  -1  15   7   25.35    1.31
  -1  15   7   25.54    1.48
  -1  15   6   -0.09    0.53
  -1 -15   6    0.98    0.44
  -1  15   6    0.38    0.42
  -1  15   6    0.49    0.54
  -1 -15   6    0.52    0.38
   1  15  -6    0.82    0.31
  -1  15   6    0.97    0.31
   1  15  -6    0.18    0.31
  -1  15   6    0.53    0.42
  -1  15   5   -0.60    0.54
   1  15  -5   -0.22    0.33
  -1  15   5    0.38    0.39
  -1  15   5   -0.17    0.29
  -1 -15   5    0.12    0.46
   1  15  -5   -0.06    0.28
  -1  15   5    0.02    0.39
  -1  15   5   -0.17    0.49
  -1 -15   5   -0.08    0.35
   1  15  -4    0.69    0.30
  -1  15   4    0.59    0.43
  -1 -15   4    0.17    0.33
  -1  15   4    0.17    0.36
  -1  15   4    0.57    0.31
   1  15  -4    0.66    0.35
  -1  15   4    1.49    0.49
   1  15  -3    2.46    0.48
  -1  15   3    1.88    0.44
   1  15  -3    1.35    0.31
  -1  15   3    2.51    0.43
   1  15  -3    1.72    0.43
  -1  15   3    2.87    0.52
   1  15  -3    2.35    0.40
  -1  15   3    1.84    0.34
  -1 -15   3    2.02    0.37
   1  15  -2    6.74    0.65
  -1  15   2    7.28    0.53
  -1  15   2    5.80    0.71
  -1  15   2    6.15    0.60
   1  15  -2    5.29    0.62
   1  15  -2    5.42    0.55
  -1  15   2    4.80    0.54
   1  15  -2    5.85    0.54
  -1  15   2    6.50    0.61
  -1  15   2    6.08    0.62
  -1  15   1   10.77    0.80
  -1  15   1   10.67    0.88
  -1  15   1   10.50    0.69
   1  15  -1   11.40    0.85
   1  15  -1   10.22    0.82
   1  15  -1    9.95    0.75
  -1  15   1   11.43    0.76
  -1  15   1   11.66    0.80
   1  15  -1   11.87    0.79
   1  15   0    0.61    0.38
  -1  15   0    0.03    0.29
  -1  15   0    1.02    0.53
  -1  15   0    0.35    0.32
  -1  15   0    0.12    0.37
  -1  15   0    0.33    0.34
   1  15   0    0.20    0.37
   1  15   0    0.23    0.46
  -1  15  -1   39.48    1.96
  -1  15  -1   40.36    1.86
  -1  15  -1   38.03    1.99
   1  15   1   38.33    1.95
  -1  15  -1   40.69    1.89
   1  15   1   39.73    1.96
   1 -15   2    6.62    0.76
   1  15   2    8.07    0.75
  -1  15  -2    6.17    0.66
  -1  15  -2    6.42    0.54
   1  15   2    7.40    0.61
   1  15   2    6.94    0.65
   1  15   2    6.89    0.66
  -1  15  -2    7.02    0.61
  -1  15  -2    7.32    0.55
  -1  15  -3    1.77    0.38
   1  15   3    1.65    0.53
   1  15   3    1.31    0.38
   1  15   3    1.31    0.42
   1 -15   3    2.02    0.56
   1  15   3    0.99    0.45
  -1  15  -3    2.05    0.37
   1  15   3    1.66    0.46
   1  15   4    6.77    0.58
  -1  15  -4    6.19    0.56
   1  15   4    6.80    0.67
   1 -15   4    6.62    0.73
   1  15   4    5.79    0.66
  -1  15  -4    6.29    0.53
   1  15   4    6.15    0.67
  -1  15  -4    5.57    0.46
   1 -15   5    7.08    0.63
   1  15   5    6.91    0.60
   1 -15   5    6.81    0.71
   1  15   5    6.84    0.67
  -1  15  -5    7.63    0.59
  -1  15  -5    5.97    0.49
  -1  15  -5    6.56    0.56
   1  15   6   -0.20    0.37
  -1  15  -6    0.20    0.33
  -1  15  -6    0.73    0.29
   1 -15   6    0.13    0.37
   1 -15   6    0.49    0.48
  -1  15  -6    0.57    0.29
   1  15   6   -0.86    0.52
   1  15   7    7.86    0.80
   1  15   7   10.27    0.71
  -1  15  -7   10.02    0.68
   1 -15   7    9.18    0.75
  -1  15  -7    9.43    0.65
  -1  15  -7    8.10    0.60
   1  15   7    9.88    0.78
   1  15   7    9.08    0.80
   1 -15   7    8.97    0.74
   1  15   8    0.05    0.43
   1  15   8    0.29    0.36
   1 -15   8   -0.22    0.36
  -1  15  -8    0.27    0.29
   1  15   8   -0.85    0.48
  -1  15  -8    0.16    0.26
   1  15   8    0.40    0.46
   1 -15   8    0.01    0.40
  -1  15  -8    0.30    0.33
   1  15   9    0.91    0.45
   1  15   9    0.85    0.53
  -1  15  -9    0.74    0.29
   1  15   9    1.06    0.46
   1  15   9    1.56    0.40
  -1  15  -9    1.03    0.36
  -1  15 -10    0.07    0.29
  -1  15 -10    0.10    0.25
   1  15  10    0.32    0.35
   1  15  10    0.22    0.34
   1  15  10   -0.13    0.39
   1  15  10    0.04    0.45
  -1  15 -11    0.27    0.28
   1  15  11   -0.26    0.38
  -1  15 -11   -0.06    0.23
   1 -15  11    0.12    0.22
   1  15  11    0.90    0.38
   1 -15  12    0.16    0.19
   1  15  12   -0.53    0.39
  -1  15 -12    0.14    0.23
  -1  15 -12    0.13    0.19
   1  15  12    0.29    0.32
   1 -15  13    0.66    0.16
   1  15  13    0.58    0.28
  -1  15 -13    0.79    0.20
  -1  15 -13    0.77    0.15
   1  15  13    0.62    0.24
  -1  16  13    0.17    0.18
  -1  16  13    1.14    0.24
  -1 -16  12    0.16    0.18
  -1  16  12   -0.09    0.28
   1  16 -12   -0.03    0.14
  -1 -16  11    0.08    0.27
   1  16 -11    0.04    0.19
  -1  16  11    0.24    0.36
  -1  16  11    0.38    0.29
   1  16 -11    0.19    0.19
   1  16 -10    0.42    0.24
  -1  16  10    0.35    0.33
  -1 -16  10    0.27    0.31
  -1  16  10    0.93    0.44
   1  16 -10    0.27    0.26
   1  16  -9    0.03    0.28
   1  16  -9   -0.16    0.26
  -1  16   9    0.37    0.48
  -1 -16   9    0.13    0.33
  -1  16   9    0.49    0.41
  -1  16   9    0.10    0.37
   1  16  -8    0.58    0.32
   1  16  -8    0.68    0.29
  -1  16   8    0.29    0.53
  -1  16   8    0.71    0.40
  -1  16   8    0.89    0.44
  -1 -16   8    0.77    0.35
  -1  16   8    0.99    0.46
   1  16  -7   25.46    1.23
  -1 -16   7   20.17    1.22
  -1 -16   7   24.05    1.27
  -1  16   7   24.47    1.33
  -1  16   7   27.96    1.33
  -1  16   7   22.54    1.35
   1  16  -7   22.13    1.17
   1  16  -7   25.43    1.33
   1  16  -6    1.73    0.41
  -1  16   6    1.06    0.45
  -1  16   6    1.68    0.57
  -1  16   6    0.27    0.54
   1  16  -6    1.31    0.31
   1 -16  -6    1.18    0.38
  -1 -16   6    1.12    0.38
   1  16  -6    1.51    0.34
  -1 -16   6    1.55    0.46
  -1  16   6    0.73    0.44
  -1  16   6    1.52    0.30
  -1  16   5   12.14    0.98
  -1  16   5   12.14    0.89
  -1 -16   5   12.37    0.83
   1  16  -5   14.64    0.93
  -1  16   5   12.18    0.98
  -1  16   5   14.84    0.92
   1  16  -5   12.04    0.82
  -1  16   5   14.03    0.78
  -1 -16   5   15.20    0.99
   1  16  -5   14.64    0.79
   1  16  -4    0.78    0.38
  -1  16   4    0.32    0.28
   1  16  -4    0.24    0.26
  -1  16   4    0.82    0.37
  -1 -16   4    0.45    0.32
   1  16  -4    0.46    0.33
  -1  16   4   -0.50    0.52
  -1  16   4    0.76    0.37
  -1  16   3    1.12    0.59
   1  16  -3    0.52    0.38
   1  16  -3    0.45    0.35
  -1  16   3    0.73    0.28
   1  16  -3    0.13    0.25
   1  16  -3    1.00    0.40
  -1  16   3   -0.01    0.47
  -1  16   3    0.32    0.39
  -1  16   3    0.70    0.35
  -1  16   2    0.28    0.28
  -1  16   2    0.30    0.52
   1  16  -2    0.08    0.36
  -1  16   2    0.38    0.33
   1  16  -2    0.26    0.43
  -1  16   2    0.10    0.39
   1  16  -2    0.13    0.32
  -1  16   2    0.34    0.44
  -1  16   1    2.74    0.47
   1  16  -1    3.35    0.48
  -1  16   1    3.09    0.59
  -1  16   1    2.50    0.49
   1  16  -1    2.47    0.52
  -1  16   1    3.06    0.38
   1  16  -1    2.83    0.43
   1  16  -1    3.19    0.51
  -1  16   1    3.31    0.42
  -1  16   1    3.21    0.49
  -1  16   0    0.42    0.29
   1  16   0    0.41    0.42
  -1  16   0    0.41    0.30
  -1  16   0    0.53    0.36
   1  16   0    0.22    0.48
  -1  16   0    0.06    0.39
   1  16   0    0.16    0.36
  -1  16   0    0.37    0.50
   1  16   0    0.30    0.37
  -1  16  -1    3.14    0.40
  -1  16  -1    3.53    0.41
   1  16   1    3.36    0.51
  -1  16  -1    3.26    0.58
   1  16   1    3.52    0.48
   1  16   1    2.11    0.57
   1  16   1    3.14    0.50
  -1  16  -1    3.35    0.48
   1  16   2    0.50    0.48
  -1  16  -2    2.00    0.36
  -1  16  -2    1.84    0.38
   1  16   2    1.46    0.39
  -1  16  -2    1.04    0.30
  -1  16  -2    1.37    0.47
   1 -16   2    1.46    0.57
   1  16   2    1.31    0.45
   1  16   2    1.05    0.42
   1  16   3    0.38    0.35
   1  16   3    0.12    0.42
   1 -16   3    0.30    0.49
   1  16   3    0.16    0.39
  -1  16  -3    0.01    0.30
   1  16   3   -0.59    0.52
   1  16   3    0.01    0.41
  -1  16  -3   -0.19    0.31
   1 -16   4    0.19    0.50
  -1  16  -4    0.07    0.31
   1  16   4    0.33    0.36
  -1  16  -4    0.12    0.29
   1  16   4   -0.12    0.43
   1  16   4    0.09    0.41
  -1  16  -5    0.78    0.33
   1  16   5    0.03    0.50
   1  16   5    0.54    0.37
   1  16   5    0.71    0.49
   1 -16   5    0.78    0.50
  -1  16  -5    0.61    0.31
  -1  16  -6    0.98    0.35
   1  16   6    0.13    0.51
  -1  16  -6    0.56    0.30
  -1  16  -6    0.39    0.25
   1  16   6    0.68    0.36
   1 -16   6    0.48    0.44
   1 -16   7    0.41    0.41
   1  16   7    0.23    0.46
   1  16   7    0.57    0.35
   1  16   7    1.77    0.50
   1  16   7    0.25    0.46
  -1  16  -7    0.89    0.29
  -1  16  -7    1.28    0.34
  -1  16  -7    0.58    0.26
  -1  16  -8   -0.07    0.29
   1  16   8    0.21    0.44
   1  16   8   -0.38    0.45
   1 -16   8   -0.44    0.36
  -1  16  -8    0.48    0.24
   1  16   8    0.16    0.34
  -1  16  -8    0.04    0.24
   1  16   8   -0.13    0.44
   1  16   9    1.11    0.47
   1  16   9    1.24    0.42
  -1  16  -9    1.02    0.26
   1  16   9    1.84    0.36
  -1  16  -9    1.72    0.33
   1  16   9    1.47    0.45
   1  16  10    0.38    0.34
   1  16  10    0.16    0.38
   1 -16  10    0.21    0.20
   1  16  10    1.01    0.39
  -1  16 -10    0.28    0.21
   1  16  10    0.28    0.29
  -1  16 -10    0.22    0.26
  -1  16 -11    0.23    0.23
   1 -16  11    0.34    0.18
  -1  16 -11    0.28    0.18
   1  16  11    0.51    0.34
  -1  16 -12    0.19    0.18
   1  16  12    0.28    0.22
   1  16  12   -0.21    0.24
   1  16  12   -0.34    0.30
  -1  16 -13    0.12    0.11
  -1  17  12   -0.16    0.20
   1  17 -11    0.08    0.14
   1  17 -11    0.14    0.12
  -1 -17  11    0.16    0.15
  -1  17  11    0.42    0.30
   1  17 -10    0.36    0.18
  -1  17  10    0.69    0.39
  -1  17  10    0.58    0.28
   1  17 -10    0.46    0.21
   1  17  -9    0.31    0.22
   1  17  -9    0.11    0.25
  -1  17   9    0.88    0.38
  -1 -17   9    0.43    0.29
  -1  17   9    0.51    0.32
  -1  17   9    0.36    0.40
   1  17  -8    1.77    0.29
  -1  17   8    1.78    0.39
  -1 -17   8    1.53    0.34
   1  17  -8    1.61    0.35
  -1  17   8    1.95    0.44
  -1  17   7    2.27    0.43
   1  17  -7    2.66    0.43
   1  17  -7    2.49    0.32
  -1  17   7    2.64    0.46
  -1 -17   7    2.49    0.40
  -1  17   7    2.32    0.51
  -1 -17   7    1.53    0.36
   1  17  -7    1.81    0.30
   1  17  -6    2.42    0.42
   1  17  -6    2.75    0.36
  -1 -17   6    2.25    0.40
   1 -17  -6    1.78    0.39
  -1  17   6    1.92    0.45
  -1  17   6    2.45    0.46
   1  17  -6    1.97    0.30
  -1  17   6    2.07    0.54
  -1  17   6    2.47    0.59
  -1 -17   6    2.36    0.45
   1  17  -5    8.22    0.68
  -1  17   5    7.24    0.76
   1 -17  -5    7.36    0.65
   1  17  -5    7.76    0.59
  -1  17   5    9.14    0.69
  -1 -17   5    8.83    0.72
  -1  17   5    7.15    0.77
  -1  17   5    8.05    0.68
   1  17  -5    8.29    0.54
  -1  17   4    5.16    0.44
  -1 -17   4    5.32    0.64
   1  17  -4    7.34    0.56
   1  17  -4    4.26    0.41
  -1  17   4    7.44    0.62
  -1  17   4    6.30    0.57
   1  17  -4    5.82    0.60
  -1  17   4    5.04    0.66
   1 -17  -4    4.57    0.58
  -1  17   3   15.05    1.04
  -1  17   3   15.20    0.87
   1  17  -3   16.00    0.96
  -1  17   3   17.28    0.98
  -1  17   3   16.26    1.12
   1  17  -3   17.40    1.05
  -1  17   3   17.28    1.00
   1  17  -2    1.18    0.37
   1  17  -2    0.97    0.41
   1  17  -2    1.07    0.43
  -1  17   2    1.31    0.36
  -1  17   2    0.79    0.40
  -1  17   2    0.81    0.29
  -1  17   2    0.32    0.45
  -1  17   2    0.76    0.56
  -1  17   1    0.34    0.51
  -1  17   1   -0.84    0.41
   1  17  -1   -0.08    0.32
  -1  17   1    0.21    0.30
   1  17  -1    0.15    0.43
   1  17  -1   -0.19    0.35
   1  17  -1    0.04    0.35
   1 -17  -1    0.08    0.46
  -1  17   1    0.02    0.41
  -1  17   1    0.22    0.27
  -1  17   0    3.79    0.42
  -1  17   0    3.35    0.39
   1 -17   0    4.03    0.65
   1  17   0    3.50    0.47
   1  17   0    3.59    0.46
  -1  17   0    2.98    0.48
   1  17   0    2.99    0.50
  -1  17   0    3.24    0.59
   1  17   0    4.09    0.55
  -1  17   0    3.37    0.48
   1  17   0    3.40    0.57
   1  17   1    0.11    0.37
   1  17   1   -0.01    0.45
  -1  17  -1    0.30    0.28
  -1  17  -1    0.28    0.45
   1  17   1    0.12    0.34
  -1  17  -1    0.24    0.27
   1  17   1    0.01    0.37
  -1  17  -1   -0.06    0.32
   1  17   2    0.57    0.52
  -1  17  -2    0.32    0.32
  -1  17  -2    0.24    0.26
   1  17   2    0.32    0.34
   1  17   2   -0.16    0.38
   1  17   2    0.11    0.38
  -1  17  -2    0.31    0.29
   1 -17   2    0.75    0.55
  -1  17  -3   28.62    1.47
   1  17   3   29.30    1.51
   1  17   3   30.67    1.46
   1 -17   3   27.59    1.57
   1  17   3   27.23    1.51
  -1  17  -3   26.43    1.38
   1  17   3   27.62    1.55
  -1  17  -4    3.13    0.42
  -1  17  -4    3.20    0.41
   1  17   4    3.93    0.47
   1 -17   4    3.08    0.59
   1  17   4    3.06    0.55
   1  17   4    3.98    0.54
   1  17   5    0.34    0.35
  -1  17  -5    0.59    0.30
   1 -17   5    0.06    0.43
   1  17   5    0.52    0.53
  -1  17  -5    0.21    0.30
   1  17   5    0.18    0.44
   1  17   5    0.60    0.43
  -1  17  -6    2.16    0.35
  -1  17  -6    2.17    0.36
   1  17   6    1.95    0.40
   1 -17   6    1.49    0.45
   1  17   6    2.00    0.53
  -1  17  -7    4.43    0.41
   1 -17   7    3.93    0.50
   1  17   7    4.28    0.58
   1  17   7    4.80    0.48
  -1  17  -7    4.80    0.44
  -1  17  -8    0.22    0.27
   1  17   8   -0.38    0.40
   1  17   8    0.35    0.39
   1  17   8   -0.65    0.46
   1  17   8    0.31    0.30
   1  17   9    0.18    0.28
  -1  17  -9   -0.06    0.25
   1  17   9    0.01    0.36
   1  17   9   -0.21    0.41
   1  17   9    0.60    0.36
   1  17  10    0.76    0.34
  -1  17 -10    0.30    0.22
   1  17  10    0.28    0.35
   1  17  11   -0.27    0.31
   1  17  11    0.41    0.29
  -1  17 -11    0.31    0.18
  -1  17 -12    0.01    0.11
   1  17  12    0.00    0.18
  -1  18  11    1.03    0.22
  -1  18  11    0.46    0.19
  -1  18  10    0.31    0.22
  -1  18  10   -0.18    0.30
   1  18 -10    0.04    0.10
  -1  18  10    0.57    0.31
   1  18 -10    0.00    0.12
   1  18  -9    0.24    0.19
   1  18  -9   -0.09    0.15
  -1  18   9    0.33    0.26
  -1  18   9    0.43    0.36
   1  18  -8    4.69    0.41
  -1  18   8    4.52    0.47
   1  18  -8    3.77    0.30
  -1  18   8    4.94    0.46
  -1 -18   7    0.31    0.27
  -1  18   7    0.97    0.35
  -1  18   7    0.80    0.45
   1  18  -7    0.56    0.20
  -1  18   7    1.21    0.36
   1  18  -7    1.05    0.30
   1  18  -6    0.60    0.32
   1  18  -6    0.67    0.25
   1  18  -6    0.28    0.21
  -1  18   6    0.09    0.36
  -1  18   6    0.24    0.46
  -1  18   6    0.40    0.34
  -1 -18   6    0.32    0.33
   1 -18  -6    0.36    0.28
   1  18  -5   -0.02    0.30
  -1  18   5   -0.10    0.45
   1  18  -5   -0.06    0.26
  -1  18   5   -0.05    0.36
  -1  18   5    0.27    0.47
  -1 -18   5    0.06    0.39
   1 -18  -5    0.08    0.34
   1  18  -5    0.08    0.20
  -1  18   5   -0.21    0.34
   1  18  -4    6.65    0.60
  -1  18   4    6.62    0.59
   1 -18  -4    6.11    0.59
   1  18  -4    6.32    0.52
  -1  18   4    5.46    0.64
  -1  18   4    5.67    0.55
  -1 -18   4    7.21    0.67
  -1  18   3    2.54    0.44
   1 -18  -3    2.20    0.52
  -1 -18   3    2.48    0.53
   1  18  -3    3.78    0.43
  -1  18   3    2.55    0.32
  -1  18   3    2.71    0.61
  -1  18   3    3.15    0.47
  -1  18   3    2.66    0.52
   1  18  -3    3.31    0.50
  -1  18   2    2.15    0.44
  -1  18   2    1.65    0.54
   1  18  -2    2.15    0.44
   1 -18  -2    2.17    0.53
   1  18  -2    1.81    0.39
  -1  18   2    1.85    0.30
  -1  18   2    2.02    0.37
  -1  18   2    1.63    0.48
   1  18  -2    1.53    0.42
  -1  18   1    0.31    0.25
   1  18  -1    0.63    0.34
   1  18  -1    0.64    0.32
   1  18  -1    0.86    0.42
   1  18  -1    0.16    0.36
  -1  18   1    0.81    0.51
   1 -18  -1    0.45    0.47
   1  18  -1    0.19    0.34
  -1  18   1    0.51    0.31
  -1  18   1    0.36    0.38
  -1  18   1    0.29    0.39
  -1  18   0    1.57    0.30
   1  18   0    2.21    0.47
  -1  18   0    1.76    0.42
   1  18   0    1.57    0.39
  -1  18   0    1.04    0.38
   1  18   0    1.91    0.39
  -1  18   0    2.27    0.35
   1  18   0    1.92    0.51
   1  18   0    2.17    0.40
   1 -18   0    1.53    0.55
  -1  18  -1    7.17    0.54
   1  18   1    8.60    0.68
   1  18   1    7.48    0.73
   1  18   1    8.37    0.67
  -1  18  -1    8.47    0.68
   1  18   1    8.99    0.65
  -1  18  -1    8.91    0.58
  -1  18  -2    2.50    0.35
  -1  18  -2    2.96    0.43
   1  18   2    3.27    0.48
   1  18   2    2.86    0.59
   1  18   2    3.81    0.45
   1  18   2    3.29    0.48
   1 -18   2    2.50    0.60
   1  18   3    0.23    0.34
   1  18   3    0.28    0.48
   1  18   3    0.30    0.37
  -1  18  -3    0.21    0.30
   1  18   3    0.20    0.40
   1 -18   3    0.85    0.51
  -1  18  -3    0.29    0.27
  -1  18  -4    2.10    0.33
  -1  18  -4    2.09    0.36
   1  18   4    2.08    0.40
   1  18   4    1.97    0.47
   1 -18   4    2.15    0.50
   1  18   4    1.99    0.44
  -1  18  -5    1.83    0.33
  -1  18  -5    1.65    0.32
   1  18   5    2.44    0.45
   1 -18   5    1.41    0.47
   1  18   5    1.64    0.38
   1  18   5    2.33    0.47
  -1  18  -6    0.82    0.29
  -1  18  -6    1.13    0.26
   1 -18   6    0.53    0.38
   1  18   6    0.48    0.44
   1  18   6    1.12    0.33
   1  18   6    1.17    0.49
   1  18   7    0.53    0.42
   1  18   7    0.58    0.31
  -1  18  -7    0.64    0.26
   1 -18   7    0.12    0.31
   1  18   8   -0.05    0.39
   1  18   8    0.11    0.34
   1  18   8    0.27    0.38
   1  18   8    0.25    0.27
  -1  18  -8    0.21    0.23
   1  18   9    0.77    0.24
   1  18   9    0.64    0.35
   1  18   9    0.34    0.30
  -1  18  -9    0.67    0.22
   1  18  10    0.34    0.27
  -1  18 -10    0.05    0.16
  -1  18 -11    0.26    0.11
   1  18  11    0.19    0.19
  -1  19  10    0.13    0.17
  -1  19  10   -0.06    0.17
   1  19  -9    0.06    0.11
  -1  19   9    0.27    0.20
   1  19  -8   -0.10    0.17
  -1  19   8   -0.38    0.30
  -1  19   8    0.21    0.23
  -1  19   7    0.94    0.32
   1  19  -7    0.39    0.23
  -1  19   7    0.38    0.28
  -1  19   7    0.53    0.38
   1  19  -6    4.28    0.41
  -1  19   6    4.29    0.43
  -1 -19   6    3.08    0.37
  -1  19   6    3.31    0.49
  -1  19   6    4.25    0.43
  -1  19   5    0.30    0.42
   1 -19  -5    0.58    0.26
  -1 -19   5    0.33    0.34
  -1  19   5    0.28    0.32
   1  19  -5    0.59    0.30
   1  19  -5    0.44    0.21
  -1  19   5    0.17    0.30
   1  19  -4    0.85    0.26
   1  19  -4    1.28    0.35
  -1  19   4    0.71    0.34
   1 -19  -4    1.03    0.36
  -1 -19   4    1.29    0.42
  -1  19   4    0.55    0.41
  -1  19   4    0.65    0.31
   1  19  -3    0.77    0.35
  -1  19   3    1.01    0.34
   1  19  -3    1.08    0.32
   1  19  -3    1.12    0.30
   1 -19  -3    1.33    0.43
  -1 -19   3    1.22    0.43
  -1  19   3    0.92    0.41
  -1  19   3    0.78    0.32
   1  19  -2    0.16    0.33
   1  19  -2    0.46    0.28
   1 -19  -2    0.37    0.42
  -1  19   2    0.65    0.33
  -1 -19   2    0.54    0.45
  -1  19   2   -0.01    0.36
   1  19  -2    0.21    0.29
  -1  19   2   -0.07    0.31
  -1  19   1   -0.01    0.21
   1  19  -1    0.17    0.31
  -1  19   1    0.54    0.35
   1  19  -1    0.21    0.36
  -1  19   1   -0.15    0.33
   1 -19  -1    0.20    0.42
   1  19  -1    0.18    0.30
  -1  19   1   -0.20    0.29
   1  19  -1    0.06    0.30
   1  19   0    0.48    0.41
   1  19   0    0.43    0.31
  -1  19   0    0.73    0.27
   1 -19   0    0.52    0.47
  -1  19   0    0.55    0.23
   1  19   0    0.48    0.31
   1  19   0    0.49    0.39
  -1  19   0    0.47    0.33
   1  19   0    0.50    0.32
   1  19   1    5.35    0.47
   1  19   1    5.39    0.50
  -1  19  -1    4.92    0.49
   1  19   1    4.31    0.56
   1  19   1    4.34    0.48
  -1  19  -1    4.62    0.39
   1  19   2    1.02    0.46
   1 -19   2    1.19    0.48
  -1  19  -2    0.45    0.23
   1  19   2    0.92    0.37
   1  19   2    1.10    0.33
   1  19   2    1.00    0.35
  -1  19  -2    0.92    0.33
  -1  19  -3    0.42    0.24
   1  19   3    0.53    0.46
   1  19   3    0.43    0.30
   1 -19   3    0.40    0.42
   1  19   3    0.45    0.34
   1  19   3    0.64    0.37
   1 -19   4    0.30    0.39
  -1  19  -4    0.28    0.22
   1  19   4   -0.04    0.38
   1  19   4    0.27    0.45
   1  19   4   -0.07    0.28
  -1  19  -4   -0.01    0.24
   1  19   4    0.28    0.33
  -1  19  -5    0.44    0.23
  -1  19  -5    0.41    0.22
   1  19   5   -0.30    0.37
   1  19   5    0.45    0.29
   1  19   5   -0.10    0.42
   1 -19   5    0.53    0.38
   1  19   6    1.40    0.39
   1  19   6    1.40    0.44
  -1 -19  -6    0.93    0.30
  -1  19  -6    1.20    0.24
   1  19   6    1.80    0.31
   1 -19   6    0.60    0.34
   1  19   6    0.78    0.41
   1  19   7    1.53    0.27
   1  19   7    1.29    0.38
  -1 -19  -7    1.17    0.24
  -1  19  -7    1.13    0.23
  -1  19  -8    2.54    0.25
   1  19   8    2.82    0.27
   1  19   9    1.13    0.26
  -1  19  -9    0.75    0.15
   1  19   9    0.79    0.28
   1  19  10    0.13    0.16
   1  19  10    0.46    0.16
  -1  20   8    0.38    0.16
  -1  20   8    0.24    0.22
  -1  20   8   -0.12    0.19
   1  20  -8    0.23    0.11
   1  20  -7    0.11    0.15
   1  20  -7   -0.01    0.15
  -1  20   7    0.38    0.27
  -1  20   7    0.11    0.20
   1  20  -6    0.28    0.20
  -1  20   6    0.03    0.23
  -1 -20   6   -0.08    0.18
   1  20  -6    0.43    0.19
  -1  20   6    0.58    0.24
  -1  20   6    0.21    0.30
  -1  20   5    0.46    0.34
   1 -20  -5    0.13    0.20
   1  20  -5    0.23    0.21
  -1  20   5    0.08    0.25
  -1  20   5    0.68    0.26
   1  20  -5   -0.12    0.23
  -1 -20   5   -0.24    0.27
  -1  20   4    0.17    0.27
   1  20  -4    0.17    0.17
   1 -20  -4    0.05    0.25
   1  20  -4    0.15    0.23
  -1 -20   4    0.33    0.32
  -1  20   4    0.26    0.33
   1  20  -4    0.14    0.26
  -1  20   4    0.01    0.23
  -1  20   3    0.29    0.31
   1  20  -3    0.05    0.24
   1 -20  -3    0.15    0.30
   1  20  -3    0.09    0.20
  -1 -20   3   -0.09    0.35
  -1  20   3   -0.33    0.29
   1  20  -3    0.06    0.26
  -1  20   3    0.22    0.24
   1  20  -2    5.30    0.48
   1 -20  -2    3.91    0.48
  -1 -20   2    4.19    0.50
   1  20  -2    4.69    0.39
  -1  20   2    4.66    0.43
  -1  20   2    4.18    0.37
   1  20  -2    5.11    0.40
  -1  20   2    2.90    0.40
   1 -20  -1    2.96    0.47
   1  20  -1    3.40    0.36
  -1  20   1    3.58    0.40
   1  20  -1    3.59    0.37
  -1  20   1    3.12    0.32
  -1 -20   1    3.51    0.50
   1  20   0    2.58    0.34
   1 -20   0    1.92    0.43
  -1  20   0    1.96    0.36
   1  20   0    1.58    0.31
   1  20   0    1.50    0.39
  -1  20  -1    0.19    0.18
   1  20   1    0.15    0.37
   1  20   1    0.43    0.28
   1  20   1    0.11    0.26
  -1  20  -1   -0.09    0.30
   1  20   1   -0.20    0.29
   1 -20   2    0.77    0.42
  -1  20  -2    0.45    0.19
  -1 -20  -2    0.52    0.39
   1  20   2    0.69    0.30
   1  20   2    0.55    0.27
  -1  20  -2    0.50    0.29
   1  20   2    0.55    0.38
   1  20   2    0.24    0.31
   1  20   3    2.37    0.32
  -1  20  -3    2.37    0.25
   1  20   3    1.66    0.39
   1  20   3    2.15    0.44
  -1 -20  -3    2.67    0.43
  -1  20  -3    2.70    0.34
   1 -20   3    2.42    0.43
   1  20   3    2.92    0.38
   1  20   4    0.51    0.39
  -1  20  -4    0.09    0.18
  -1 -20  -4    0.39    0.32
  -1  20  -4    0.08    0.25
   1 -20   4   -0.17    0.33
   1  20   4    0.02    0.24
   1  20   4    0.01    0.35
   1  20   4   -0.31    0.31
  -1  20  -5    0.26    0.17
  -1 -20  -5    0.24    0.28
   1  20   5    0.21    0.29
   1 -20   5   -0.04    0.30
   1  20   5    0.31    0.24
   1  20   5    0.23    0.32
   1  20   6    1.06    0.35
  -1 -20  -6    1.08    0.24
   1  20   6    1.48    0.23
   1  20   6    1.49    0.34
  -1  20  -6    1.16    0.18
   1  20   6    1.43    0.30
   1  20   7    0.52    0.17
  -1  20  -7    0.33    0.13
   1  20   7    0.62    0.30
   1  20   7    0.65    0.26
  -1  20  -8    0.33    0.14
  -1  21   7    0.06    0.10
   1  21  -6    0.02    0.10
  -1  21   6    0.14    0.19
  -1  21   6    0.00    0.15
  -1  21   5    0.08    0.17
  -1  21   5    0.49    0.22
  -1 -21   5    0.18    0.15
   1  21  -5    0.58    0.15
   1  21  -4   -0.02    0.16
  -1 -21   4   -0.17    0.24
   1 -21  -4    0.08    0.17
  -1  21   4    0.47    0.17
  -1  21   4    0.17    0.21
  -1  21   4    0.10    0.21
   1  21  -3    0.06    0.18
  -1 -21   3    0.03    0.27
  -1  21   3    0.02    0.16
  -1  21   3    0.05    0.20
  -1  21   3   -0.15    0.22
   1 -21  -3   -0.03    0.23
   1 -21  -2    0.48    0.28
  -1  21   2    0.61    0.25
   1  21  -2    0.74    0.21
   1  21  -2    0.71    0.18
  -1 -21   2    0.82    0.32
   1 -21  -1    0.58    0.31
  -1 -21   1    0.80    0.32
  -1  21   1    1.16    0.26
   1  21  -1    0.89    0.21
   1  21  -1    0.99    0.23
   1  21   0    0.47    0.21
   1  21   0    0.27    0.21
  -1  21   0    0.37    0.23
   1 -21   0    0.09    0.31
   1  21   1    1.22    0.25
   1  21   1    0.60    0.23
  -1  21  -1    0.94    0.25
  -1 -21  -1    1.02    0.34
   1  21   2   -0.19    0.24
  -1 -21  -2    0.43    0.30
  -1  21  -2    0.22    0.22
   1  21   2   -0.08    0.20
   1  21   2    0.30    0.22
   1 -21   2   -0.25    0.31
   1 -21   3    1.49    0.31
  -1 -21  -3    1.74    0.32
  -1  21  -3    2.08    0.27
   1  21   3    1.95    0.24
   1  21   3    1.53    0.28
  -1 -21  -4    0.34    0.25
   1  21   4    0.19    0.23
   1  21   4    0.62    0.18
   1  21   4    0.39    0.25
   1 -21   4    0.17    0.24
  -1  21  -4    0.67    0.21
   1  21   5    1.19    0.27
  -1  21  -5    1.66    0.22
   1  21   5    1.82    0.25
   1  21   5    1.31    0.17
  -1 -21  -5    1.18    0.20
   1  21   6    0.11    0.18
  -1  21  -6   -0.04    0.14
   1  21   7    0.16    0.13
  -1  21  -7    0.14    0.09
   1  21   7    0.21    0.14
  -1  22   4    0.37    0.12
  -1 -22   3   -0.03    0.15
  -1  22   3    0.23    0.15
   1 -22  -2    0.17    0.16
   1  22  -2    0.18    0.11
  -1 -22   2   -0.10    0.20
  -1  22   2   -0.09    0.16
   1  22  -1    0.22    0.12
  -1 -22   1    0.16    0.21
   1 -22  -1   -0.07    0.18
  -1  22   1    0.33    0.17
  -1  22   0    1.44    0.21
   1  22   0    1.08    0.15
   1 -22   0    0.87    0.23
  -1 -22  -1    0.09    0.22
   1  22   1   -0.12    0.13
  -1  22  -1    0.09    0.16
   1  22   1   -0.02    0.11
   1  22   2    0.30    0.14
  -1  22  -2    0.49    0.16
  -1 -22  -2    0.37    0.21
   1  22   3    0.03    0.13
  -1  22  -3    0.09    0.13
  -1 -22  -3    0.03    0.16
  -1  22  -4    0.07    0.11
   2   0 -18   -0.12    0.12
   2   0 -17   -0.16    0.26
  -2   0  17   -0.38    0.31
  -2   0  17    0.21    0.22
  -2   0  16    0.24    0.36
  -2   0  16    0.38    0.29
   2   0 -16    0.43    0.35
  -2   0  15    1.07    0.45
  -2   0  15   -0.04    0.33
  -2   0  14   -0.15    0.55
  -2   0  14   -0.07    0.35
  -2   0  14    0.21    0.30
  -2   0  13   -0.24    0.33
  -2   0  13   -0.84    0.52
  -2   0  13    0.35    0.55
  -2   0  12    4.70    0.68
  -2   0  12    6.49    0.70
  -2   0  12    5.89    0.55
  -2   0  12    5.29    0.51
  -2   0  11    0.53    0.48
  -2   0  11    0.27    0.33
  -2   0  11   -0.11    0.31
  -2   0  10  100.08    4.51
  -2   0  10   98.73    4.62
  -2   0  10  113.00    4.58
  -2   0  10  109.36    4.57
  -2   0   9   -0.40    0.36
  -2   0   9    0.10    0.26
  -2   0   8   16.04    1.09
   2   0  -8   14.94    1.11
   2   0  -7   -0.11    0.38
  -2   0   7    0.13    0.33
   2   0  -7    0.03    0.06
  -2   0   6  397.05   17.57
   2   0  -6  390.86   17.55
   2   0  -6  528.37   17.97
  -2   0   6  536.32   17.89
  -2   0   5    0.16    0.29
   2   0  -5    0.21    0.27
   2   0  -5   -0.06    0.28
   2   0  -5    0.18    0.22
   2   0  -4   29.16    1.49
  -2   0   4   30.25    1.44
   2   0  -4   28.74    1.42
  -2   0   3    0.42    0.27
   2   0  -3    0.09    0.25
   2   0  -2 3045.35  119.01
   2   0  -2 2969.29  119.06
  -2   0   2 2700.98  119.06
  -2   0   1    0.04    0.32
  -2   0   1    0.21    0.19
   2   0  -1    0.01    0.25
   2   0  -1    0.15    0.20
   2   0  -1    0.56    0.33
  -2   0   0  385.47   16.57
   2   0   0  402.41   16.48
  -2   0   0  408.08   16.46
   2   0   1    0.06    0.15
  -2   0  -1    0.00    0.16
   2   0   1    0.08    0.16
   2   0   1    0.07    0.29
  -2   0  -2 1761.50   73.08
   2   0   2 1866.52   73.25
  -2   0  -3    0.23    0.19
   2   0   3    0.10    0.29
  -2   0  -4   13.52    0.78
   2   0   4   16.31    0.91
   2   0   5   -0.08    0.29
  -2   0  -5    0.05    0.20
  -2   0  -5   -0.15    0.29
  -2   0  -6    2.71    0.45
  -2   0  -6    1.86    0.35
   2   0   6    2.16    0.38
  -2   0  -7    0.15    0.27
  -2   0  -7    0.15    0.35
   2   0   8   16.01    0.87
  -2   0  -8   19.16    1.22
   2   0   9    0.13    0.35
   2   0   9    0.24    0.30
   2   0  10   37.12    1.83
   2   0  10   42.00    1.91
   2   0  11   -0.09    0.34
   2   0  11    0.30    0.47
   2   0  12    0.45    0.45
   2   0  12    0.34    0.37
   2   0  12    0.03    0.52
   2   0  13    0.29    0.46
   2   0  13    0.35    0.49
   2   0  13   -0.08    0.36
   2   0  14    1.43    0.41
   2   0  14    2.93    0.53
   2   0  14    1.64    0.50
   2   0  15    0.04    0.33
   2   0  15    0.01    0.41
   2   0  15   -0.09    0.45
   2   0  16    0.19    0.39
   2   0  16    0.18    0.30
   2   0  16   -0.01    0.37
   2   0  17    0.20    0.21
   2   0  17   -0.63    0.31
   2   0  17   -0.06    0.31
   2   0  18   -0.24    0.20
   2   0  18    0.09    0.18
  -2   1  18   -0.16    0.20
   2  -1 -18    0.03    0.13
   2  -1 -17    0.48    0.27
  -2  -1  17    0.21    0.19
  -2   1  17    0.05    0.30
   2   1 -17    0.02    0.24
  -2   1  17    0.31    0.23
  -2  -1  17   -0.52    0.32
  -2   1  16    0.75    0.39
  -2   1  16    0.24    0.30
  -2  -1  16    0.11    0.27
   2  -1 -16    0.87    0.38
   2   1 -16   -0.21    0.34
  -2  -1  16   -0.32    0.37
  -2  -1  15    0.44    0.31
  -2   1  15    1.39    0.47
  -2  -1  15    0.52    0.28
  -2   1  15   -0.16    0.36
  -2  -1  15    0.93    0.46
   2   1 -15    0.83    0.43
  -2  -1  14    0.01    0.35
  -2   1  14   -1.18    0.49
  -2  -1  14    1.34    0.49
  -2  -1  14    0.05    0.31
  -2  -1  14   -0.10    0.28
  -2   1  14    0.32    0.37
  -2   1  14    0.16    0.54
  -2   1  13    0.83    0.53
  -2   1  13    1.02    0.33
  -2  -1  13    0.69    0.37
  -2  -1  13    0.80    0.37
  -2  -1  13    1.14    0.56
  -2   1  13    1.94    0.60
  -2  -1  13    0.09    0.47
  -2   1  12    8.60    0.63
  -2  -1  12    8.12    0.67
  -2  -1  12   10.03    0.82
  -2   1  12   10.30    0.87
  -2   1  12   11.02    0.82
  -2  -1  12    5.92    0.79
  -2   1  12    8.33    0.65
  -2  -1  11   11.48    0.79
  -2   1  11   12.06    0.78
  -2  -1  11   11.40    0.94
  -2   1  11   13.58    0.91
  -2   1  11   13.01    1.05
  -2   1  11   13.33    0.83
  -2  -1  11   13.97    0.91
  -2  -1  11   13.81    0.85
  -2  -1  10    3.37    0.53
  -2   1  10    2.90    0.58
  -2  -1  10    2.92    0.51
  -2  -1  10    1.48    0.36
  -2   1  10    1.75    0.48
  -2  -1  10    2.26    0.38
  -2   1  10    1.90    0.35
  -2   1   9   47.34    2.28
  -2  -1   9   47.68    2.18
  -2   1   9   48.10    2.16
  -2  -1   9   44.28    2.25
  -2  -1   9   52.27    2.22
  -2  -1   8   13.20    0.89
  -2   1   8   12.05    0.85
   2  -1  -8   16.21    1.15
   2   1  -8   14.41    1.10
  -2  -1   8   16.72    1.15
  -2   1   8   16.45    1.09
   2   1  -7   57.36    2.59
  -2   1   7   59.50    2.51
   2  -1  -7   52.40    2.54
  -2  -1   7   62.72    2.58
   2  -1  -7   56.48    2.52
  -2   1   6   47.29    1.95
   2   1  -6   46.07    2.04
   2  -1  -6   53.23    2.17
  -2   1   6   51.48    2.05
   2   1  -6   51.82    2.15
  -2  -1   6   49.62    2.08
   2   1  -5    3.74    0.46
  -2   1   5    4.02    0.46
  -2  -1   5    4.28    0.50
   2   1  -5    3.67    0.33
   2   1  -5    3.44    0.47
   2  -1  -4  457.01   18.53
   2   1  -4  442.40   18.57
  -2  -1   4  441.90   18.49
   2  -1  -4  446.81   18.59
   2   1  -4  453.89   18.48
   2  -1  -3  376.69   15.54
   2   1  -3  390.65   15.54
  -2   1   3  381.66   15.56
   2   1  -3  400.22   15.52
   2  -1  -3  387.46   15.56
   2   1  -2   62.95    2.72
   2   1  -2   62.30    2.68
   2   1  -2   61.12    2.73
   2  -1  -2   62.14    2.70
  -2   1   2   60.92    2.74
  -2  -1   2   51.24    2.69
  -2   1   2   61.96    2.70
   2  -1  -2   65.54    2.75
   2  -1  -1  735.03   29.79
   2   1  -1  732.85   29.74
  -2   1   1  732.97   29.79
  -2   1   1  703.63   29.73
   2   1  -1  713.10   29.69
   2   1  -1  733.67   29.79
   2  -1  -1  735.35   29.73
   2  -1   0   66.35    2.89
   2   1   0   70.69    2.90
   2   1   0   63.64    2.84
  -2   1   0   69.40    2.90
  -2  -1   0   68.17    2.84
   2   1   1  620.38   26.77
   2   1   1  688.71   26.64
  -2  -1  -1  641.44   26.58
   2  -1   1  657.96   26.67
  -2  -1  -1  668.76   26.62
  -2   1  -1  590.31   26.74
  -2  -1  -2    0.87    0.14
   2   1   2    0.81    0.34
  -2   1  -2    1.09    0.22
  -2   1  -2    1.40    0.37
   2  -1   2    1.55    0.35
  -2  -1  -2    1.83    0.37
  -2   1  -3  287.68    9.41
   2   1   3  301.10    9.49
  -2  -1  -3  282.26    9.18
  -2   1  -3  273.92    9.30
   2  -1   3  312.59    9.47
  -2  -1  -3  303.73    9.45
  -2   1  -4  153.98    6.89
  -2   1  -4  166.99    6.84
  -2  -1  -4  166.15    6.94
   2   1   4  168.58    6.96
   2  -1   4  174.45    6.94
  -2  -1  -4  154.47    6.76
   2  -1   5  116.38    3.31
   2   1   5  115.68    3.38
  -2   1  -5  103.37    3.22
  -2   1  -5  108.64    3.21
  -2   1  -6  102.83    3.76
  -2   1  -6  113.95    3.94
  -2  -1  -6   81.46    3.45
   2  -1   6  112.15    3.78
  -2   1  -6  100.23    3.71
  -2   1  -7  108.70    3.91
  -2   1  -7  124.52    4.12
  -2  -1  -7  122.18    4.20
  -2  -1  -7  102.72    3.93
  -2   1  -7  126.73    4.26
  -2  -1  -7   79.03    3.68
   2  -1   8   11.29    0.66
   2   1   8   10.66    0.66
  -2  -1  -8   10.98    0.90
   2  -1   8   11.43    0.68
  -2   1  -8   11.63    0.85
  -2   1  -8   12.00    0.96
  -2  -1  -8    9.54    0.74
   2   1   9    6.89    0.53
   2   1   9    5.08    0.49
   2  -1   9    5.56    0.50
   2  -1   9    6.79    0.57
   2   1   9    6.32    0.54
   2  -1   9    6.71    0.55
   2   1  10   41.34    2.00
   2   1  10   45.85    2.07
   2  -1  10   45.82    2.08
   2  -1  10   45.35    2.05
   2  -1  10   40.61    2.01
   2  -1  11    9.40    0.70
   2   1  11    9.79    0.70
   2  -1  11   11.61    0.78
   2   1  11   11.05    0.81
   2  -1  11   10.02    0.80
   2  -1  12    1.17    0.41
   2   1  12    0.62    0.37
   2  -1  12    1.69    0.48
   2   1  12    2.29    0.57
   2  -1  12    1.68    0.53
   2  -1  13    0.64    0.40
   2  -1  13    1.81    0.51
   2   1  13    0.39    0.36
   2  -1  13    0.90    0.45
   2   1  13    0.26    0.52
   2  -1  14    1.29    0.50
   2   1  14    0.74    0.39
   2  -1  14    0.99    0.43
   2  -1  14    0.78    0.47
   2   1  15    0.28    0.33
   2  -1  15    0.35    0.45
   2  -1  15    0.09    0.43
   2   1  15    1.15    0.44
   2   1  15    0.32    0.48
   2  -1  15    0.08    0.35
   2  -1  16   -0.07    0.38
   2   1  16    0.23    0.28
   2   1  16    0.50    0.42
   2  -1  16    0.30    0.32
   2   1  16    0.29    0.38
   2  -1  16    1.07    0.40
   2  -1  17   -0.08    0.23
   2  -1  17    0.19    0.30
   2   1  17    0.17    0.31
   2   1  17    0.09    0.19
   2   1  17   -0.46    0.30
   2   1  18    0.11    0.20
   2  -1  18    0.04    0.16
   2  -1  18    0.48    0.18
   2  -2 -18   -0.14    0.13
  -2   2  18   -0.28    0.19
   2   2 -17   -0.29    0.25
   2  -2 -17    0.41    0.27
  -2   2  17    0.53    0.25
  -2  -2  17   -0.44    0.30
  -2   2  17    0.20    0.29
  -2   2  16    0.54    0.32
   2   2 -16   -0.21    0.32
  -2  -2  16    0.38    0.23
  -2  -2  16   -0.38    0.38
   2   2 -15    0.38    0.39
  -2   2  15   -0.96    0.53
  -2   2  15    0.44    0.39
  -2  -2  15    0.28    0.27
  -2  -2  15    0.09    0.28
  -2  -2  15   -0.47    0.43
  -2   2  15   -0.06    0.52
  -2  -2  15    0.21    0.30
   2   2 -14    1.10    0.47
  -2   2  14    0.65    0.55
  -2  -2  14    0.04    0.33
  -2   2  14   -0.02    0.48
  -2  -2  14   -0.01    0.32
  -2  -2  14    0.37    0.45
  -2  -2  13    2.34    0.41
  -2   2  13    3.53    0.63
  -2  -2  13    1.60    0.41
  -2  -2  13    3.23    0.54
  -2   2  13    2.73    0.60
  -2  -2  12    0.13    0.33
  -2  -2  12    0.35    0.38
  -2  -2  12   -0.28    0.58
  -2  -2  12   -0.75    0.55
  -2   2  12    0.83    0.51
  -2   2  12    0.51    0.32
  -2   2  11   24.78    1.46
  -2  -2  11   26.62    1.36
  -2  -2  11   27.45    1.40
  -2   2  11   25.95    1.28
  -2   2  11   24.82    1.30
  -2   2  11   25.33    1.37
  -2   2  10    2.46    0.36
  -2  -2  10    1.53    0.48
  -2  -2  10    3.18    0.52
  -2  -2  10    2.13    0.38
  -2  -2  10    2.69    0.41
  -2   2  10    2.60    0.57
  -2   2   9    0.21    0.42
  -2  -2   9    0.22    0.28
  -2  -2   9    0.31    0.39
  -2  -2   9    0.04    0.28
  -2   2   9    0.15    0.26
  -2  -2   9    0.34    0.39
   2   2  -8   96.62    4.39
   2  -2  -8   89.56    4.36
  -2  -2   8  107.37    4.46
  -2   2   8   95.64    4.03
  -2  -2   8   83.13    4.02
   2   2  -7  116.91    5.52
  -2   2   7  123.30    5.46
  -2  -2   7  128.28    5.60
   2  -2  -7  121.28    5.54
   2   2  -7  133.32    5.66
  -2   2   6   84.08    3.60
  -2   2   6   80.62    3.50
   2   2  -6   76.71    3.57
  -2  -2   6   81.43    3.61
   2   2  -6   80.88    3.63
   2  -2  -6   80.66    3.58
  -2  -2   5    5.82    0.42
   2   2  -5    7.21    0.45
  -2  -2   5    8.01    0.66
  -2   2   5    6.36    0.55
   2   2  -5    7.23    0.66
   2  -2  -5    6.58    0.58
   2   2  -5    7.09    0.60
  -2  -2   4   55.17    2.37
   2  -2  -4   51.62    2.46
   2   2  -4   50.73    2.44
   2   2  -4   53.63    2.37
   2   2  -3    8.31    0.59
   2  -2  -3    8.92    0.67
  -2  -2   3    8.89    0.58
   2   2  -3    8.54    0.57
   2  -2  -3    8.83    0.63
  -2   2   3    7.29    0.63
   2   2  -2    8.81    0.53
   2   2  -2    7.51    0.56
   2  -2  -2    8.25    0.64
  -2   2   2    7.62    0.55
   2   2  -2    7.88    0.59
   2  -2  -2    7.65    0.56
  -2   2   2    7.29    0.61
   2  -2  -1 1317.57   53.90
   2   2  -1 1350.55   53.84
  -2   2   1 1304.12   53.89
  -2   2   1 1344.38   53.83
   2   2  -1 1293.01   53.75
  -2  -2   1 1268.28   53.86
   2   2  -1 1339.28   53.87
  -2  -2   1 1319.62   53.83
   2   2   0 2691.22  107.29
   2  -2   0 2571.20  107.30
   2   2   0 2582.09  107.19
   2   2   0 2494.13  107.37
  -2   2   0 2676.14  107.30
  -2  -2   0 2736.07  107.29
  -2  -2   0 2686.40  107.38
  -2   2  -1  805.68   33.48
   2  -2   1  803.68   33.58
  -2  -2  -1  814.51   33.45
   2  -2   1  854.72   33.43
  -2   2  -1  832.92   33.57
   2   2   1  812.12   33.46
   2  -2   1  780.94   33.49
  -2  -2  -2  542.69   23.68
  -2   2  -2  568.35   23.75
   2  -2   2  603.24   23.78
  -2   2  -2  623.58   23.85
   2   2   2  584.27   23.89
   2  -2   2  559.80   23.65
   2   2   2  596.64   23.70
  -2  -2  -2  639.41   23.90
  -2   2  -3  173.47    5.74
   2   2   3  158.77    5.86
  -2  -2  -3  178.70    5.89
   2  -2   3  179.54    5.84
  -2   2  -3  174.28    5.79
  -2  -2  -3  173.74    5.59
  -2   2  -4   36.68    1.54
  -2  -2  -4   36.29    1.63
  -2  -2  -4   27.69    1.33
   2  -2   4   39.71    1.61
   2   2   4   33.96    1.64
  -2  -2  -4   27.54    1.34
  -2   2  -4   34.44    1.54
  -2  -2  -4   27.79    1.33
  -2  -2  -5   87.39    3.91
   2  -2   5  104.33    4.11
  -2  -2  -5   96.98    4.16
  -2  -2  -5   86.30    3.88
  -2   2  -5   97.12    4.06
  -2   2  -5  101.27    4.09
  -2  -2  -6    0.24    0.34
  -2  -2  -6    0.14    0.16
  -2  -2  -6    0.24    0.15
   2  -2   6    0.12    0.24
  -2   2  -6    0.22    0.28
  -2   2  -6    0.45    0.24
  -2   2  -7    0.52    0.35
  -2   2  -7    0.23    0.21
  -2  -2  -7    0.14    0.32
  -2  -2  -7    0.29    0.20
  -2  -2  -7    0.79    0.58
  -2  -2  -7    0.17    0.14
  -2   2  -7    0.50    0.36
  -2  -2  -7    0.29    0.16
   2  -2   7    0.41    0.23
  -2  -2  -8    7.65    0.73
   2   2   8    7.78    0.54
   2  -2   8    7.90    0.57
  -2   2  -8    7.54    0.71
   2   2   9   10.24    0.67
   2   2   9   12.13    0.72
   2  -2   9   11.91    0.76
   2  -2   9   11.13    0.72
   2   2   9    9.58    0.68
   2  -2  10    3.42    0.44
   2  -2  10    2.49    0.41
   2  -2  10    1.75    0.48
   2   2  10    2.41    0.38
   2   2  10    1.94    0.48
   2  -2  11    4.33    0.54
   2   2  11    2.35    0.53
   2  -2  11    2.18    0.44
   2  -2  11    2.90    0.50
   2   2  11    2.82    0.48
   2   2  11    2.55    0.42
   2   2  12    0.63    0.37
   2  -2  12    0.63    0.41
   2   2  12    1.01    0.46
   2  -2  12    1.56    0.47
   2  -2  12    2.28    0.51
   2   2  12    1.80    0.55
   2   2  13    0.33    0.37
   2  -2  13    0.96    0.48
   2  -2  13    0.46    0.47
   2   2  13    1.30    0.54
   2  -2  13    0.10    0.38
   2   2  14    0.80    0.37
   2  -2  14    0.76    0.42
   2  -2  14    0.90    0.49
   2  -2  14    1.48    0.47
   2   2  14    0.41    0.55
   2   2  15    0.67    0.33
  -2   2 -15    0.47    0.26
   2  -2  15    0.08    0.42
   2  -2  15    1.54    0.46
   2   2  15    1.87    0.46
   2   2  16    0.65    0.27
   2  -2  16   -0.13    0.32
   2   2  16    0.43    0.36
   2  -2  16    0.97    0.38
   2  -2  16   -0.17    0.41
   2  -2  17   -0.06    0.24
   2   2  17   -0.46    0.30
   2  -2  17    0.10    0.29
   2  -2  18    0.08    0.13
   2   2  18   -0.01    0.21
   2  -2  18    0.22    0.15
   2   3 -18    0.27    0.13
  -2   3  18    0.39    0.14
   2   3 -17   -0.47    0.26
   2  -3 -17    0.41    0.26
  -2   3  17    0.49    0.30
  -2   3  17    0.18    0.25
   2   3 -16   -0.07    0.33
  -2   3  16   -0.14    0.32
  -2  -3  16   -0.44    0.39
  -2  -3  16    0.19    0.21
   2   3 -15    0.60    0.40
  -2  -3  15    0.13    0.29
  -2   3  15    0.01    0.51
  -2  -3  15    0.21    0.26
  -2  -3  15    0.07    0.29
  -2   3  15    0.32    0.37
  -2   3  15   -0.35    0.49
  -2  -3  15   -0.08    0.43
  -2   3  14    1.12    0.56
  -2  -3  14    0.59    0.34
  -2  -3  14    0.74    0.31
  -2   3  14    1.27    0.52
  -2  -3  14    0.77    0.47
   2   3 -14    1.08    0.47
  -2  -3  13   10.93    0.85
  -2   3  13   13.60    0.96
  -2  -3  13   11.31    0.78
  -2   3  13   12.13    0.88
   2   3 -13   10.68    0.84
  -2  -3  12   11.48    0.84
  -2   3  12   12.47    0.89
  -2  -3  12   13.93    0.88
  -2   3  12   12.38    1.00
  -2   3  11    5.01    0.69
  -2  -3  11    4.15    0.51
  -2   3  11    3.45    0.41
  -2  -3  11    3.21    0.40
  -2  -3  11    4.67    0.59
  -2  -3  10   10.78    0.72
  -2  -3  10    8.77    0.66
   2   3 -10   10.53    0.62
  -2   3  10    9.89    0.81
  -2  -3  10    9.48    0.76
  -2   3  10    9.62    0.63
  -2  -3   9   -0.08    0.41
  -2  -3   9    0.58    0.30
  -2   3   9    0.60    0.43
  -2  -3   9    0.88    0.31
  -2   3   9    0.95    0.28
  -2  -3   9    0.20    0.37
  -2   3   9    0.78    0.31
   2   3  -9    0.34    0.23
  -2   3   8   33.09    1.55
  -2  -3   8   30.03    1.47
  -2   3   8   31.81    1.46
  -2  -3   8   32.99    1.51
   2   3  -7   91.17    4.14
  -2   3   7   92.12    3.97
   2   3  -7   87.65    4.08
  -2  -3   7   95.73    4.17
   2  -3  -7   92.33    4.10
   2   3  -6   50.92    2.41
  -2   3   6   45.96    2.45
   2  -3  -6   47.96    2.35
  -2  -3   6   52.97    2.43
  -2   3   6   46.60    2.21
   2   3  -6   42.93    2.30
   2  -3  -6   43.43    2.25
  -2  -3   5  441.11   17.89
  -2   3   5  432.02   18.00
  -2   3   5  459.06   18.30
   2  -3  -5  435.13   18.13
   2  -3  -5  425.10   18.09
  -2  -3   5  399.08   18.03
   2   3  -5  444.57   18.18
  -2  -3   5  463.85   18.18
  -2  -3   4   10.12    0.63
   2  -3  -4   10.79    0.78
  -2   3   4    9.42    0.70
   2   3  -3   70.76    3.15
   2  -3  -3   71.48    3.24
  -2  -3   2   43.94    2.04
   2   3  -2   44.61    2.05
  -2   3   2   41.62    2.11
  -2  -3   2   42.82    2.06
   2  -3  -2   45.84    2.13
   2  -3  -1  101.31    4.32
  -2  -3   1   99.76    4.35
  -2  -3   1  103.71    4.33
   2   3  -1   96.06    4.35
   2   3  -1   98.01    4.31
  -2   3   1  100.54    4.39
   2  -3   0  738.08   30.00
  -2  -3   0  783.24   30.00
   2   3   0  743.09   30.08
  -2   3   0  758.20   30.00
   2   3   0  769.45   30.01
  -2  -3   0  755.66   30.08
   2   3   0  678.18   29.85
  -2   3  -1 9891.61  387.38
   2  -3   1 9893.64  387.48
   2  -3   1 9831.00  387.32
   2   3   1 9742.78  387.39
   2  -3   1 9892.53  387.40
  -2   3  -1 9999.00  387.46
   2   3   2 1562.97   67.14
  -2  -3  -2 1563.67   67.29
  -2   3  -2 1558.76   67.17
   2  -3   2 1689.25   67.27
  -2   3  -2 1716.62   67.26
   2  -3   2 1679.21   67.21
  -2  -3  -2 1674.82   67.13
   2  -3   2 1692.26   67.10
  -2   3  -3   14.51    0.85
  -2   3  -3   13.14    0.80
   2  -3   3   11.66    0.65
   2   3   3   13.79    0.92
  -2  -3  -3   13.41    0.70
  -2  -3  -3   14.56    0.92
  -2   3  -4   89.35    3.60
  -2  -3  -4   84.02    3.45
  -2  -3  -4   95.31    3.73
   2  -3   4  106.07    3.68
  -2   3  -4   97.91    3.61
  -2   3  -5   19.60    1.10
  -2  -3  -5   19.63    0.90
  -2   3  -5   21.58    1.19
  -2   3  -5   16.59    0.84
   2  -3   5   21.01    1.10
  -2  -3  -5   19.21    0.96
  -2  -3  -5   21.28    1.20
  -2   3  -5   21.72    1.08
  -2   3  -6   -0.01    0.22
  -2  -3  -6    0.42    0.35
  -2   3  -6    0.05    0.07
  -2   3  -6    0.09    0.33
   2  -3   6   -0.02    0.23
  -2  -3  -6    0.18    0.14
  -2   3  -6    0.03    0.26
  -2  -3  -6    0.27    0.19
  -2  -3  -7   27.96    1.61
  -2  -3  -7   27.35    1.39
  -2  -3  -7   30.91    1.60
  -2   3  -7   31.07    1.64
  -2  -3  -7   27.76    1.40
  -2  -3  -7   30.07    1.88
  -2   3  -8   15.28    1.10
   2  -3   8   14.89    0.85
  -2  -3  -8   14.17    1.03
   2   3   8   14.79    0.81
   2   3   8   14.25    0.84
   2  -3   9    2.61    0.41
   2   3   9    2.46    0.36
   2   3   9    2.57    0.40
   2  -3  10   29.77    1.44
   2   3  10   26.08    1.36
   2  -3  10   28.65    1.37
   2   3  10   25.09    1.31
   2   3  10   25.74    1.38
   2   3  11    4.40    0.47
   2  -3  11    4.19    0.51
   2   3  11    4.20    0.58
   2   3  11    3.81    0.53
   2  -3  11    5.35    0.59
   2  -3  11    4.74    0.55
   2   3  12   11.72    0.85
   2   3  12   11.26    0.77
   2  -3  12   11.70    0.81
   2  -3  12   11.76    0.84
   2  -3  12   12.79    0.91
   2   3  12   12.71    0.90
   2  -3  13    1.14    0.43
   2   3  13    1.05    0.38
   2  -3  13    0.79    0.46
   2   3  13    1.28    0.47
   2  -3  13    0.93    0.49
   2   3  13    1.78    0.57
   2  -3  14    0.22    0.39
   2  -3  14    0.42    0.46
   2   3  14    0.47    0.45
   2   3  14    0.10    0.34
   2  -3  14    0.32    0.46
   2   3  14    0.46    0.53
   2   3  15    0.23    0.29
  -2   3 -15    0.01    0.26
   2  -3  15   -0.04    0.38
   2  -3  15    0.16    0.43
   2   3  15    1.45    0.44
   2   3  15    0.22    0.45
   2  -3  15   -0.47    0.45
   2  -3  16    0.20    0.31
   2  -3  16    0.03    0.35
   2   3  16    0.49    0.35
   2  -3  17    0.42    0.25
   2  -3  17   -0.25    0.26
   2   3  17   -0.13    0.28
   2   3  18    0.08    0.16
   2   4 -18    0.01    0.11
  -2   4  18    0.28    0.14
   2   4 -17   -0.08    0.19
   2  -4 -17    0.41    0.26
  -2   4  17    0.57    0.28
  -2   4  17    0.15    0.25
   2   4 -16   -0.18    0.30
  -2  -4  16    0.32    0.23
  -2  -4  16    0.11    0.23
  -2   4  16   -0.86    0.44
  -2  -4  16   -0.59    0.38
  -2   4  16   -0.01    0.33
  -2  -4  15    2.71    0.38
  -2  -4  15    2.26    0.50
  -2  -4  15    2.57    0.40
   2   4 -15    2.25    0.44
  -2   4  15    2.57    0.45
  -2   4  15    1.40    0.48
   2   4 -14    2.03    0.49
  -2   4  14    3.16    0.62
  -2   4  14    3.24    0.61
  -2  -4  14    2.90    0.45
  -2  -4  14    2.39    0.53
   2   4 -13    0.87    0.45
  -2   4  13    1.13    0.63
  -2  -4  13    0.03    0.36
  -2  -4  13    0.22    0.47
  -2   4  13    0.31    0.53
   2   4 -12    1.60    0.48
  -2   4  12    0.47    0.51
  -2  -4  12    1.28    0.49
  -2  -4  12    0.66    0.41
  -2   4  12    2.30    0.66
   2   4 -11    1.25    0.46
  -2  -4  11    0.06    0.38
   2   4 -11    0.47    0.27
  -2  -4  11    1.80    0.47
  -2   4  11    0.92    0.57
  -2  -4  10    0.54    0.36
   2   4 -10    0.14    0.25
  -2   4  10    0.20    0.50
  -2   4  10    0.19    0.27
  -2   4   9   -0.11    0.43
  -2   4   9    0.24    0.25
   2   4  -9    0.05    0.22
  -2  -4   9   -0.16    0.30
  -2  -4   9   -0.64    0.44
  -2   4   9    0.30    0.28
  -2   4   9    0.19    0.36
  -2  -4   8    1.27    0.30
  -2  -4   8    1.08    0.29
  -2  -4   8    0.04    0.41
   2   4  -8    1.16    0.26
  -2   4   8    1.18    0.36
  -2  -4   8    2.62    0.37
  -2   4   8    0.78    0.25
  -2   4   8    0.63    0.25
  -2   4   8    1.64    0.30
  -2   4   8    0.42    0.38
   2   4  -7   84.97    3.97
   2  -4  -7   85.38    3.93
  -2  -4   7   94.69    4.05
   2  -4  -6   45.96    2.26
   2  -4  -6   40.80    2.19
  -2   4   6   44.24    2.48
  -2   4   6   44.62    2.07
   2   4  -6   44.94    2.29
   2   4  -5   97.71    4.37
  -2   4   5   98.62    4.16
   2  -4  -5   97.26    4.34
  -2  -4   5   89.13    4.09
  -2   4   5  101.88    4.60
  -2   4   5   98.79    4.34
  -2  -4   5   96.52    4.28
   2  -4  -5  100.87    4.34
   2  -4  -4   15.75    0.96
   2  -4  -4   15.93    1.03
  -2  -4   4   17.32    1.04
  -2   4   4   14.14    0.80
  -2  -4   4   14.59    1.10
  -2   4   4   15.18    0.95
  -2  -4   3   52.21    2.49
   2  -4  -3   59.63    2.64
   2  -4  -2    0.36    0.38
  -2  -4   2    0.77    0.30
  -2  -4   2    0.40    0.30
   2  -4  -1   28.11    1.50
  -2  -4   1   29.62    1.56
   2  -4  -1   32.47    1.52
   2   4  -1   31.25    1.54
  -2  -4   1   31.80    1.53
   2  -4   0  354.82   14.86
  -2  -4   0  364.98   14.84
   2   4   0  345.30   14.68
  -2  -4   0  355.47   14.93
   2  -4   0  381.61   14.83
   2   4   0  363.20   14.85
  -2  -4  -1  688.98   28.36
  -2   4  -1  686.27   28.39
   2  -4   1  703.47   28.41
   2  -4   1  704.61   28.49
   2  -4   1  685.40   28.33
   2   4   1  680.88   28.38
  -2  -4  -1  686.93   28.49
  -2   4  -1  690.94   28.47
   2  -4   2  316.26   13.47
  -2   4  -2  312.33   13.44
   2  -4   2  335.34   13.54
   2   4   2  332.37   13.44
   2  -4   2  328.39   13.37
  -2   4  -2  336.74   13.53
  -2  -4  -2  309.16   13.39
  -2   4  -3  543.02   23.00
  -2   4  -3  591.34   23.06
   2  -4   3  549.60   22.87
  -2  -4  -3  568.90   23.17
   2  -4   3  584.93   23.07
  -2  -4  -3  552.30   22.94
   2   4   3  537.84   22.93
  -2  -4  -4  126.28    5.56
  -2   4  -4  129.33    5.67
  -2   4  -4  136.10    5.71
  -2   4  -4  138.47    5.67
   2  -4   4  129.24    5.49
  -2  -4  -4  128.34    5.78
  -2   4  -5    2.92    0.46
  -2  -4  -5    2.45    0.32
  -2   4  -5    2.92    0.40
   2  -4   5    3.56    0.43
  -2   4  -5    2.75    0.26
  -2   4  -5    2.71    0.42
   2  -4   6    1.34    0.32
  -2   4  -6    1.34    0.39
  -2  -4  -6    1.36    0.41
  -2   4  -6    1.34    0.18
  -2  -4  -6    1.36    0.28
  -2   4  -6    1.27    0.37
  -2  -4  -6    1.17    0.19
  -2  -4  -7   35.41    1.86
  -2   4  -7   41.98    2.10
  -2  -4  -7   35.91    2.07
  -2   4  -7   40.78    2.13
  -2  -4  -7   38.59    2.33
  -2  -4  -7   42.73    2.00
   2   4   8    0.41    0.27
   2  -4   8    0.76    0.31
  -2  -4  -8    0.72    0.35
   2   4   8    0.58    0.27
   2   4   8    1.05    0.27
   2  -4   8    0.99    0.31
   2   4   9   17.64    1.01
   2   4   9   17.78    0.98
   2  -4   9   18.60    1.04
   2  -4   9   20.00    1.08
   2   4  10    0.71    0.32
   2  -4  10    1.41    0.41
   2  -4  10    1.22    0.40
   2   4  10    0.98    0.38
   2  -4  11    4.47    0.54
   2   4  11    3.84    0.45
   2  -4  11    4.27    0.53
   2   4  11    4.34    0.53
   2  -4  11    3.28    0.55
   2   4  11    3.56    0.57
   2   4  12    0.75    0.36
   2  -4  12    1.01    0.48
   2   4  12    0.77    0.50
   2   4  12    1.29    0.47
   2  -4  12    1.73    0.47
   2  -4  12    1.31    0.46
   2   4  13   -0.04    0.45
   2  -4  13   -0.08    0.40
   2   4  13   -0.01    0.32
   2  -4  13    0.48    0.43
   2  -4  13   -0.61    0.49
   2   4  13    0.35    0.49
  -2   4 -14   -0.27    0.32
   2  -4  14   -0.35    0.40
   2   4  14    0.01    0.50
   2  -4  14   -0.51    0.50
   2   4  14    0.13    0.31
   2  -4  14    0.26    0.42
   2   4  14    0.58    0.46
  -2   4 -15    0.11    0.27
   2  -4  15   -0.08    0.37
   2  -4  15   -0.09    0.39
   2   4  15   -0.81    0.49
   2   4  15    0.28    0.25
   2   4  15    0.45    0.41
   2  -4  15   -0.87    0.45
  -2   4 -16    0.15    0.20
   2  -4  16    0.31    0.31
   2  -4  16   -0.32    0.33
   2   4  16   -0.02    0.35
   2   4  16    0.59    0.35
   2   4  17    0.07    0.29
   2  -4  17    0.18    0.21
   2  -4  17    0.35    0.22
   2  -4  17    0.12    0.24
   2   4  17   -0.26    0.25
   2   4  18   -0.01    0.13
   2   4  18   -0.17    0.17
   2  -5 -17    0.68    0.25
  -2   5  17    0.33    0.26
  -2   5  17    0.22    0.24
   2   5 -17    0.04    0.17
   2   5 -16   -0.38    0.29
  -2  -5  16    0.23    0.23
  -2  -5  16   -0.14    0.24
  -2   5  16   -0.31    0.32
  -2   5  16   -0.27    0.42
   2   5 -15   -0.23    0.37
  -2  -5  15    0.50    0.32
  -2  -5  15   -0.47    0.44
  -2   5  15    0.27    0.45
  -2   5  15    0.57    0.39
  -2   5  15    1.12    0.52
  -2  -5  14    4.24    0.52
  -2   5  14    5.56    0.67
   2   5 -14    4.28    0.58
   2   5 -13    1.50    0.48
  -2  -5  13    1.32    0.41
  -2   5  13    2.58    0.70
  -2  -5  13    1.03    0.47
  -2   5  13    1.67    0.56
   2   5 -12   19.09    1.17
  -2   5  12   19.15    1.27
  -2  -5  12   20.15    1.14
  -2  -5  12   17.75    1.16
   2   5 -11    3.21    0.53
   2   5 -11    2.26    0.35
  -2  -5  11    2.72    0.52
  -2   5  11    1.76    0.60
  -2  -5  11    2.15    0.48
  -2   5  10    2.14    0.56
   2   5 -10    2.73    0.50
  -2  -5  10    2.89    0.47
  -2   5  10    3.00    0.50
  -2   5  10    3.15    0.44
  -2   5  10    2.68    0.36
  -2  -5  10    4.00    0.51
   2   5 -10    2.41    0.35
   2   5  -9   11.38    0.78
  -2  -5   9   10.87    0.75
  -2  -5   9   11.97    0.75
   2   5  -9   10.26    0.66
  -2   5   9   10.76    0.68
  -2   5   9    8.90    0.73
  -2   5   9   10.78    0.80
  -2   5   9   10.27    0.66
  -2  -5   8    6.12    0.52
   2   5  -8    6.08    0.45
  -2   5   8    5.45    0.45
  -2   5   8    5.05    0.54
  -2   5   8    5.72    0.45
  -2   5   8    5.96    0.46
   2   5  -8    6.73    0.56
  -2  -5   8    5.45    0.50
   2  -5  -7    2.79    0.52
   2  -5  -7    3.07    0.51
  -2   5   7    3.62    0.35
   2   5  -7    3.41    0.56
   2  -5  -6   89.78    4.26
   2   5  -6   93.27    4.32
  -2   5   6   99.32    4.67
   2  -5  -6   87.29    4.25
  -2  -5   6  100.45    4.38
  -2   5   5   91.44    4.22
  -2  -5   5   96.56    4.45
  -2   5   5  105.53    4.87
  -2  -5   5  109.79    4.57
   2  -5  -5  103.27    4.55
   2   5  -5  102.17    4.54
  -2   5   5  106.74    4.52
  -2   5   4   19.83    0.99
  -2   5   4   24.33    1.62
  -2  -5   4   22.29    1.40
  -2  -5   4   19.57    1.25
  -2  -5   4   19.47    1.10
  -2  -5   4   22.13    1.26
   2  -5  -4   21.07    1.30
  -2   5   4   22.22    1.24
  -2  -5   3   15.53    1.20
  -2  -5   3   13.42    0.86
   2  -5  -3   12.79    0.88
   2  -5  -3   12.95    0.94
  -2   5   3   14.94    0.91
  -2  -5   2    1.25    0.35
   2  -5  -2    1.54    0.43
  -2  -5   2    0.82    0.33
   2  -5  -2    1.35    0.32
   2   5  -2    1.41    0.30
   2  -5  -1   42.95    1.98
   2   5  -1   38.43    1.96
  -2  -5   1   40.16    2.00
  -2  -5   1   39.51    1.96
  -2  -5   0   22.96    1.23
   2  -5   0   22.65    1.25
  -2  -5   0   23.88    1.32
   2   5   0   20.99    1.06
   2   5   0   23.69    1.27
   2  -5   0   25.12    1.24
  -2  -5  -1  653.27   28.02
   2  -5   1  730.51   28.03
   2   5   1  664.05   27.92
   2  -5   1  677.89   27.95
   2  -5   1  688.16   27.87
  -2  -5  -1  659.62   27.89
   2   5   2  848.76   35.03
  -2   5  -2  844.11   35.03
   2  -5   2  844.25   35.12
  -2  -5  -2  811.13   34.98
   2  -5   2  902.83   34.96
  -2   5  -3  476.47   19.75
   2  -5   3  494.36   19.83
  -2   5  -3  491.04   19.76
  -2  -5  -3  453.23   19.89
  -2  -5  -3  466.32   19.69
   2  -5   3  492.30   19.65
   2   5   3  456.00   19.70
  -2   5  -4   37.94    1.86
  -2   5  -4   37.27    1.86
   2  -5   4   34.85    1.70
  -2  -5  -4   35.71    1.76
  -2   5  -4   36.06    1.68
   2  -5   4   37.89    1.87
  -2  -5  -4   34.61    2.27
  -2  -5  -4   35.41    1.97
   2  -5   5   43.74    1.66
  -2   5  -5   39.50    1.62
  -2  -5  -5   41.10    2.31
  -2   5  -5   43.00    1.89
  -2  -5  -5   37.76    1.71
  -2  -5  -5   40.42    1.98
  -2   5  -5   39.49    1.86
  -2  -5  -6   25.46    1.24
  -2   5  -6   30.61    1.62
  -2  -5  -6   32.13    2.01
  -2   5  -6   25.90    1.32
  -2  -5  -6   26.50    1.65
   2  -5   6   30.20    1.47
  -2  -5  -6   28.05    1.45
  -2   5  -6   31.60    1.65
  -2  -5  -7   11.50    1.22
  -2   5  -7   12.64    0.97
  -2  -5  -7   11.57    0.81
  -2  -5  -7   10.71    0.97
   2  -5   8    8.84    0.60
   2   5   8    9.02    0.59
   2  -5   8    9.79    0.61
   2  -5   8    8.27    0.62
   2   5   8    7.99    0.55
   2   5   8    8.51    0.55
   2  -5   9    0.61    0.38
   2  -5   9    1.29    0.32
   2   5   9    0.81    0.30
   2   5   9    0.91    0.34
   2   5   9    1.25    0.34
   2  -5   9    1.63    0.39
   2   5  10    7.10    0.56
   2  -5  10    8.21    0.64
   2   5  10    6.65    0.63
   2  -5  10    8.24    0.70
   2  -5  10    9.14    0.61
   2   5  11    2.79    0.42
   2   5  11    2.64    0.48
   2  -5  11    2.39    0.49
   2  -5  11    2.46    0.53
   2  -5  11    3.74    0.43
   2  -5  12    0.82    0.50
   2   5  12    1.39    0.37
   2  -5  12    1.52    0.47
   2   5  12    0.99    0.51
   2   5  12    1.24    0.45
   2  -5  13    5.78    0.62
   2   5  13    5.43    0.49
   2  -5  13    6.32    0.62
   2   5  13    6.88    0.64
   2  -5  13    4.40    0.66
   2   5  13    6.08    0.67
   2   5  14    0.13    0.28
   2  -5  14   -0.32    0.40
   2   5  14    0.45    0.44
   2   5  14    0.54    0.51
   2  -5  14    0.05    0.39
  -2   5 -14   -0.05    0.33
   2  -5  14   -0.82    0.52
   2  -5  15    0.15    0.34
   2   5  15    0.32    0.40
  -2   5 -15    0.24    0.27
   2  -5  15   -0.19    0.36
   2   5  15   -0.14    0.45
  -2   5 -16    0.40    0.20
   2   5  16    0.81    0.38
   2  -5  16    0.33    0.32
   2  -5  16    0.35    0.26
   2   5  16    1.12    0.34
   2  -5  17    0.14    0.23
   2   5  17   -0.05    0.21
   2   5  17    0.34    0.27
   2  -5  17    0.12    0.16
   2   5  18   -0.19    0.13
   2   6 -17   -0.14    0.15
  -2   6  17    0.23    0.24
  -2   6  17    1.02    0.26
   2  -6 -17    0.58    0.23
   2   6 -16    0.02    0.24
  -2   6  16   -0.32    0.32
  -2  -6  16    0.20    0.24
  -2   6  16    0.01    0.39
  -2  -6  16    0.03    0.23
   2   6 -15   -0.35    0.34
  -2   6  15    1.08    0.47
  -2   6  15   -0.64    0.41
  -2   6  15    0.83    0.49
  -2  -6  15    0.10    0.30
  -2  -6  14    1.30    0.40
   2   6 -14   -0.18    0.39
  -2  -6  14    0.04    0.43
  -2   6  14    0.62    0.51
   2   6 -13    0.06    0.41
  -2  -6  13    0.63    0.40
  -2   6  13    0.88    0.63
  -2   6  13    0.37    0.53
  -2  -6  13   -0.57    0.50
  -2  -6  12    0.02    0.45
  -2  -6  12    0.84    0.40
  -2   6  12    0.16    0.58
   2   6 -12    0.56    0.28
   2   6 -12    0.33    0.43
  -2   6  11    3.71    0.67
  -2  -6  11    4.06    0.59
   2   6 -11    5.57    0.48
   2   6 -11    5.63    0.60
  -2   6  11    3.69    0.57
  -2  -6  11    5.32    0.57
  -2   6  10    0.15    0.27
   2   6 -10    0.75    0.30
  -2  -6  10    0.04    0.36
  -2   6  10    0.72    0.39
   2   6 -10    0.68    0.40
  -2  -6  10    0.12    0.41
  -2   6  10   -0.45    0.54
  -2   6  10    0.83    0.43
  -2   6   9    0.64    0.29
  -2  -6   9    0.49    0.35
  -2  -6   9    0.42    0.38
  -2   6   9    0.67    0.43
  -2   6   9    0.99    0.34
   2   6  -9    0.85    0.39
   2   6  -9    0.56    0.28
   2   6  -8    0.46    0.34
  -2   6   8    0.56    0.28
  -2   6   8    0.13    0.38
  -2   6   8    0.14    0.24
  -2  -6   8   -0.20    0.34
   2   6  -8    0.25    0.27
  -2   6   8    0.06    0.24
  -2  -6   8    0.02    0.30
  -2   6   7   57.94    2.48
  -2   6   7   51.55    2.40
  -2   6   7   56.67    2.49
   2  -6  -7   48.92    2.72
   2   6  -7   61.26    2.44
  -2  -6   7   46.99    2.43
  -2   6   7   53.89    2.40
   2   6  -7   56.93    2.48
  -2  -6   6    5.09    0.66
   2  -6  -6    4.86    0.63
  -2   6   6    4.64    1.00
   2   6  -6    6.46    0.68
   2  -6  -6    4.87    0.64
  -2   6   5    1.24    0.76
  -2  -6   5    0.50    0.39
  -2   6   5    1.46    0.40
  -2  -6   5    1.10    0.42
   2  -6  -5    0.78    0.41
   2   6  -5    0.77    0.36
   2  -6  -5    0.73    0.36
   2  -6  -4    2.25    0.43
  -2  -6   4    2.80    0.47
  -2  -6   4    3.25    0.70
  -2   6   4    3.07    0.46
  -2  -6   4    3.09    0.51
   2  -6  -4    2.58    0.46
   2   6  -4    2.70    0.46
  -2   6   4    3.37    0.87
   2  -6  -4    2.62    0.49
  -2  -6   4    1.98    0.35
   2  -6  -3  158.02    6.55
  -2   6   3  154.86    6.96
  -2  -6   3  141.93    6.78
  -2   6   3  163.38    6.58
   2  -6  -3  156.48    6.63
   2  -6  -3  156.83    6.66
   2  -6  -2   17.96    1.07
  -2   6   2   20.60    1.12
  -2  -6   2   16.65    1.10
   2  -6  -2   18.67    1.13
   2   6  -2   16.62    1.09
  -2  -6   2   17.98    1.11
   2  -6  -2   20.16    1.21
  -2  -6   2   17.40    1.43
  -2  -6   1   87.30    4.01
   2   6  -1   88.39    3.86
  -2   6   1   95.23    4.02
   2   6  -1   92.32    4.06
  -2  -6   1   80.33    4.33
   2  -6  -1   89.56    4.01
  -2  -6   1   88.56    4.05
  -2  -6   0  150.20    6.54
   2   6   0  149.03    6.35
  -2  -6   0  147.71    6.97
  -2  -6   0  150.69    6.65
   2  -6   0  152.57    6.52
   2   6   0  149.86    6.57
   2  -6   0  166.99    6.68
  -2   6  -1  333.16   13.83
   2  -6   1  331.16   13.96
  -2  -6  -1  338.26   14.43
   2   6   1  331.70   13.96
   2  -6   1  331.69   13.91
   2  -6   1  353.91   14.08
  -2  -6  -1  327.19   13.92
  -2  -6  -1  328.78   14.09
  -2   6  -2   68.63    3.31
   2  -6   2   81.19    3.45
   2   6   2   69.15    3.31
  -2   6  -2   76.39    3.25
   2  -6   2   71.25    3.25
  -2  -6  -2   70.54    3.29
  -2   6  -3   26.12    1.42
  -2   6  -3   26.08    1.39
  -2  -6  -3   25.77    1.90
   2  -6   3   27.08    1.34
  -2  -6  -3   25.06    1.37
  -2  -6  -3   23.34    1.53
   2   6   3   23.56    1.38
   2  -6   3   27.31    1.50
   2  -6   4   83.46    3.69
  -2   6  -4   82.62    3.81
   2  -6   4   87.08    3.84
  -2   6  -4   83.37    3.66
  -2  -6  -4   84.16    4.31
  -2  -6  -4   78.63    3.95
  -2  -6  -4   79.84    3.75
  -2   6  -4   85.16    3.79
  -2   6  -5   18.33    1.18
  -2  -6  -5   15.61    1.47
   2  -6   5   18.07    1.04
  -2   6  -5   19.22    1.02
  -2  -6  -5   18.53    1.11
  -2   6  -5   19.37    1.21
  -2  -6  -5   17.04    1.27
  -2  -6  -6    7.87    0.61
  -2   6  -6   11.30    0.99
  -2  -6  -6    9.54    1.11
  -2  -6  -6    7.96    0.85
  -2   6  -6    9.59    0.82
  -2   6  -6    9.01    0.80
  -2  -6  -6    8.04    0.68
  -2  -6  -7   -0.32    0.65
   2  -6   7    0.33    0.27
   2  -6   7    0.51    0.26
   2  -6   7   -0.30    0.31
  -2  -6  -7    0.36    0.38
   2   6   8    1.79    0.30
   2  -6   8    1.99    0.36
   2   6   8    1.58    0.31
   2   6   8    0.99    0.30
   2  -6   8    1.16    0.30
   2  -6   8    0.99    0.37
   2   6   9    2.78    0.41
   2   6   9    2.73    0.36
   2  -6   9    3.55    0.43
   2   6   9    1.89    0.36
   2  -6   9    2.40    0.38
   2   6   9    2.64    0.38
   2  -6   9    1.90    0.44
   2  -6  10   17.73    0.98
   2   6  10   16.42    0.89
   2  -6  10   15.58    1.04
   2   6  10   16.09    0.95
   2   6  10   14.13    0.93
   2  -6  10   18.11    0.99
   2   6  11    7.01    0.53
   2  -6  11    6.45    0.69
   2   6  11    4.69    0.57
   2   6  11    6.93    0.61
   2  -6  11    6.96    0.59
   2  -6  11    7.46    0.63
   2   6  12   10.27    0.68
   2   6  12   11.36    0.79
   2  -6  12   11.06    0.74
   2   6  12   11.52    0.84
   2  -6  12    8.56    0.84
   2  -6  12   12.43    0.80
  -2   6 -12    9.71    0.74
   2   6  13    1.33    0.45
  -2   6 -13    0.46    0.37
   2  -6  13    0.81    0.42
   2   6  13    0.60    0.50
   2  -6  13    0.70    0.31
   2  -6  13   -0.64    0.51
   2  -6  14    1.03    0.44
   2   6  14    1.14    0.44
   2  -6  14    1.24    0.41
   2   6  14    1.94    0.52
  -2   6 -14    0.55    0.34
   2  -6  15    1.58    0.35
   2  -6  15    1.09    0.40
   2   6  15    1.64    0.42
   2   6  15    1.77    0.47
  -2   6 -15    0.71    0.31
   2   6  16    0.17    0.32
  -2   6 -16    0.08    0.19
   2  -6  16    0.01    0.30
   2  -6  16    0.10    0.22
   2  -6  16    0.17    0.20
   2  -6  17   -0.13    0.21
   2   6  17    0.03    0.23
   2   6  17   -0.21    0.18
   2  -7 -17    0.83    0.20
  -2   7  17    0.92    0.22
   2   7 -16    0.14    0.22
  -2  -7  16    0.24    0.24
  -2   7  16    0.23    0.38
  -2  -7  16    0.31    0.22
  -2   7  16   -0.56    0.36
  -2   7  15    0.79    0.43
   2   7 -15    0.14    0.29
  -2  -7  15    0.17    0.29
  -2   7  15    0.77    0.45
   2   7 -14   -0.21    0.37
  -2  -7  14    0.56    0.36
  -2   7  14    0.20    0.50
  -2   7  13   11.70    0.98
  -2  -7  13   10.77    0.81
   2   7 -13   10.95    0.84
   2   7 -12   -0.43    0.42
   2   7 -12    0.03    0.27
  -2   7  12   -0.20    0.56
  -2  -7  12    0.11    0.38
  -2  -7  12   -0.66    0.50
  -2   7  12    0.19    0.39
  -2   7  11    8.25    0.66
  -2   7  11    7.24    0.79
  -2  -7  11    9.04    0.70
  -2  -7  11    5.93    0.69
  -2   7  11    5.46    0.66
   2   7 -11    7.48    0.58
   2   7 -11    7.99    0.71
  -2   7  10    0.36    0.28
  -2  -7  10   -0.27    0.45
  -2   7  10   -0.66    0.56
   2   7 -10    0.18    0.39
  -2  -7  10    0.42    0.39
  -2   7  10    0.57    0.44
   2   7 -10    0.14    0.30
  -2   7  10    0.59    0.35
   2   7  -9    0.86    0.40
  -2   7   9    0.97    0.33
  -2  -7   9    0.80    0.36
  -2   7   9    0.90    0.30
  -2   7   9    1.22    0.35
  -2  -7   9    0.28    0.40
   2   7  -9    0.72    0.32
  -2   7   9    1.05    0.45
   2   7  -8    8.69    0.66
  -2  -7   8    6.04    0.60
  -2   7   8    7.24    0.53
  -2   7   8    7.90    0.68
  -2   7   8    8.37    0.57
   2   7  -8    8.11    0.56
  -2   7   8    7.08    0.55
   2   7  -7    1.52    0.38
  -2   7   7    1.87    0.32
  -2  -7   7    1.89    0.36
  -2   7   7    1.89    0.30
  -2   7   7    1.85    0.38
  -2  -7   7    1.31    0.36
   2   7  -7    1.94    0.33
  -2   7   7    1.73    0.43
  -2   7   7    1.75    0.31
  -2   7   6    3.93    0.40
  -2   7   6    2.18    0.92
   2   7  -6    2.71    0.33
  -2   7   6    2.84    0.32
  -2  -7   6    3.34    0.37
  -2   7   6    2.48    0.51
  -2   7   6    3.15    0.33
   2  -7  -6    3.23    0.57
  -2   7   6    2.53    0.42
  -2   7   5    4.64    1.04
  -2   7   5    3.83    0.55
   2   7  -5    3.95    0.57
  -2  -7   5    4.27    0.64
   2  -7  -5    4.27    0.62
  -2  -7   5    4.07    0.59
   2  -7  -5    3.41    0.52
   2  -7  -4  166.45    7.14
   2  -7  -4  160.92    7.10
  -2  -7   4  156.64    7.19
  -2   7   4  167.75    7.58
   2  -7  -4  160.26    7.01
  -2  -7   4  163.05    7.10
  -2   7   4  176.50    7.07
  -2  -7   4  172.12    7.04
   2   7  -4  160.60    7.08
  -2  -7   4  136.53    6.85
   2  -7  -3  136.26    5.87
   2  -7  -3  140.60    6.02
  -2   7   3  146.24    6.43
  -2  -7   3  142.79    5.87
   2  -7  -3  126.15    5.92
  -2   7   3  146.54    5.92
  -2  -7   3  114.13    5.79
  -2  -7   3  136.94    6.20
   2   7  -3  126.27    5.76
   2  -7  -2   47.41    2.38
   2  -7  -2   47.11    2.25
  -2   7   2   45.41    2.68
  -2  -7   2   40.00    2.24
  -2  -7   2   43.46    2.58
   2   7  -2   43.34    2.11
   2  -7  -2   46.21    2.29
   2   7  -2   45.59    2.30
  -2  -7   2   40.36    2.22
  -2   7   2   49.70    2.27
   2  -7  -1  132.31    5.25
   2   7  -1  121.94    5.05
  -2  -7   1  123.08    5.67
  -2  -7   1  124.71    5.25
  -2   7   1  103.70    4.87
  -2  -7   1  114.91    5.27
   2   7  -1  129.42    5.29
  -2   7   1  141.64    5.28
   2  -7  -1  120.77    5.22
   2  -7  -1  122.04    5.34
  -2  -7   0    2.65    0.43
   2   7   0    1.92    0.28
   2  -7   0    1.97    0.47
  -2  -7   0    2.03    0.50
  -2   7   0    2.16    0.27
   2   7   0    1.78    0.40
  -2  -7   0    1.26    0.81
   2  -7   0    1.95    0.37
   2   7   1  723.87   29.31
  -2   7  -1  708.64   29.08
   2  -7   1  730.66   29.27
  -2  -7  -1  664.79   29.39
   2  -7   1  771.12   29.41
  -2  -7  -1  675.60   29.74
  -2  -7  -1  673.32   29.25
  -2   7  -2  223.03    7.87
  -2  -7  -2  218.69    8.01
   2   7   2  230.73    8.08
   2  -7   2  234.30    8.15
   2  -7   2  220.39    7.95
  -2   7  -3  904.03   38.76
  -2  -7  -3  955.01   39.33
   2  -7   3 1029.80   38.88
   2   7   3  931.15   38.78
  -2   7  -3  942.78   38.69
   2  -7   3  954.24   38.70
  -2  -7  -3  883.03   38.95
  -2  -7  -3  930.60   38.75
  -2  -7  -4    1.15    0.83
  -2   7  -4    0.56    0.34
   2  -7   4    0.62    0.30
   2  -7   4    1.20    0.43
  -2   7  -4    0.62    0.33
  -2  -7  -4    0.31    0.43
  -2  -7  -4    0.69    0.30
  -2  -7  -5    2.76    0.43
  -2  -7  -5    2.35    0.55
  -2   7  -5    2.46    0.36
  -2   7  -5    2.86    0.73
  -2   7  -5    2.45    0.48
  -2   7  -5    1.98    0.44
   2  -7   5    2.50    0.41
  -2  -7  -5    1.54    0.76
  -2  -7  -6    2.81    0.76
   2  -7   6    2.72    0.36
  -2  -7  -6    3.34    0.47
  -2  -7  -6    4.27    0.64
  -2   7  -6    4.68    0.59
  -2   7  -6    3.48    0.35
   2  -7   7    8.59    0.66
   2  -7   7   10.76    0.67
   2  -7   7    9.42    0.62
  -2   7  -7    9.66    0.62
   2   7   7    9.04    0.59
   2   7   7    9.91    0.63
   2   7   7    9.91    0.65
   2  -7   8    3.91    0.42
   2  -7   8    2.25    0.45
   2   7   8    2.41    0.39
   2   7   8    3.30    0.38
   2  -7   8    4.52    0.45
   2   7   8    2.97    0.40
   2  -7   9    6.28    0.66
   2  -7   9    8.98    0.63
   2   7   9    7.60    0.62
   2   7   9    7.77    0.59
   2   7   9    8.12    0.60
   2   7   9    6.82    0.59
   2  -7   9    9.98    0.67
  -2   7 -10    0.18    0.36
   2   7  10    0.08    0.35
   2  -7  10   -0.43    0.47
   2   7  10    0.19    0.37
   2  -7  10    0.09    0.37
   2  -7  10   -0.07    0.33
   2  -7  11   17.62    0.99
   2  -7  11   17.74    1.00
   2   7  11   14.49    0.96
  -2   7 -11   15.16    0.97
   2   7  11   16.59    0.97
   2  -7  12    0.84    0.45
   2  -7  12   -0.05    0.39
  -2   7 -12    0.30    0.38
   2  -7  12   -0.10    0.34
   2   7  12    0.54    0.41
   2   7  12    0.02    0.46
   2   7  12   -0.32    0.42
   2  -7  13    8.80    0.65
   2   7  13   10.49    0.74
   2   7  13   10.45    0.78
  -2   7 -13    7.78    0.67
   2  -7  13    9.83    0.69
   2  -7  14    2.62    0.39
   2   7  14    1.85    0.44
   2   7  14    2.50    0.53
  -2   7 -14    1.99    0.40
   2   7  15    0.85    0.42
  -2   7 -15    1.00    0.30
   2  -7  15    1.25    0.27
  -2   7 -16    0.35    0.19
   2  -7  16    0.35    0.29
   2   7  16    1.20    0.30
   2   7  16    0.28    0.30
   2  -7  17    0.32    0.19
   2   7  17    0.43    0.21
   2   7  17    0.40    0.15
   2  -8 -17    0.44    0.15
   2   8 -17    0.12    0.13
  -2   8  17    0.56    0.17
   2   8 -16   -0.21    0.19
   2   8 -16    0.13    0.22
  -2   8  16    0.06    0.29
  -2  -8  16    0.06    0.20
  -2  -8  16    0.10    0.21
  -2   8  16   -0.61    0.34
  -2   8  16    0.29    0.34
   2   8 -15   -0.13    0.27
  -2   8  15   -0.31    0.35
  -2   8  15    0.52    0.42
  -2  -8  15   -0.10    0.29
   2   8 -14    0.01    0.30
  -2  -8  14    0.18    0.35
  -2   8  14   -0.33    0.48
   2   8 -13    0.60    0.38
  -2   8  13    1.42    0.62
  -2  -8  13    0.94    0.42
  -2   8  12    0.85    0.44
  -2  -8  12    0.01    0.45
   2   8 -12    1.33    0.33
  -2   8  12    0.40    0.59
   2   8 -12    0.51    0.44
   2   8 -11   13.60    0.78
  -2   8  11   10.85    0.96
  -2  -8  11   13.27    0.87
   2   8 -11   10.93    0.86
  -2   8  11   11.98    0.82
   2   8 -10    0.23    0.40
  -2   8  10    0.73    0.48
   2   8 -10    0.79    0.33
  -2  -8  10    0.65    0.39
  -2   8  10    0.77    0.30
  -2   8  10    0.90    0.37
  -2   8   9    0.02    0.28
  -2   8   9    0.03    0.27
  -2   8   9    0.33    0.34
   2   8  -9   -0.38    0.40
   2   8  -9   -0.07    0.31
  -2   8   9    0.34    0.47
  -2   8   8    1.95    0.35
   2   8  -8    1.50    0.42
  -2   8   8    1.65    0.36
  -2   8   8    1.56    0.49
  -2   8   8    1.90    0.32
  -2   8   8    2.41    0.46
   2   8  -8    1.83    0.35
  -2   8   7   27.61    1.34
  -2  -8   7   24.87    1.31
  -2   8   7   23.94    1.30
  -2   8   7   23.46    1.23
   2   8  -7   27.42    1.29
  -2   8   7   25.63    1.26
  -2   8   7   26.83    1.37
  -2   8   7   23.26    1.25
   2   8  -7   26.83    1.35
  -2   8   6    0.01    0.24
  -2   8   6    0.06    0.30
  -2  -8   6    0.02    0.27
  -2   8   6    0.23    0.33
   2   8  -6    0.02    0.24
  -2   8   6    0.11    0.25
   2   8  -6   -0.03    0.24
  -2   8   6   -0.13    0.36
  -2   8   5    0.99    0.24
  -2   8   5    1.48    0.90
  -2   8   5    1.12    0.42
  -2  -8   5    1.23    0.28
   2   8  -5    0.97    0.28
  -2  -8   5    0.72    0.42
  -2   8   5    1.07    0.30
  -2   8   5    1.12    0.26
   2  -8  -5    0.62    0.36
  -2   8   5    1.06    0.34
   2   8  -5    0.97    0.35
   2  -8  -5    1.50    0.51
   2  -8  -4   34.54    2.01
  -2   8   4   35.30    2.48
   2  -8  -4   33.93    1.85
  -2  -8   4   38.07    1.91
  -2  -8   4   35.20    1.97
  -2   8   4   36.90    1.92
   2   8  -4   35.95    1.96
   2  -8  -4   30.58    1.93
  -2  -8   4   27.86    1.72
   2   8  -4   33.51    1.81
  -2  -8   3   22.64    1.27
   2  -8  -3   19.07    1.36
  -2  -8   3   18.11    1.52
  -2   8   3   22.32    1.83
   2   8  -3   18.79    1.17
  -2   8   3   23.21    1.33
   2  -8  -3   19.71    1.32
   2  -8  -3   21.15    1.28
  -2  -8   3   17.00    1.20
   2  -8  -2   79.75    3.58
   2   8  -2   73.86    3.40
  -2  -8   2   70.40    3.88
  -2   8   2   75.30    4.08
  -2  -8   2   67.06    3.53
   2   8  -2   74.21    3.60
   2  -8  -2   69.10    3.54
  -2  -8   2   80.88    3.47
  -2   8   2   85.48    3.61
   2  -8  -1   14.12    1.11
  -2   8   1   18.33    1.10
   2   8  -1   14.81    0.90
   2  -8  -1   16.51    1.07
  -2  -8   1   15.57    1.44
   2  -8  -1   15.34    1.05
   2   8  -1   15.18    1.08
  -2  -8   1   13.79    1.08
  -2  -8   1   14.72    1.06
  -2   8   0   57.37    2.61
  -2  -8   0   60.71    2.94
  -2   8   0   62.49    3.42
   2   8   0   61.56    2.97
   2  -8   0   60.82    2.92
   2  -8   0   63.98    3.07
   2   8   0   61.32    2.71
  -2  -8   0   57.21    3.34
  -2  -8   0   55.29    3.00
   2  -8   0   68.61    2.98
   2   8   1    0.35    0.20
  -2  -8  -1    0.35    0.34
  -2   8  -1    0.90    0.82
   2  -8   1    0.76    0.40
  -2   8  -1    0.52    0.34
  -2  -8  -1    0.90    0.76
   2  -8   1    0.94    0.45
  -2   8  -1    0.52    0.23
   2  -8   1    0.38    0.31
   2   8   1    0.52    0.36
  -2  -8  -1    0.19    0.39
  -2   8  -2  212.90    8.15
   2   8   2  189.85    7.61
   2   8   2  150.92    7.11
  -2   8  -2  172.65    7.30
   2  -8   2  196.79    7.65
  -2  -8  -2  174.47    7.70
   2  -8   2  194.92    7.49
  -2  -8  -2  186.29    7.52
   2  -8   3   12.64    1.03
  -2  -8  -3   11.75    1.40
  -2   8  -3   12.05    1.29
  -2   8  -3   12.51    0.85
  -2  -8  -3   12.34    0.93
   2  -8   3   12.34    0.87
   2  -8   4  180.41    7.61
  -2   8  -4  190.65    8.18
  -2  -8  -4  188.18    8.34
   2  -8   4  186.08    7.75
  -2   8  -4  177.86    7.70
  -2   8  -4  164.68    7.59
  -2  -8  -4  170.72    7.67
  -2  -8  -4  161.50    7.89
  -2   8  -5    2.17    0.30
   2  -8   5    2.12    0.32
  -2  -8  -5    2.35    0.44
  -2  -8  -5    2.80    0.91
   2   8   5    1.49    0.30
   2  -8   5    3.05    0.41
   2   8   5    1.95    0.33
  -2   8  -5    3.00    0.80
  -2   8  -5    2.31    0.47
  -2   8  -6   15.31    0.79
   2  -8   6   14.09    0.84
   2   8   6   12.93    0.80
   2  -8   6   14.73    0.83
   2   8   6   12.89    0.75
   2   8   6   13.25    0.82
   2  -8   7    8.00    0.64
  -2   8  -7    7.85    0.57
   2   8   7    7.88    0.56
   2   8   7    8.69    0.61
   2   8   7    8.21    0.61
   2  -8   7    7.58    0.57
   2  -8   8    3.07    0.42
   2   8   8    3.11    0.41
   2   8   8    3.00    0.38
   2   8   8    3.09    0.39
   2  -8   8    3.56    0.45
   2   8   8    2.86    0.45
  -2   8  -8    3.90    0.43
   2   8   9   25.10    1.41
   2   8   9   27.92    1.37
   2  -8   9   30.53    1.47
   2   8   9   28.26    1.39
   2  -8   9   28.04    1.39
   2   8   9   24.88    1.41
  -2   8  -9   29.54    1.43
   2  -8  10    4.60    0.51
   2   8  10    4.51    0.51
   2   8  10    5.05    0.55
   2   8  10    5.22    0.52
   2  -8  10    6.27    0.60
   2   8  10    3.72    0.49
  -2   8 -10    4.51    0.54
   2  -8  11    1.44    0.43
   2   8  11    1.72    0.43
  -2   8 -11    0.78    0.42
   2  -8  11    1.12    0.39
   2   8  11    1.11    0.40
   2  -8  12   -0.31    0.37
   2  -8  12    0.46    0.43
   2   8  12   -0.77    0.46
   2   8  12    0.05    0.37
   2  -8  12    0.26    0.36
  -2   8 -12    0.03    0.36
   2  -8  13    1.61    0.46
   2   8  13    1.37    0.44
   2  -8  13    2.09    0.39
   2  -8  13    2.36    0.38
   2   8  13    2.32    0.43
  -2   8 -13    1.50    0.40
   2   8  13    2.13    0.51
   2  -8  14    1.13    0.31
  -2   8 -14    0.90    0.35
   2   8  14    1.68    0.40
   2   8  14    1.71    0.48
  -2   8 -15    0.18    0.26
   2   8  15    0.66    0.34
   2   8  15    0.80    0.38
   2   8  16    0.37    0.26
   2   8  16    1.06    0.25
  -2   8 -17    0.13    0.13
   2  -8  17    0.23    0.15
   2   9 -16    0.05    0.19
  -2  -9  16   -0.20    0.20
  -2  -9  16    0.15    0.19
  -2   9  16   -0.16    0.24
  -2   9  16   -0.62    0.31
  -2   9  16    0.16    0.30
   2   9 -15   -0.02    0.23
   2   9 -15   -0.01    0.25
  -2   9  15   -0.34    0.32
  -2   9  15    0.63    0.41
  -2  -9  15    0.14    0.27
  -2   9  14    3.89    0.56
  -2   9  14    4.04    0.63
   2   9 -14    2.52    0.39
  -2  -9  14    3.67    0.45
  -2  -9  13    0.77    0.40
   2   9 -13    0.52    0.35
  -2   9  13    0.83    0.62
  -2   9  13    0.01    0.37
  -2   9  12    0.40    0.45
  -2  -9  12    0.31    0.41
   2   9 -12    0.55    0.40
  -2   9  12    0.12    0.59
  -2   9  11    0.21    0.40
  -2   9  11   -0.71    0.59
  -2  -9  11    0.10    0.39
  -2   9  11    0.44    0.48
   2   9 -11    0.25    0.31
   2   9 -11   -0.04    0.37
   2   9 -10    0.32    0.42
   2   9 -10    1.15    0.35
  -2   9  10    0.61    0.47
  -2   9  10    1.07    0.41
   2   9  -9    1.29    0.43
  -2   9   9    1.91    0.43
  -2   9   9    0.85    0.34
  -2   9   9    1.61    0.33
   2   9  -9    1.02    0.35
  -2   9   9    1.59    0.51
  -2   9   8   11.84    0.72
   2   9  -8   12.25    0.77
  -2   9   8   13.00    0.84
   2   9  -8   11.08    0.81
  -2   9   8   10.30    0.77
  -2   9   8   10.96    0.86
  -2   9   8   10.43    0.73
  -2   9   8   11.80    0.76
  -2  -9   8   12.38    0.80
  -2   9   7   26.19    1.40
  -2   9   7   22.03    1.31
  -2  -9   7   25.29    1.34
   2   9  -7   29.34    1.34
  -2   9   7   25.16    1.30
  -2   9   7   26.23    1.29
   2   9  -7   27.50    1.38
  -2   9   7   25.03    1.34
   2   9  -6    2.22    0.39
  -2  -9   6    2.22    0.37
  -2   9   6    1.63    0.46
  -2   9   6    2.12    0.44
  -2   9   6    2.10    0.34
   2   9  -6    1.64    0.36
   2   9  -6    1.79    0.34
  -2   9   6    2.49    0.40
  -2   9   6    1.90    0.33
  -2   9   5   39.99    1.78
  -2   9   5   35.18    1.71
   2   9  -5   40.22    1.78
  -2   9   5   36.90    1.73
  -2  -9   5   34.53    1.74
  -2   9   5   38.91    1.82
   2   9  -4   25.77    1.30
   2   9  -4   24.30    1.35
  -2   9   4   29.26    1.33
  -2   9   4   31.78    1.41
   2   9  -4   26.27    1.55
   2   9  -4   28.72    1.34
  -2   9   4   26.62    1.30
  -2   9   4   28.67    1.39
  -2  -9   4   26.73    1.60
  -2   9   4   25.15    1.28
   2  -9  -3    0.48    0.43
  -2   9   3    0.26    0.34
   2  -9  -3   -0.05    0.32
   2   9  -3    0.26    0.29
   2  -9  -3    0.34    0.34
  -2  -9   3   -0.06    0.32
   2   9  -3    0.02    0.22
  -2   9   3    0.03    0.31
  -2  -9   3   -0.02    0.32
   2  -9  -2    0.49    0.34
   2  -9  -2    0.28    0.31
  -2   9   2    0.91    0.83
  -2  -9   2    0.94    0.34
   2   9  -2    0.44    0.37
   2   9  -2    0.47    0.28
  -2  -9   2    0.53    0.69
  -2   9   2    0.81    0.37
  -2  -9   2    0.45    0.38
   2   9  -1   32.34    1.69
  -2  -9   1   34.64    1.92
  -2  -9   1   33.44    2.31
   2   9  -1   32.75    1.91
  -2  -9   1   34.50    1.73
  -2   9   1   40.32    1.97
   2  -9  -1   34.25    2.02
   2  -9  -1   36.55    1.91
   2  -9  -1   32.27    1.89
  -2  -9   1   29.36    1.92
  -2  -9   0    4.68    0.60
  -2   9   0    5.21    0.60
   2  -9   0    4.51    0.59
   2   9   0    4.72    0.64
  -2   9   0    5.66    1.11
   2  -9   0    4.62    0.68
  -2  -9   0    4.29    0.66
   2  -9   0    5.23    0.62
  -2  -9   0    4.08    0.98
   2   9   0    4.18    0.43
  -2  -9  -1   95.81    4.87
  -2   9  -1  106.01    5.00
   2   9   1   95.40    4.40
  -2  -9  -1   90.18    4.31
  -2  -9  -1   83.40    4.45
   2  -9   1   88.18    4.27
   2  -9   1  102.21    4.50
   2  -9   2  164.07    7.31
  -2   9  -2  191.22    7.93
  -2   9  -2  170.86    7.24
   2   9   2  172.43    7.32
   2  -9   2  157.57    7.15
  -2  -9  -2  142.10    7.35
  -2  -9  -2  160.78    7.21
  -2   9  -3    7.79    1.16
   2  -9   3    6.21    0.48
   2  -9   3    6.90    0.57
   2  -9   3    7.38    0.81
  -2  -9  -3    6.71    1.13
  -2  -9  -3    6.94    0.71
   2  -9   3    6.72    0.66
   2   9   4   10.87    0.70
   2  -9   4   10.69    0.86
   2  -9   4   10.29    0.75
   2   9   4   11.62    0.69
  -2   9  -4   10.02    1.29
  -2  -9  -4   10.60    0.90
   2   9   4   10.76    0.69
   2  -9   4   10.48    0.96
   2   9   5   10.81    0.73
   2   9   5   10.61    0.65
   2  -9   5   12.20    0.78
  -2   9  -5   11.79    0.69
   2  -9   5   13.00    0.75
   2   9   5   11.48    0.73
   2   9   5   12.15    0.75
   2  -9   6    3.99    0.52
   2   9   6    3.62    0.43
   2  -9   6    3.90    0.44
   2   9   6    3.67    0.38
   2   9   6    4.06    0.46
  -2   9  -6    4.32    0.41
   2   9   7   74.32    3.28
   2   9   7   69.78    3.25
   2  -9   7   71.94    3.29
  -2   9  -7   73.16    3.23
   2  -9   7   83.13    3.32
   2   9   7   69.61    3.19
   2  -9   8    4.78    0.46
   2  -9   8    5.74    0.57
   2   9   8    4.71    0.44
   2   9   8    4.81    0.51
   2   9   8    5.32    0.48
   2   9   8    4.54    0.54
  -2   9  -8    4.40    0.50
   2   9   9   -0.21    0.38
  -2   9  -9    0.33    0.38
   2   9   9    0.12    0.38
   2  -9   9    0.13    0.38
   2   9   9    0.25    0.31
   2  -9   9    0.59    0.34
   2   9   9    0.09    0.34
   2  -9  10    4.46    0.55
  -2   9 -10    2.10    0.46
   2   9  10    2.15    0.42
   2  -9  10    3.08    0.43
   2   9  10    2.68    0.46
   2   9  10    3.77    0.51
   2   9  10    4.43    0.48
   2  -9  11    6.97    0.66
   2   9  11    6.99    0.58
   2   9  11    5.64    0.60
  -2   9 -11    7.80    0.64
   2  -9  11    7.46    0.56
   2   9  12    1.33    0.39
  -2   9 -12    1.01    0.39
   2  -9  12    0.73    0.42
   2   9  12   -0.03    0.44
   2  -9  12    1.05    0.38
   2  -9  12    1.37    0.33
  -2   9 -13   -0.26    0.36
   2  -9  13   -0.37    0.40
   2  -9  13    0.01    0.32
   2   9  13    0.28    0.40
   2   9  13    0.04    0.44
   2   9  13    0.45    0.36
  -2   9 -14    0.65    0.32
   2  -9  14    1.54    0.39
   2   9  14    1.20    0.35
   2   9  14    1.38    0.43
  -2   9 -15    0.11    0.24
   2  -9  15    0.35    0.30
   2   9  15    0.33    0.28
   2   9  15    0.59    0.34
   2   9  16    0.39    0.20
  -2   9 -16    0.19    0.15
   2   9  16    0.66    0.19
   2  10 -16   -0.05    0.15
  -2 -10  16    0.03    0.16
  -2  10  16   -0.52    0.24
  -2  10  16   -0.03    0.19
  -2 -10  16    0.04    0.15
  -2  10  16   -0.03    0.24
   2  10 -15    0.24    0.23
  -2  10  15   -0.21    0.27
  -2  10  15    0.21    0.35
  -2 -10  15    0.15    0.24
   2  10 -14   -0.05    0.27
   2  10 -14    0.01    0.26
  -2 -10  14    0.20    0.32
  -2  10  14   -0.13    0.42
   2  10 -13    0.31    0.33
  -2  10  13    0.10    0.38
  -2  10  13    0.11    0.52
  -2 -10  13   -0.06    0.36
   2  10 -13   -0.05    0.32
   2  10 -12    2.58    0.46
  -2 -10  12    2.57    0.48
  -2  10  12    2.18    0.66
  -2  10  12    1.54    0.49
   2  10 -11    3.39    0.52
  -2  10  11    3.36    0.61
  -2  10  11    3.75    0.53
   2  10 -11    4.27    0.46
  -2  10  10    0.41    0.40
   2  10 -10    0.35    0.37
   2  10 -10   -0.08    0.33
  -2  10  10    0.26    0.49
   2  10  -9   -0.30    0.39
  -2  10   9   -0.02    0.28
  -2  10   9   -0.22    0.32
  -2 -10   9    0.07    0.38
  -2  10   9    0.24    0.37
   2  10  -9    0.22    0.33
  -2  10   9    0.24    0.51
  -2  10   9    0.11    0.43
   2  10  -8    0.35    0.36
  -2  10   8    0.60    0.49
  -2  10   8    0.55    0.42
  -2 -10   8    0.34    0.38
  -2  10   8    0.36    0.36
  -2  10   8    0.23    0.30
   2  10  -8    0.33    0.32
  -2  10   8    0.23    0.32
  -2  10   8    0.28    0.40
  -2 -10   7    0.12    0.33
  -2  10   7    0.11    0.37
  -2  10   7    0.17    0.42
  -2  10   7    0.21    0.33
  -2  10   7    0.06    0.28
   2  10  -7    0.52    0.33
   2  10  -7    0.42    0.34
  -2  10   7    0.05    0.48
  -2  10   6    0.03    0.43
   2  10  -6    0.44    0.33
  -2  10   6    0.35    0.34
  -2 -10   6    0.21    0.29
  -2  10   6    0.53    0.31
  -2  10   6    0.57    0.42
  -2  10   6    0.77    0.29
  -2  10   5    0.38    0.26
   2  10  -5    0.26    0.29
  -2  10   5   -0.05    0.27
  -2  10   5   -0.13    0.32
   2  10  -5    0.39    0.28
  -2  10   5   -0.07    0.40
  -2 -10   5    0.04    0.28
  -2  10   4    3.06    0.47
   2  10  -4    3.30    0.43
  -2 -10   4    2.69    0.34
  -2  10   4    3.82    0.49
  -2  10   4    3.09    0.37
   2  10  -4    3.41    0.39
   2  10  -4    3.87    0.37
  -2  10   4    3.21    0.35
  -2  10   4    3.28    0.38
  -2  10   3   20.38    1.05
  -2  10   3   19.53    1.04
  -2  10   3   23.69    1.09
   2  10  -3   18.41    1.10
  -2 -10   3   20.67    1.30
   2  10  -3   22.65    1.13
  -2  10   3   23.63    1.18
  -2  10   3   20.87    1.07
  -2  10   3   25.94    1.18
   2  10  -3   19.87    1.06
   2  10  -3   18.82    1.10
   2  10  -2   52.58    2.44
  -2  10   2   55.66    2.45
   2  10  -2   51.89    2.46
  -2  10   2   62.17    2.49
  -2 -10   2   57.95    2.65
   2  10  -2   51.56    2.39
   2  10  -2   52.98    2.42
  -2 -10   2   47.98    2.79
  -2  10   2   54.26    2.39
  -2  10   1    0.02    0.22
   2  10  -1    0.61    0.33
  -2 -10   1    0.09    0.39
  -2  10   1    0.09    0.35
   2  10  -1    0.18    0.24
  -2  10   0  176.65    6.76
   2  10   0  168.40    6.75
  -2 -10   0  127.96    7.12
   2 -10   0  143.26    7.02
   2  10   0  157.87    6.70
  -2  10   0  155.82    6.65
   2  10   1   13.68    0.83
   2  10   1   11.44    0.79
  -2  10  -1   12.79    0.85
   2 -10   1   17.34    1.13
  -2  10  -1   15.91    0.77
   2  10   1   14.44    0.82
   2  10   2    4.22    0.43
   2  10   2    3.64    0.40
   2 -10   2    3.79    0.55
   2  10   2    3.93    0.42
   2  10   2    3.87    0.37
   2 -10   2    4.55    0.42
   2 -10   2    4.42    0.72
  -2  10  -2    4.41    0.37
  -2  10  -2    3.67    0.37
   2 -10   3    1.16    0.53
   2  10   3    0.32    0.25
  -2  10  -3    0.35    0.23
   2 -10   3    0.97    0.37
   2  10   3    0.33    0.22
   2  10   3    0.27    0.27
   2  10   3    0.45    0.23
   2 -10   3    0.37    0.34
   2 -10   3    0.34    0.27
   2 -10   4    4.40    0.51
   2  10   4    3.98    0.45
   2  10   4    3.82    0.44
   2  10   4    3.71    0.36
   2  10   4    3.84    0.43
   2  10   5    4.33    0.48
   2 -10   5    5.39    0.56
   2  10   5    5.15    0.51
   2  10   5    5.04    0.43
   2  10   5    5.01    0.49
   2  10   6   25.20    1.31
   2 -10   6   26.53    1.41
   2  10   6   28.03    1.40
   2  10   6   25.85    1.39
   2 -10   6   28.95    1.41
  -2  10  -7    1.01    0.36
   2 -10   7    0.91    0.41
   2  10   7    0.81    0.38
   2  10   7    0.43    0.31
   2 -10   7    0.45    0.36
   2  10   7    0.48    0.38
   2 -10   8   66.98    3.11
   2  10   8   64.88    3.02
   2 -10   8   69.15    3.12
   2  10   8   67.17    3.12
   2  10   8   63.50    3.09
   2 -10   9    8.03    0.70
   2  10   9    8.36    0.59
   2  10   9    8.00    0.61
   2  10   9    7.15    0.68
   2  10   9    7.39    0.68
   2  10   9    7.21    0.62
  -2  10  -9   10.10    0.70
   2 -10  10    8.09    0.68
   2  10  10    6.66    0.56
   2  10  10    7.61    0.67
   2  10  10    6.13    0.62
  -2  10 -10    8.53    0.66
   2  10  10    8.01    0.62
   2  10  11    0.41    0.39
  -2  10 -11    1.46    0.41
   2  10  11    1.16    0.43
   2  10  11    1.43    0.37
   2 -10  11    1.36    0.43
  -2  10 -12    0.28    0.36
   2 -10  12    0.39    0.40
   2  10  12    0.75    0.35
   2 -10  12    0.73    0.39
   2  10  12   -0.57    0.44
   2 -10  13   -0.04    0.36
   2  10  13    0.50    0.32
  -2  10 -13    0.26    0.33
   2  10  13    0.25    0.42
   2 -10  13   -0.03    0.31
   2  10  13   -0.15    0.40
  -2  10 -14    0.30    0.29
   2 -10  14    0.31    0.31
   2  10  14    0.11    0.29
   2  10  14    0.66    0.38
   2 -10  15    0.54    0.27
  -2  10 -15    0.52    0.23
   2  10  15    0.72    0.23
   2  10  15    0.76    0.30
  -2  10 -16    0.22    0.11
   2 -10  16    0.15    0.17
   2  11 -16   -0.02    0.09
  -2 -11  16    0.11    0.11
  -2  11  16    0.18    0.12
   2  11 -15   -0.03    0.18
  -2 -11  15   -0.08    0.22
  -2  11  15    0.03    0.23
  -2  11  15   -0.08    0.31
  -2 -11  15    0.17    0.21
   2  11 -14    0.30    0.25
  -2 -11  14   -0.10    0.28
  -2  11  14   -0.29    0.31
  -2  11  14   -0.02    0.39
   2  11 -13    0.51    0.31
  -2  11  13    0.08    0.37
  -2  11  13    1.48    0.55
   2  11 -13    0.60    0.31
  -2 -11  13    0.77    0.35
   2  11 -12    0.14    0.33
   2  11 -12    0.34    0.34
  -2  11  12   -0.08    0.59
  -2 -11  12    0.25    0.40
  -2  11  12    0.35    0.44
   2  11 -11    1.89    0.44
   2  11 -11    1.87    0.40
  -2  11  11    2.05    0.47
  -2  11  11    1.75    0.54
  -2 -11  10    5.62    0.62
  -2  11  10    4.30    0.65
  -2  11  10    5.51    0.60
   2  11 -10    5.30    0.58
   2  11 -10    5.43    0.53
   2  11 -10    4.49    0.51
   2  11  -9    1.20    0.40
  -2  11   9    0.71    0.31
  -2  11   9    0.74    0.45
  -2 -11   9    0.69    0.40
  -2  11   9    0.80    0.40
   2  11  -9    0.75    0.35
  -2  11   9    0.47    0.50
  -2  11   9    0.33    0.33
   2  11  -8    0.74    0.39
  -2 -11   8    0.25    0.36
  -2  11   8    0.30    0.41
  -2  11   8    0.82    0.37
   2  11  -8    0.18    0.35
  -2  11   8    0.74    0.43
  -2  11   8    0.31    0.50
  -2  11   8    0.53    0.31
  -2  11   8    0.25    0.32
   2  11  -7    2.31    0.45
  -2  11   7    2.69    0.48
  -2  11   7    2.52    0.50
  -2  11   7    2.54    0.44
   2  11  -7    2.16    0.37
  -2 -11   7    2.80    0.44
   2  11  -7    2.40    0.41
  -2  11   7    2.19    0.57
  -2  11   7    2.14    0.39
  -2  11   6    3.22    0.45
   2  11  -6    2.76    0.37
  -2  11   6    2.38    0.44
  -2  11   6    3.12    0.51
  -2 -11   6    2.96    0.43
   2  11  -6    2.47    0.44
  -2  11   6    2.94    0.40
  -2  11   5   21.01    1.11
  -2  11   5   19.31    1.17
  -2  11   5   20.00    1.07
  -2 -11   5   17.41    1.05
   2  11  -5   21.09    1.09
  -2  11   5   20.74    1.05
   2  11  -5   19.65    1.01
  -2  11   5   18.96    1.16
  -2  11   4    0.17    0.26
  -2  11   4    0.29    0.42
  -2  11   4    0.25    0.30
  -2  11   4    0.07    0.29
   2  11  -4    0.04    0.26
  -2 -11   4    0.14    0.26
   2  11  -4    0.44    0.35
  -2  11   4   -0.76    0.45
  -2  11   3    2.96    0.33
   2  11  -3    2.57    0.39
  -2  11   3    3.00    0.37
   2  11  -3    2.94    0.43
  -2  11   3    3.17    0.51
  -2  11   3    2.76    0.35
   2  11  -3    2.92    0.36
   2  11  -3    2.77    0.40
  -2  11   3    2.69    0.36
  -2  11   3    3.62    0.48
  -2 -11   3    2.54    0.34
  -2  11   2    1.60    0.31
  -2  11   2    1.93    0.33
   2  11  -2    2.51    0.43
   2  11  -2    1.57    0.30
  -2  11   2    1.73    0.29
   2  11  -2    1.11    0.31
   2  11  -2    1.67    0.31
  -2  11   2    3.03    0.34
  -2  11   2    2.85    0.43
   2  11  -2    1.91    0.33
  -2  11   1   63.64    2.82
   2  11  -1   58.45    2.85
   2  11  -1   63.63    2.87
  -2  11   1   68.08    2.84
   2  11  -1   65.65    2.93
  -2  11   1   65.31    2.88
   2  11  -1   62.68    2.85
  -2  11   1   71.68    2.96
  -2  11   1   73.63    2.92
   2  11  -1   57.98    2.81
  -2  11   1   64.61    2.83
  -2  11   0   13.37    0.75
  -2  11   0   12.16    0.72
  -2  11   0   13.55    0.85
   2  11   0   12.38    0.83
  -2  11   0   14.06    0.80
   2  11   0   11.89    0.73
   2  11   0   12.02    0.73
   2  11   0   12.67    0.77
   2  11   0   11.67    0.69
  -2  11   0   12.58    0.72
  -2  11  -1   27.24    1.28
   2  11   1   24.38    1.33
   2  11   1   23.04    1.24
   2  11   1   25.98    1.25
  -2  11  -1   26.96    1.37
  -2  11  -1   26.64    1.25
  -2  11  -1   24.72    1.25
   2  11   1   26.71    1.31
   2  11   2    6.78    0.57
  -2  11  -2    6.35    0.48
   2  11   2    6.06    0.59
   2  11   2    6.04    0.47
   2  11   2    6.30    0.46
  -2  11  -2    7.41    0.50
  -2  11  -2    5.99    0.59
   2  11   2    7.13    0.56
   2  11   2    6.56    0.55
  -2  11  -2    6.77    0.50
   2  11   3   27.38    1.46
   2 -11   3   28.65    1.42
   2 -11   3   30.55    1.51
  -2  11  -3   27.78    1.37
   2  11   3   26.96    1.34
  -2  11  -3   28.39    1.36
   2  11   3   27.92    1.44
   2 -11   4   16.10    0.93
   2  11   4   14.58    0.85
   2 -11   4   17.13    1.03
   2  11   4   15.11    0.94
   2  11   4   15.03    0.93
  -2  11  -4   16.70    0.89
   2  11   4   15.80    0.96
   2 -11   5   10.69    0.80
   2  11   5   10.03    0.66
   2  11   5   11.55    0.78
   2  11   5   10.24    0.75
   2 -11   6   12.79    0.93
   2  11   6   13.43    0.88
   2 -11   6   14.25    0.89
   2  11   6   13.19    0.88
   2  11   6   12.53    0.78
   2  11   6   13.09    0.87
   2 -11   7   77.00    3.22
   2 -11   7   70.29    3.21
   2  11   7   67.25    3.17
   2  11   7   70.90    3.20
   2  11   7   68.10    3.11
   2  11   7   69.39    3.21
   2 -11   8    6.80    0.66
   2  11   8    6.38    0.62
   2 -11   8    7.29    0.66
   2  11   8    7.73    0.60
   2  11   8    8.25    0.68
   2  11   8    8.01    0.72
  -2  11  -8    8.43    0.65
   2  11   9    6.60    0.57
   2  11   9    6.65    0.57
   2  11   9    6.68    0.64
   2  11   9    6.06    0.64
   2 -11   9    7.18    0.67
  -2  11  -9    6.41    0.60
   2 -11  10    4.38    0.56
   2  11  10    3.68    0.52
   2  11  10    2.98    0.53
   2  11  10    4.33    0.50
  -2  11 -11    2.24    0.45
   2  11  11    2.32    0.36
   2 -11  11    2.07    0.45
   2  11  11    1.85    0.46
   2  11  11    0.97    0.43
   2 -11  12    0.45    0.38
   2  11  12   -0.03    0.46
   2  11  12    0.47    0.30
   2 -11  12    0.78    0.37
  -2  11 -12    0.81    0.36
  -2  11 -13    0.27    0.31
   2 -11  13    0.07    0.34
   2  11  13   -0.31    0.40
   2  11  13    0.68    0.27
   2  11  13   -0.11    0.38
  -2  11 -14    0.01    0.25
   2 -11  14    0.10    0.28
   2  11  14    0.30    0.23
   2  11  14    0.47    0.32
  -2  11 -15    0.39    0.19
   2 -11  15    0.19    0.21
  -2  11 -15   -0.08    0.21
   2  11  15    0.19    0.21
  -2  11 -16    0.10    0.10
   2  12 -15    0.07    0.14
  -2 -12  15    0.40    0.17
  -2  12  15    0.16    0.17
  -2 -12  15   -0.02    0.17
  -2  12  15    0.44    0.25
   2  12 -14    0.62    0.23
  -2  12  14    0.45    0.26
  -2 -12  14    0.67    0.27
  -2  12  14    0.77    0.36
   2  12 -13    0.49    0.28
  -2  12  13   -0.23    0.37
  -2 -12  13    0.44    0.33
  -2  12  13    0.59    0.50
   2  12 -12    0.12    0.30
  -2  12  12    0.51    0.44
   2  12 -12    0.01    0.31
   2  12 -11    0.94    0.38
   2  12 -11    1.15    0.36
  -2  12  11    1.36    0.43
  -2  12  11    1.21    0.49
   2  12 -10    0.28    0.33
   2  12 -10    0.46    0.37
  -2 -12  10    0.21    0.41
  -2  12  10   -0.01    0.42
  -2  12  10    0.24    0.51
  -2  12  10    0.80    0.53
   2  12  -9    2.75    0.48
   2  12  -9    3.46    0.44
  -2  12   9    3.35    0.41
  -2 -12   9    3.46    0.51
   2  12  -9    4.51    0.50
  -2  12   9    3.71    0.52
  -2  12   9    2.65    0.62
  -2  12   9    3.47    0.58
  -2  12   9    3.22    0.45
   2  12  -8    0.09    0.36
  -2  12   8   -0.01    0.42
  -2  12   8    0.23    0.39
   2  12  -8    0.02    0.31
  -2 -12   8    0.20    0.38
  -2  12   8   -0.12    0.33
  -2  12   8    0.17    0.30
  -2  12   8    0.05    0.38
   2  12  -8    0.51    0.37
  -2  12   8   -0.03    0.51
   2  12  -7    2.00    0.43
   2  12  -7    2.25    0.37
  -2  12   7    2.20    0.53
  -2  12   7    2.46    0.49
  -2  12   7    2.26    0.43
  -2  12   7    2.46    0.56
  -2  12   7    1.88    0.39
  -2 -12   7    2.91    0.45
  -2  12   6    4.59    0.54
  -2 -12   6    5.39    0.52
  -2  12   6    4.28    0.63
  -2  12   6    4.91    0.53
   2  12  -6    4.62    0.44
  -2  12   6    5.42    0.50
   2  12  -6    5.43    0.56
  -2  12   5    1.90    0.36
   2  12  -5    1.60    0.32
  -2  12   5    2.69    0.53
  -2 -12   5    2.13    0.38
  -2  12   5    2.00    0.42
  -2  12   5    2.45    0.42
   2  12  -5    1.81    0.37
  -2  12   5    1.58    0.54
   2  12  -4    7.84    0.57
  -2  12   4    6.62    0.67
  -2  12   4    6.52    0.56
  -2  12   4    8.11    0.56
  -2 -12   4    5.50    0.51
  -2  12   4    6.36    0.67
  -2  12   4    6.26    0.55
  -2  12   3  107.05    4.27
  -2  12   3   95.60    4.24
  -2  12   3  102.49    4.29
   2  12  -3   97.79    4.35
  -2  12   3   99.78    4.29
   2  12  -3  104.71    4.33
  -2  12   3  106.35    4.37
   2  12  -3  100.70    4.29
  -2  12   2    6.29    0.49
   2  12  -2    4.85    0.49
   2  12  -2    5.61    0.58
   2  12  -2    4.94    0.46
  -2  12   2    5.16    0.58
   2  12  -2    5.63    0.50
  -2  12   2    5.48    0.48
   2  12  -2    4.82    0.49
  -2  12   2    5.52    0.44
  -2  12   1    0.06    0.25
  -2  12   1    0.32    0.28
   2  12  -1    0.01    0.28
   2  12  -1    0.25    0.29
   2  12  -1   -0.33    0.28
   2  12  -1   -0.01    0.39
  -2  12   1    0.73    0.47
   2  12  -1    0.13    0.25
  -2  12   1   -0.52    0.39
  -2  12   1   -0.09    0.24
  -2  12   1    0.08    0.24
  -2  12   0    9.26    0.63
   2  12   0    8.94    0.69
   2  12   0    9.16    0.69
   2  12   0    9.23    0.72
  -2  12   0    9.48    0.60
   2  12   0    8.19    0.59
  -2  12   0    9.67    0.77
   2  12   0    7.75    0.59
  -2  12   0    9.37    0.69
   2  12   0    9.57    0.66
  -2  12   0    8.74    0.60
  -2  12  -1   12.74    0.74
   2  12   1   11.27    0.80
   2 -12   1   11.56    0.86
  -2  12  -1   11.01    0.69
  -2  12  -1   12.26    0.85
   2  12   1   10.12    0.68
  -2  12  -1   11.20    0.70
   2  12   1   12.38    0.78
  -2  12  -2    9.76    0.64
   2  12   2    9.44    0.73
   2  12   2   10.02    0.63
  -2  12  -2    9.58    0.63
   2  12   2    9.14    0.61
   2  12   2    9.43    0.75
  -2  12  -2    8.59    0.73
  -2  12  -2   11.09    0.65
   2  12   2   10.66    0.72
   2  12   2    9.43    0.72
   2  12   3    0.53    0.34
  -2  12  -3    0.04    0.28
   2  12   3   -0.35    0.27
   2  12   3   -0.18    0.41
   2 -12   3    0.07    0.45
  -2  12  -3    0.29    0.27
  -2  12  -3    0.11    0.23
   2  12   3    0.40    0.35
   2  12   3   -0.10    0.34
   2 -12   4   28.16    1.43
   2  12   4   25.39    1.34
   2  12   4   23.94    1.36
   2  12   4   23.33    1.33
   2  12   4   24.41    1.23
  -2  12  -4   23.13    1.24
  -2  12  -4   24.89    1.25
   2 -12   4   23.91    1.32
   2 -12   5   10.96    0.87
   2 -12   5   11.36    0.80
   2  12   5   11.16    0.81
   2  12   5   11.00    0.71
   2  12   5   11.52    0.83
   2  12   5   10.75    0.81
  -2  12  -5   11.86    0.74
   2 -12   6   31.35    1.60
   2  12   6   30.11    1.57
   2  12   6   29.98    1.56
   2  12   6   27.54    1.45
   2  12   6   29.31    1.57
   2 -12   7   11.23    0.86
   2  12   7   11.58    0.83
   2  12   7   10.51    0.80
   2 -12   7   11.98    0.84
   2  12   7   10.95    0.73
   2  12   7   10.91    0.85
   2  12   8    2.95    0.44
   2 -12   8    3.36    0.53
   2  12   8    2.94    0.47
   2  12   8    2.71    0.46
   2  12   8    2.84    0.53
   2 -12   8    2.82    0.50
   2  12   9    8.73    0.76
   2  12   9    9.22    0.70
   2 -12   9   10.82    0.81
   2  12   9   10.30    0.70
   2  12   9    8.83    0.77
  -2  12  -9   10.90    0.76
  -2  12 -10    0.10    0.37
   2 -12  10    0.08    0.39
   2  12  10    0.20    0.34
   2  12  10   -0.45    0.40
   2  12  10    0.69    0.41
   2  12  10   -0.01    0.40
   2  12  11    0.81    0.43
  -2  12 -11    2.16    0.42
   2 -12  11    2.00    0.40
   2 -12  11    1.89    0.43
   2  12  11    1.88    0.46
  -2  12 -12   -0.05    0.31
   2 -12  12    0.01    0.32
   2  12  12    0.08    0.35
   2  12  12   -0.93    0.46
   2 -12  13    1.30    0.31
  -2  12 -13    1.47    0.32
   2  12  13    0.86    0.37
   2  12  13    1.72    0.38
  -2  12 -14    0.04    0.23
  -2  12 -14    0.13    0.21
   2 -12  14    0.04    0.23
   2  12  14    0.72    0.27
  -2  12 -15    0.19    0.14
   2 -12  15    0.20    0.16
  -2  12 -15    0.33    0.17
  -2  13  15    0.28    0.16
  -2  13  15   -0.36    0.16
  -2 -13  14    0.38    0.22
  -2  13  14    0.36    0.20
   2  13 -14    0.22    0.17
  -2  13  14    0.34    0.31
   2  13 -13    0.08    0.22
  -2  13  13   -0.11    0.25
  -2  13  13   -0.39    0.34
   2  13 -12    0.07    0.26
  -2  13  12    0.58    0.43
   2  13 -11    0.22    0.29
  -2  13  11   -0.09    0.39
  -2  13  11    0.36    0.50
  -2 -13  11    0.15    0.36
  -2  13  10    3.16    0.62
  -2 -13  10    3.94    0.54
  -2  13  10    4.06    0.53
  -2  13  10    2.86    0.61
   2  13 -10    3.97    0.43
  -2  13   9    2.83    0.54
   2  13  -9    2.22    0.38
  -2  13   9    2.28    0.37
  -2 -13   9    2.22    0.47
  -2  13   9    1.59    0.59
  -2  13   9    1.98    0.47
  -2  13   8    4.75    0.61
  -2  13   8    5.30    0.58
  -2  13   8    4.59    0.47
  -2  13   8    4.58    0.49
  -2  13   8    4.26    0.68
   2  13  -8    4.92    0.47
  -2 -13   8    4.74    0.55
  -2  13   7    2.59    0.48
   2  13  -7    3.36    0.40
  -2 -13   7    2.45    0.45
  -2  13   7    2.48    0.47
  -2  13   7    3.32    0.43
  -2  13   7    1.82    0.53
   2  13  -6   31.88    1.53
  -2 -13   6   28.24    1.58
  -2  13   6   33.01    1.65
  -2  13   6   26.81    1.65
  -2  13   6   32.28    1.62
   2  13  -6   35.40    1.64
  -2  13   6   34.98    1.59
  -2  13   5   15.19    1.07
   2  13  -5   18.29    0.98
   2 -13  -5   13.96    0.94
  -2 -13   5   15.29    0.95
  -2  13   5   18.62    0.96
  -2  13   5   16.20    0.98
  -2  13   5   15.75    1.08
   2  13  -5   15.33    0.87
  -2  13   5   17.68    1.00
  -2  13   4   12.70    0.80
  -2 -13   4   12.04    0.80
   2  13  -4   12.01    0.81
  -2  13   4   13.38    0.97
  -2  13   4   14.89    0.87
  -2  13   4   14.62    0.86
  -2  13   4   13.44    0.98
  -2 -13   3    7.85    0.61
  -2  13   3   10.27    0.71
  -2  13   3   10.59    0.69
  -2  13   3    9.05    0.80
  -2  13   3    9.48    0.64
  -2  13   2   19.04    1.00
   2  13  -2   18.85    1.06
   2  13  -2   17.39    1.14
  -2  13   2   21.44    1.06
  -2  13   2   18.39    1.20
  -2  13   2   19.25    1.04
  -2  13   2   19.65    1.14
  -2  13   1    7.18    0.58
   2  13  -1    7.67    0.67
  -2  13   1    6.87    0.51
   2  13  -1    6.37    0.54
   2  13  -1    5.76    0.59
  -2  13   1    6.65    0.72
   2  13  -1    6.76    0.66
  -2  13   1    6.13    0.63
   2  13  -1    6.96    0.57
  -2  13   1    7.63    0.55
  -2  13   1    7.06    0.53
  -2  13   0   20.01    1.08
   2  13   0   18.37    1.14
  -2  13   0   19.90    1.18
  -2  13   0   19.73    1.01
  -2  13   0   19.52    1.03
   2  13   0   19.50    1.09
   2  13   0   19.70    1.12
  -2  13   0   19.49    1.10
   2  13   0   19.68    1.15
   2  13   0   16.90    1.02
  -2  13  -1    8.74    0.62
   2  13   1    8.09    0.70
  -2  13  -1    8.01    0.57
   2 -13   1    7.90    0.78
   2  13   1    8.92    0.67
  -2  13  -1    8.82    0.61
  -2  13  -1    7.92    0.72
   2  13   2    0.01    0.42
  -2  13  -2   -0.01    0.25
   2  13   2   -0.02    0.35
  -2  13  -2   -0.06    0.30
  -2  13  -2    0.09    0.27
   2  13   2   -0.06    0.28
   2  13   2   -0.01    0.35
   2  13   3   21.57    1.27
   2 -13   3   22.05    1.33
   2  13   3   22.49    1.28
  -2  13  -3   22.04    1.17
  -2  13  -3   22.34    1.15
   2  13   3   22.19    1.15
   2  13   3   22.32    1.25
  -2  13  -3   22.91    1.16
   2  13   3   21.83    1.25
   2  13   4    0.64    0.38
  -2  13  -4    0.64    0.27
  -2  13  -4    0.53    0.33
   2 -13   4    0.41    0.49
  -2  13  -4    0.76    0.31
   2  13   4    0.45    0.44
   2  13   4    0.50    0.31
   2  13   4    0.21    0.37
  -2  13  -5    0.42    0.34
   2 -13   5    0.16    0.38
   2 -13   5    0.17    0.49
   2  13   5   -0.06    0.41
   2  13   5   -0.04    0.36
   2  13   5    0.32    0.31
   2  13   5    0.24    0.41
  -2  13  -5    0.47    0.33
  -2  13  -6    1.94    0.38
  -2  13  -6    2.02    0.39
   2  13   6    1.92    0.38
   2 -13   6    1.81    0.52
   2  13   6    1.77    0.46
   2  13   6    1.16    0.46
   2  13   6    2.54    0.48
   2  13   7   23.12    1.24
   2 -13   7   23.00    1.36
   2  13   7   24.57    1.34
   2  13   7   23.32    1.38
   2  13   7   25.73    1.37
   2  13   8    1.02    0.44
   2 -13   8    0.89    0.42
   2  13   8    1.16    0.39
   2  13   8    1.05    0.36
   2 -13   8    0.39    0.38
   2  13   8    0.06    0.43
   2  13   9   -0.59    0.44
   2 -13   9    0.55    0.41
   2  13   9    0.20    0.31
   2  13   9    0.41    0.43
   2  13   9    0.28    0.32
   2  13  10    0.41    0.41
   2 -13  10    0.17    0.39
   2  13  10    0.30    0.33
   2  13  10    0.01    0.39
   2  13  10    0.19    0.39
   2 -13  10    0.34    0.31
  -2  13 -11    0.06    0.32
   2 -13  11    0.43    0.31
   2  13  11    0.48    0.39
   2  13  11   -0.20    0.41
  -2  13 -12    0.13    0.29
   2 -13  12    0.03    0.27
  -2  13 -12    0.08    0.29
   2  13  12    0.17    0.33
   2  13  12   -0.66    0.41
  -2  13 -13    0.21    0.24
   2 -13  13    0.20    0.23
   2  13  13   -0.05    0.30
   2  13  13    0.12    0.29
  -2  13 -13   -0.12    0.24
   2 -13  14   -0.05    0.18
  -2  13 -14    0.00    0.19
  -2  13 -14    0.08    0.18
  -2 -14  14   -0.04    0.16
  -2  14  14    0.11    0.22
   2  14 -13    0.36    0.17
  -2  14  13    0.13    0.31
  -2  14  13    0.49    0.19
   2  14 -12   -0.01    0.23
  -2 -14  12   -0.03    0.29
  -2  14  12   -0.07    0.39
  -2  14  11    0.94    0.48
  -2  14  11   -0.08    0.48
  -2 -14  11    0.83    0.36
   2  14 -11    0.27    0.20
  -2  14  11    0.57    0.38
   2  14 -11    0.86    0.27
   2  14 -10    2.47    0.36
  -2  14  10    3.31    0.49
  -2 -14  10    2.53    0.46
  -2  14  10    3.27    0.58
  -2  14  10    2.40    0.56
   2  14  -9    2.92    0.38
  -2 -14   9    2.75    0.46
  -2  14   9    3.15    0.50
  -2  14   9    2.95    0.53
  -2  14   9    2.45    0.58
  -2 -14   8    3.66    0.52
  -2  14   8    3.95    0.44
  -2  14   8    3.81    0.66
  -2  14   8    4.44    0.58
  -2  14   8    4.90    0.56
  -2  14   8    4.99    0.47
   2  14  -8    4.85    0.45
  -2  14   7    6.61    0.70
  -2  14   7    6.35    0.67
  -2 -14   7    6.17    0.61
  -2  14   7    8.01    0.68
  -2  14   7    6.69    0.57
  -2  14   7    8.96    0.62
   2  14  -7    8.73    0.58
   2  14  -6    2.14    0.34
  -2  14   6    1.80    0.57
  -2 -14   6    1.48    0.40
  -2  14   6    1.69    0.46
  -2  14   6    0.80    0.54
  -2  14   6    0.97    0.44
  -2  14   6    2.28    0.39
  -2  14   5   14.30    1.05
  -2 -14   5   14.12    0.89
  -2  14   5   15.47    0.95
  -2  14   5   16.72    0.89
  -2  14   5   14.85    1.03
   2  14  -5   13.98    0.80
   2 -14  -5   12.16    0.88
  -2  14   5   15.64    0.95
  -2  14   4    8.22    0.84
  -2 -14   4    7.29    0.62
  -2  14   4    9.29    0.72
  -2  14   4    8.47    0.68
   2 -14  -4    9.00    0.74
  -2  14   4    8.78    0.80
  -2  14   4   11.04    0.68
   2  14  -3   80.34    3.66
  -2  14   3   88.75    3.65
  -2  14   3   83.81    3.62
  -2  14   3   85.00    3.72
  -2  14   3   88.29    3.61
  -2  14   2   99.44    4.55
  -2  14   2  106.17    4.42
   2  14  -2   97.86    4.52
  -2  14   2  104.90    4.44
   2  14  -2  103.58    4.49
  -2  14   2  101.59    4.49
   2  14  -2   95.84    4.42
  -2  14   2  102.89    4.40
  -2  14   1   15.87    0.86
  -2  14   1   14.32    0.89
   2  14  -1   14.17    0.95
   2  14  -1   13.17    0.97
   2 -14  -1   15.69    1.02
  -2  14   1   12.40    1.00
   2  14  -1   12.74    0.91
  -2  14   1   13.49    0.82
  -2  14   1   14.47    0.95
   2  14  -1   13.72    0.88
  -2  14   1   13.63    0.79
  -2  14   0   21.33    1.16
   2  14   0   21.61    1.25
  -2  14   0   20.84    1.11
   2 -14   0   19.45    1.25
  -2  14   0   20.65    1.27
   2  14   0   21.60    1.25
  -2  14   0   21.13    1.07
  -2  14   0   19.20    1.15
   2  14   0   20.53    1.17
   2  14   0   21.11    1.20
  -2  14  -1    3.34    0.42
   2  14   1    3.40    0.52
   2  14   1    3.25    0.53
   2 -14   1    5.25    0.66
  -2  14  -1    3.20    0.60
   2  14   1    2.83    0.39
  -2  14  -1    4.74    0.46
   2  14   1    3.09    0.48
  -2  14  -1    3.23    0.38
  -2  14  -2   14.76    0.86
   2  14   2   13.76    0.95
  -2  14  -2   14.25    0.80
   2  14   2   12.42    0.80
   2  14   2   12.19    0.96
   2  14   2   13.36    0.90
  -2  14  -2   13.62    0.82
  -2  14  -3    0.31    0.26
  -2  14  -3    0.31    0.32
  -2  14  -3    0.25    0.28
   2  14   3    0.70    0.40
   2 -14   3    0.48    0.51
   2  14   3    0.33    0.30
   2  14   3    0.31    0.46
   2  14   3    0.70    0.41
   2  14   4    1.37    0.44
  -2  14  -4    1.95    0.39
  -2  14  -4    1.31    0.31
   2  14   4    1.02    0.44
   2 -14   4    1.76    0.54
   2  14   4    1.13    0.43
   2  14   4    0.89    0.33
  -2  14  -4    1.36    0.33
   2  14   4    1.06    0.46
   2 -14   5    9.45    0.80
   2  14   5    8.87    0.75
  -2  14  -5    8.46    0.63
   2  14   5    9.20    0.77
   2  14   5    9.20    0.65
  -2  14  -5    9.33    0.66
   2 -14   6    0.50    0.47
  -2  14  -6    0.65    0.33
   2  14   6    0.11    0.40
   2  14   6    0.14    0.42
   2  14   6    0.84    0.41
  -2  14  -6    0.35    0.32
   2  14   6    0.47    0.34
   2 -14   7    1.24    0.45
   2  14   7    1.17    0.45
   2  14   7    1.73    0.45
  -2  14  -7    1.15    0.37
  -2  14  -7    1.26    0.35
   2  14   7    1.17    0.37
   2  14   7    1.45    0.50
  -2  14  -8    0.70    0.37
   2  14   8    1.00    0.37
   2  14   8    0.32    0.44
   2  14   8    0.82    0.35
   2  14   8    0.92    0.47
  -2  14  -8    0.82    0.35
   2  14   9   -0.43    0.44
   2 -14   9   -0.03    0.27
   2  14   9    0.01    0.41
   2  14   9    0.27    0.32
   2  14   9    0.55    0.32
  -2  14  -9    0.04    0.31
   2  14   9    0.48    0.42
   2 -14  10    0.44    0.28
   2  14  10    0.25    0.39
  -2  14 -10    0.22    0.29
   2  14  10    0.22    0.36
   2  14  10    0.84    0.32
   2  14  10    0.12    0.43
   2 -14  11    0.15    0.25
   2  14  11    0.46    0.35
  -2  14 -11    0.14    0.28
   2  14  11    0.40    0.31
   2  14  11   -0.21    0.40
  -2  14 -12    0.73    0.27
   2 -14  12    0.46    0.22
  -2  14 -12    0.38    0.26
   2  14  12   -0.43    0.37
   2  14  12   -0.21    0.30
   2  14  12    0.58    0.31
   2 -14  13    0.37    0.18
   2  14  13    0.08    0.24
  -2  14 -13    0.07    0.20
  -2  14 -13    0.03    0.19
   2  14  13    0.27    0.21
  -2  14 -14    0.23    0.13
  -2  14 -14    0.34    0.12
  -2 -15  13    0.17    0.19
   2  15 -13    0.11    0.10
   2  15 -13    0.13    0.11
  -2  15  13   -0.07    0.24
   2  15 -12   -0.06    0.17
  -2  15  12   -0.06    0.16
  -2 -15  12    0.14    0.25
  -2  15  12   -0.05    0.32
   2  15 -11    0.63    0.22
  -2 -15  11    0.64    0.31
  -2  15  11    0.86    0.35
  -2  15  11    0.33    0.44
  -2  15  11    0.32    0.42
   2  15 -10    3.61    0.36
  -2  15  10    3.93    0.58
  -2 -15  10    4.47    0.47
   2  15 -10    4.56    0.38
  -2  15  10    3.42    0.57
   2  15  -9    0.38    0.27
  -2 -15   9    0.26    0.34
   2  15  -9    0.20    0.28
  -2  15   9    0.86    0.46
  -2  15   9    0.12    0.37
  -2  15   9    0.68    0.50
  -2  15   8    3.01    0.51
  -2  15   8    2.88    0.38
  -2 -15   8    2.78    0.44
  -2  15   8    3.23    0.50
   2  15  -8    2.20    0.34
  -2  15   8    2.35    0.38
   2  15  -8    2.81    0.42
   2  15  -7    0.64    0.28
  -2  15   7    0.46    0.41
  -2  15   7    0.38    0.34
  -2 -15   7    0.37    0.36
  -2  15   7    0.01    0.41
  -2  15   7    0.69    0.32
  -2  15   6    0.42    0.41
   2  15  -6    0.39    0.27
  -2 -15   6    0.79    0.40
   2  15  -6    0.25    0.34
  -2  15   6    1.28    0.54
  -2 -15   6    0.65    0.37
  -2  15   6    0.34    0.56
  -2  15   6    0.34    0.43
  -2  15   6    0.51    0.34
   2  15  -5   77.02    3.24
   2 -15  -5   58.20    3.14
  -2 -15   5   67.15    3.16
  -2  15   5   68.69    3.30
  -2  15   5   73.35    3.21
  -2  15   5   82.12    3.24
  -2  15   5   77.17    3.17
  -2  15   5   67.92    3.28
  -2  15   4    3.60    0.44
   2  15  -4    2.09    0.44
  -2 -15   4    1.49    0.36
  -2  15   4    1.51    0.57
  -2  15   4    1.39    0.42
  -2  15   4    2.12    0.46
   2 -15  -4    2.97    0.50
  -2  15   4    2.10    0.58
  -2  15   3   28.98    1.43
   2  15  -3   24.58    1.40
  -2  15   3   30.28    1.47
   2  15  -3   27.84    1.48
   2 -15  -3   25.14    1.46
  -2  15   3   26.21    1.51
  -2  15   3   30.05    1.40
  -2  15   2   15.11    1.08
  -2  15   2   16.29    0.96
  -2  15   2   14.38    1.01
  -2  15   2   16.89    0.92
   2  15  -2   15.03    0.92
  -2  15   2   15.51    0.90
   2  15  -2   15.81    0.99
   2 -15  -2   12.30    0.99
  -2  15   1    3.73    0.43
   2  15  -1    3.57    0.54
  -2  15   1    2.93    0.61
  -2  15   1    3.76    0.42
   2  15  -1    2.71    0.50
   2 -15  -1    4.67    0.63
  -2  15   1    2.83    0.53
   2  15  -1    3.29    0.48
  -2  15   0   -0.07    0.33
  -2  15   0    0.24    0.30
   2  15   0   -0.02    0.37
   2  15   0   -0.13    0.39
   2 -15   0    0.42    0.49
  -2  15   0    0.08    0.52
  -2  15   0    0.16    0.40
   2  15   0    0.59    0.47
  -2  15   0    0.03    0.26
   2  15   0    0.43    0.36
  -2  15  -1    0.03    0.28
   2  15   1    0.05    0.37
   2 -15   1    0.07    0.51
   2  15   1    0.22    0.29
  -2  15  -1    0.20    0.31
  -2  15  -1    0.12    0.26
   2  15   1    0.11    0.38
   2  15   1   -0.35    0.41
  -2  15  -2   16.54    0.95
   2  15   2   14.86    1.06
  -2  15  -2   15.10    0.87
   2  15   2   15.94    1.09
   2  15   2   15.62    0.91
   2  15   2   16.20    1.01
  -2  15  -2   16.71    0.93
   2  15   3    0.12    0.39
  -2  15  -3   -0.08    0.31
   2  15   3    0.40    0.48
   2 -15   3    0.21    0.52
   2  15   3   -0.67    0.43
  -2  15  -3    0.25    0.26
  -2  15  -3    0.05    0.28
   2  15   3    0.05    0.31
   2 -15   4    3.89    0.62
  -2  15  -4    3.88    0.42
   2  15   4    3.35    0.55
   2  15   4    3.73    0.56
   2  15   4    4.31    0.46
  -2  15  -4    4.20    0.46
   2  15   4    2.86    0.58
  -2  15  -4    3.67    0.41
   2 -15   5   18.24    1.18
   2  15   5   19.11    1.15
   2  15   5   19.55    1.03
  -2  15  -5   18.15    1.02
  -2  15  -5   17.23    0.98
   2  15   5   17.45    1.13
  -2  15  -6    0.16    0.27
   2 -15   6    0.38    0.44
   2  15   6    0.23    0.33
   2  15   6    0.59    0.42
   2  15   6   -0.01    0.46
   2  15   6    0.01    0.40
  -2  15  -6    0.39    0.33
   2  15   7    0.26    0.42
  -2  15  -7    0.05    0.32
   2  15   7    0.12    0.32
   2 -15   7   -0.11    0.43
  -2  15  -7    0.42    0.30
   2  15   7    0.07    0.43
   2  15   7    0.89    0.42
  -2  15  -8    0.20    0.32
   2  15   8    0.34    0.30
   2  15   8    0.50    0.36
   2  15   8   -0.08    0.42
  -2  15  -8    0.03    0.29
   2  15   8   -0.98    0.45
   2  15   8   -0.48    0.49
  -2  15  -9    0.30    0.32
   2  15   9   -0.14    0.41
   2  15   9   -0.01    0.38
   2  15   9    0.03    0.29
  -2  15  -9    0.02    0.28
   2  15   9    0.25    0.40
   2 -15  10    0.12    0.19
   2  15  10   -0.02    0.36
   2  15  10    0.17    0.35
  -2  15 -10    0.08    0.26
   2  15  10   -0.44    0.44
   2  15  11    0.57    0.35
   2 -15  11    0.14    0.18
  -2  15 -11   -0.12    0.25
   2  15  11   -0.14    0.34
   2 -15  12    0.20    0.15
   2  15  12   -0.39    0.31
  -2  15 -12    0.07    0.19
   2  15  12    0.25    0.23
   2  15  12    0.15    0.22
  -2  15 -13   -0.05    0.15
  -2  15 -13   -0.03    0.12
  -2  16  13    0.80    0.15
  -2  16  13    0.19    0.14
   2  16 -12    0.16    0.14
  -2 -16  12    0.08    0.19
   2  16 -11    0.37    0.16
   2  16 -11    0.20    0.22
  -2  16  11    0.44    0.36
  -2  16  11    0.44    0.37
  -2 -16  11    0.56    0.25
   2  16 -10    1.26    0.22
   2  16 -10    1.41    0.30
  -2 -16  10    1.28    0.32
  -2  16  10    1.69    0.36
  -2  16  10    0.45    0.41
  -2  16  10    1.19    0.44
   2  16  -9    0.11    0.21
  -2  16   9   -0.28    0.45
   2  16  -9    0.31    0.23
  -2  16   9    0.72    0.37
  -2 -16   9    0.40    0.32
  -2  16   9    0.54    0.48
   2  16  -8   13.70    0.76
  -2 -16   8   12.90    0.79
  -2  16   8   11.32    0.69
  -2  16   8   15.03    0.84
   2  16  -8   10.34    0.65
  -2  16   8   12.71    0.83
  -2  16   7   13.87    0.74
  -2  16   7   10.99    0.72
  -2  16   7   12.44    0.82
  -2 -16   7   11.65    0.77
   2  16  -7   12.55    0.78
  -2  16   7   13.20    0.84
  -2  16   7    9.73    0.90
   2  16  -7   11.20    0.66
  -2  16   6    0.23    0.40
  -2  16   6   -0.04    0.38
  -2  16   6    0.24    0.30
  -2 -16   6    0.03    0.32
  -2 -16   6    0.51    0.38
   2  16  -6    0.29    0.35
  -2  16   6    0.45    0.54
  -2 -16   5   10.34    0.72
   2  16  -5   12.28    0.85
  -2  16   5   11.18    0.78
   2  16  -5   12.26    0.80
  -2  16   5   11.62    0.72
  -2  16   5   13.05    0.82
   2 -16  -5   10.02    0.75
  -2  16   5    9.76    0.89
   2  16  -4    2.37    0.48
   2 -16  -4    1.37    0.44
  -2 -16   4    1.67    0.34
  -2  16   4    1.47    0.41
   2  16  -4    1.84    0.42
  -2  16   4    2.09    0.46
  -2  16   4    1.79    0.36
  -2  16   4    1.13    0.52
   2  16  -3   20.67    1.15
  -2  16   3   20.14    1.10
   2 -16  -3   16.86    1.15
  -2  16   3   20.83    1.13
  -2  16   3   20.12    1.06
  -2  16   3   17.76    1.18
  -2  16   2   -0.16    0.29
   2  16  -2   -0.26    0.40
   2 -16  -2    0.28    0.47
  -2  16   2    0.10    0.31
   2  16  -2   -0.42    0.38
  -2  16   2   -0.27    0.39
  -2  16   2    0.16    0.54
  -2  16   2   -0.15    0.43
   2  16  -2    0.12    0.31
  -2  16   1    3.23    0.41
  -2  16   1    3.06    0.38
   2  16  -1    3.24    0.50
   2  16  -1    3.03    0.44
  -2  16   1    2.84    0.47
   2 -16  -1    2.72    0.56
  -2  16   1    2.86    0.51
   2  16  -1    2.32    0.51
   2  16   0   17.91    1.11
   2 -16   0   16.73    1.13
   2  16   0   19.04    1.09
   2  16   0   17.90    0.97
  -2  16   0   14.89    0.98
   2  16   0   16.35    1.02
  -2  16   0   16.04    0.95
   2  16   1    0.50    0.40
  -2  16  -1    0.64    0.33
  -2  16  -1    1.50    0.34
   2  16   1    0.98    0.44
   2 -16   1    0.61    0.51
   2  16   1    1.32    0.44
   2  16   1    1.16    0.35
  -2  16  -2   13.68    0.83
   2  16   2   13.18    0.95
   2  16   2   11.77    0.90
   2  16   2   12.20    0.95
   2  16   2   12.50    0.91
  -2  16  -2   11.37    0.72
  -2  16  -2   14.37    0.81
   2  16   2   13.81    0.81
  -2  16  -3   -0.06    0.31
  -2  16  -3    0.14    0.27
   2  16   3    0.77    0.49
   2  16   3   -0.39    0.43
   2  16   3    0.04    0.30
  -2  16  -3    0.01    0.24
   2  16   3    0.24    0.40
   2 -16   3    0.51    0.52
  -2  16  -4    0.63    0.28
  -2  16  -4    0.19    0.32
   2  16   4    0.70    0.46
   2 -16   4    0.47    0.48
   2  16   4    1.00    0.34
  -2  16  -4    0.58    0.28
   2  16   4    0.26    0.44
   2  16   5    0.42    0.32
  -2  16  -5    0.41    0.33
   2 -16   5    0.38    0.47
  -2  16  -5    0.43    0.27
   2  16   5    0.62    0.44
   2  16   5    0.20    0.41
   2  16   6    3.03    0.60
  -2  16  -6    3.91    0.40
   2  16   6    4.77    0.61
   2 -16   6    3.98    0.57
   2  16   6    4.73    0.56
   2  16   6    4.30    0.45
  -2  16  -6    4.63    0.47
  -2  16  -7    3.28    0.41
   2  16   7    2.98    0.49
   2  16   7    1.83    0.53
  -2  16  -7    2.77    0.35
   2  16   7    3.18    0.53
   2  16   7    2.69    0.39
   2 -16   7    2.53    0.48
  -2  16  -8    2.62    0.38
  -2  16  -8    2.13    0.32
   2  16   8    2.59    0.49
   2  16   8    2.09    0.50
   2  16   8    2.92    0.37
   2  16   8    3.18    0.52
  -2  16  -9    1.61    0.32
   2  16   9    0.96    0.38
   2  16   9    0.92    0.40
  -2  16  -9    0.95    0.26
   2  16   9    1.35    0.30
   2  16   9    0.31    0.44
  -2  16 -10    0.10    0.21
  -2  16 -10    0.10    0.25
   2  16  10    0.04    0.32
   2  16  10    0.38    0.32
   2  16  10   -0.27    0.38
   2  16  11   -0.23    0.22
   2  16  11   -0.55    0.35
  -2  16 -11    0.38    0.18
   2  16  11    0.39    0.31
   2  16  12   -0.05    0.20
  -2  16 -12    0.04    0.11
  -2  17  12    0.20    0.15
  -2  17  12    1.16    0.18
   2  17 -11    0.17    0.15
  -2  17  11    0.41    0.29
  -2  17  11   -0.07    0.25
   2  17 -10    1.47    0.26
  -2  17  10    1.11    0.35
  -2  17  10    1.27    0.38
  -2  17  10    1.90    0.31
   2  17  -9    0.39    0.28
  -2  17   9    0.95    0.44
  -2  17   9    0.77    0.31
  -2  17   9   -0.29    0.41
  -2 -17   9    0.48    0.27
  -2 -17   8    0.94    0.30
   2  17  -8    1.24    0.33
  -2  17   8    1.46    0.37
  -2  17   8    1.13    0.37
   2  17  -8    0.79    0.22
  -2  17   7    1.29    0.40
  -2 -17   7    0.85    0.30
   2  17  -7    0.81    0.35
  -2  17   7    0.45    0.29
  -2  17   7    0.93    0.42
   2  17  -7    0.79    0.30
  -2  17   7    0.70    0.49
  -2  17   7    1.00    0.27
   2  17  -6   10.26    0.75
  -2  17   6    9.64    0.69
  -2  17   6    9.50    0.63
  -2  17   6   10.44    0.73
  -2 -17   6    8.19    0.66
  -2 -17   6    9.66    0.64
   2  17  -6   10.44    0.69
  -2  17   6    9.58    0.84
  -2  17   6    9.49    0.61
   2  17  -5    1.99    0.43
  -2 -17   5    1.75    0.45
   2 -17  -5    1.75    0.39
  -2  17   5    2.18    0.46
   2  17  -5    2.94    0.43
  -2  17   5    2.16    0.56
  -2  17   5    2.06    0.43
  -2  17   5    2.18    0.35
   2  17  -4   17.75    1.09
   2 -17  -4   14.30    1.00
  -2  17   4   16.93    0.96
  -2  17   4   20.95    1.07
   2  17  -4   19.57    1.06
  -2  17   4   16.38    1.12
  -2  17   4   19.27    1.02
  -2  17   3    1.33    0.37
  -2  17   3    1.46    0.34
   2  17  -3    1.24    0.39
  -2  17   3    1.88    0.42
   2 -17  -3    1.76    0.46
  -2  17   3    1.27    0.50
  -2  17   2    0.09    0.28
   2 -17  -2    0.53    0.46
  -2  17   2    0.11    0.30
  -2  17   2    0.31    0.38
   2  17  -2   -0.20    0.35
  -2  17   2   -0.14    0.43
   2  17  -2    0.25    0.38
   2  17  -2    0.04    0.31
  -2  17   1   -0.11    0.38
  -2  17   1    0.06    0.30
   2 -17  -1    0.24    0.46
   2  17  -1   -0.04    0.40
   2  17  -1   -0.01    0.37
  -2  17   1   -0.20    0.28
  -2  17   1    0.10    0.41
   2  17  -1   -0.15    0.29
   2  17  -1   -0.02    0.32
  -2  17   0    0.26    0.29
   2  17   0   -0.08    0.37
   2  17   0    0.12    0.37
   2  17   0   -0.01    0.45
  -2  17   0   -0.30    0.38
   2 -17   0    0.02    0.48
   2  17   0   -0.12    0.37
   2  17   0   -0.26    0.30
   2  17   1    3.90    0.54
   2  17   1    2.62    0.56
   2  17   1    3.35    0.53
   2 -17   1    4.23    0.65
   2  17   1    3.57    0.42
  -2  17  -1    4.91    0.46
   2  17   1    3.39    0.50
   2  17   2    6.36    0.66
   2  17   2    5.66    0.62
   2  17   2    5.17    0.67
   2  17   2    6.81    0.53
   2  17   2    5.19    0.59
  -2  17  -2    7.10    0.53
  -2  17  -3    6.59    0.52
   2 -17   3    5.44    0.69
   2  17   3    6.21    0.51
   2  17   3    5.25    0.67
   2  17   3    5.26    0.62
  -2  17  -3    6.39    0.52
  -2  17  -4    0.42    0.30
  -2  17  -4    0.71    0.27
   2  17   4    0.27    0.31
  -2  17  -4    0.47    0.24
   2 -17   4   -0.01    0.45
   2  17   4    0.12    0.43
   2  17   5    6.68    0.52
  -2  17  -5    6.30    0.52
   2 -17   5    5.75    0.64
  -2  17  -5    5.46    0.44
   2  17   5    6.77    0.64
   2  17   5    6.77    0.68
  -2  17  -6    0.36    0.30
   2  17   6    0.23    0.29
   2 -17   6   -0.20    0.41
  -2  17  -6    0.51    0.24
   2  17   6    0.51    0.40
   2  17   6    0.14    0.45
   2  17   7   -0.01    0.40
  -2  17  -7    0.53    0.28
   2  17   7    0.57    0.43
  -2  17  -7    0.55    0.23
   2  17   7    0.83    0.29
   2  17   7    1.30    0.46
  -2  17  -8    0.25    0.21
   2  17   8    0.27    0.36
   2  17   8    0.14    0.26
   2  17   8    0.35    0.37
  -2  17  -8    0.26    0.27
   2  17   8    0.70    0.41
  -2  17  -9    0.15    0.25
   2  17   9    0.27    0.33
  -2  17  -9    0.14    0.18
   2  17   9    0.64    0.35
   2  17   9    0.29    0.22
   2  17   9   -0.27    0.41
  -2  17 -10    0.42    0.21
  -2  17 -10    0.38    0.16
   2  17  10    0.68    0.30
   2  17  10    0.46    0.32
   2  17  10    0.42    0.26
   2  17  11   -0.19    0.24
  -2  17 -11    0.06    0.16
   2  17  11    0.32    0.21
  -2  18  10    0.69    0.26
   2  18 -10    0.43    0.15
  -2  18  10    0.14    0.25
   2  18  -9    0.07    0.20
  -2  18   9   -0.12    0.32
   2  18  -8    0.14    0.25
  -2  18   8   -0.40    0.34
  -2  18   8    0.05    0.40
   2  18  -7    0.22    0.28
  -2  18   7    0.24    0.21
  -2  18   7    0.70    0.42
  -2  18   7    1.07    0.33
   2  18  -7    0.46    0.22
   2  18  -6    1.09    0.35
  -2 -18   6    0.68    0.30
   2  18  -6    0.95    0.28
  -2  18   6    0.88    0.28
  -2  18   6    0.96    0.36
  -2  18   6    1.09    0.47
  -2  18   6    0.83    0.33
  -2  18   6    1.01    0.23
   2  18  -5    1.07    0.38
   2 -18  -5    1.09    0.31
  -2 -18   5    0.65    0.37
  -2  18   5    0.93    0.35
  -2  18   5    0.90    0.46
  -2  18   5    0.67    0.40
   2  18  -5    0.84    0.30
  -2  18   5    0.91    0.26
  -2 -18   4    1.80    0.46
  -2  18   4    1.83    0.49
   2  18  -4    1.94    0.42
   2 -18  -4    1.44    0.39
  -2  18   4    2.16    0.42
   2  18  -4    2.13    0.37
  -2  18   4    2.04    0.36
  -2  18   4    2.20    0.32
  -2  18   3    3.17    0.39
   2  18  -3    2.98    0.49
   2 -18  -3    2.74    0.47
   2  18  -3    3.09    0.42
  -2  18   3    4.18    0.48
  -2  18   3    2.42    0.50
  -2  18   3    3.09    0.36
  -2  18   2   -0.02    0.27
   2  18  -2    0.04    0.33
  -2  18   2   -0.04    0.27
   2  18  -2    0.23    0.35
   2  18  -2   -0.13    0.27
   2 -18  -2    0.08    0.40
  -2  18   2    0.01    0.36
  -2  18   2    0.09    0.39
   2  18  -1    0.31    0.31
   2  18  -1    0.40    0.36
  -2  18   1    0.42    0.28
   2  18  -1    0.03    0.28
   2  18  -1    0.24    0.38
  -2  18   1    0.05    0.35
   2 -18  -1    0.50    0.47
  -2  18   1    0.53    0.39
  -2  18   0    0.94    0.30
   2  18   0    0.90    0.43
   2 -18   0    1.00    0.47
   2  18   0    1.02    0.31
   2  18   0    0.66    0.42
  -2  18   0    0.77    0.37
   2  18   0    1.20    0.38
   2  18   0    0.77    0.39
  -2  18  -1    1.79    0.33
   2  18   1    2.54    0.47
   2 -18   1    1.20    0.51
  -2  18  -1    2.13    0.41
   2  18   1    2.01    0.43
   2  18   1    1.89    0.41
   2  18   1    2.05    0.52
   2  18   1    2.32    0.35
   2  18   2    0.25    0.28
   2  18   2   -0.25    0.49
  -2  18  -2   -0.01    0.27
   2  18   2   -0.10    0.40
   2  18   2   -0.33    0.38
  -2  18  -3    0.39    0.28
   2  18   3    0.35    0.29
   2  18   3   -0.05    0.50
   2 -18   3    0.26    0.47
   2  18   3    0.50    0.40
   2  18   3    0.13    0.40
   2 -18   4    7.33    0.68
   2  18   4    6.16    0.70
   2  18   4    6.89    0.51
   2  18   4    7.17    0.64
  -2  18  -4    7.62    0.53
  -2  18  -5    2.08    0.32
   2 -18   5    1.77    0.44
   2  18   5    1.72    0.31
   2  18   5    1.74    0.44
  -2  18  -6    0.24    0.26
   2  18   6    0.01    0.41
   2  18   6   -0.20    0.40
   2  18   6    0.25    0.25
   2 -18   6    0.01    0.37
   2  18   7    1.89    0.44
  -2  18  -7    1.65    0.29
   2  18   7    1.45    0.39
   2  18   7    1.61    0.27
  -2  18  -8    0.17    0.22
   2  18   8   -0.07    0.31
   2  18   8    0.08    0.22
   2  18   8   -0.34    0.38
   2  18   8   -0.03    0.34
  -2  18  -9    0.20    0.19
   2  18   9    0.58    0.28
   2  18   9   -0.04    0.27
   2  18   9    0.10    0.30
  -2  18 -10    0.04    0.14
   2  18  10    0.20    0.25
  -2  18 -11    0.65    0.10
   2  19  -9    0.05    0.12
  -2  19   9    0.27    0.19
   2  19  -8    0.30    0.18
  -2  19   8   -0.28    0.25
  -2  19   8    0.39    0.30
   2  19  -8    0.09    0.12
   2  19  -7   -0.01    0.22
  -2  19   7    0.47    0.35
  -2 -19   6    0.38    0.21
   2  19  -6    1.00    0.30
   2  19  -6    0.93    0.22
  -2  19   6    1.40    0.28
  -2  19   6    0.96    0.40
  -2  19   6    0.76    0.21
  -2  19   5    0.82    0.25
   2  19  -5    0.67    0.29
  -2  19   5    0.56    0.25
   2  19  -5    0.58    0.23
   2  19  -5    0.64    0.23
  -2  19   5    1.04    0.41
  -2 -19   5    0.51    0.30
   2  19  -4    0.10    0.31
   2 -19  -4    0.06    0.26
  -2 -19   4    0.13    0.35
  -2  19   4    0.17    0.25
   2  19  -4    0.25    0.24
   2  19  -4    0.13    0.27
  -2  19   4    0.41    0.39
  -2  19   4    0.25    0.20
  -2 -19   3    0.86    0.42
   2  19  -3    0.55    0.34
  -2  19   3    0.18    0.24
   2 -19  -3    0.44    0.34
  -2  19   3    0.18    0.22
  -2  19   3    0.67    0.39
   2  19  -3    0.21    0.28
   2  19  -3    0.23    0.23
   2  19  -2    1.46    0.32
   2  19  -2    1.49    0.34
  -2  19   2    1.90    0.28
   2  19  -2    1.90    0.30
  -2  19   2    1.57    0.39
   2 -19  -2    1.57    0.41
  -2  19   2    2.28    0.40
  -2  19   1    0.71    0.25
   2  19  -1    0.56    0.36
   2  19  -1    0.44    0.33
   2 -19  -1    0.63    0.39
  -2  19   1    0.56    0.36
   2  19  -1    0.38    0.25
   2  19  -1    0.76    0.27
   2  19   0    0.06    0.32
  -2  19   0    0.05    0.23
  -2  19   0    0.29    0.35
   2 -19   0    0.04    0.42
   2  19   0    0.18    0.38
   2  19   0    0.26    0.25
   2  19   0    0.11    0.29
  -2  19  -1    0.32    0.24
   2 -19   1    0.13    0.41
   2  19   1    0.18    0.39
  -2  19  -1    0.14    0.32
   2  19   1    0.07    0.25
   2  19   1    0.31    0.33
   2  19   1    0.03    0.32
  -2  19  -2    0.08    0.24
   2  19   2   -0.06    0.35
   2  19   2   -0.02    0.41
   2  19   2    0.06    0.25
  -2  19  -2   -0.17    0.31
   2  19   2   -0.04    0.32
  -2  19  -3    0.38    0.25
   2 -19   3    0.32    0.41
   2  19   3    0.42    0.34
   2  19   3    0.27    0.41
   2  19   3    0.32    0.26
   2  19   3    0.69    0.37
   2 -19   4    6.32    0.60
  -2  19  -4    6.78    0.47
   2  19   4    6.61    0.46
   2  19   4    7.54    0.59
   2  19   4    6.60    0.64
  -2  19  -5    0.56    0.24
   2 -19   5    0.19    0.35
   2  19   5    0.77    0.24
  -2  19  -6    2.36    0.29
   2  19   6    2.48    0.44
   2  19   6    1.44    0.43
   2  19   6    2.66    0.27
   2  19   6    2.72    0.42
   2  19   7    3.47    0.39
   2  19   7    3.26    0.26
   2  19   7    3.37    0.42
  -2  19  -7    3.82    0.31
  -2  19  -8    0.06    0.16
   2  19   8    0.27    0.28
   2  19   8   -0.23    0.25
   2  19   8    0.03    0.27
   2  19   9    1.72    0.23
   2  19   9    1.25    0.26
  -2  19  -9    1.43    0.16
  -2  20   8    0.08    0.18
   2  20  -7    0.49    0.17
  -2  20   7   -0.06    0.16
  -2  20   7    0.09    0.25
   2  20  -6   -0.05    0.20
  -2  20   6   -0.43    0.20
  -2  20   6    0.15    0.27
   2  20  -5    0.05    0.23
   2  20  -5    0.04    0.17
  -2 -20   5   -0.04    0.21
  -2  20   5   -0.02    0.17
  -2  20   5   -0.51    0.23
   2  20  -5    0.19    0.15
  -2  20   5    0.13    0.30
   2  20  -4   -0.02    0.24
  -2 -20   4    0.07    0.26
  -2  20   4    0.20    0.30
   2  20  -4    0.00    0.17
   2  20  -4    0.19    0.20
  -2  20   4    0.09    0.21
   2 -20  -4   -0.16    0.21
   2  20  -3    0.01    0.26
   2  20  -3   -0.05    0.24
  -2  20   3    0.13    0.27
  -2 -20   3   -0.32    0.33
   2 -20  -3    0.08    0.25
   2  20  -3    0.01    0.18
  -2 -20   2    0.62    0.37
   2 -20  -2   -0.12    0.31
  -2  20   2    0.09    0.17
   2  20  -2    0.06    0.20
   2  20  -2    0.08    0.24
   2 -20  -1   -0.22    0.35
   2  20  -1    0.20    0.26
  -2 -20   1    0.12    0.35
   2  20  -1    0.12    0.20
   2  20  -1   -0.37    0.27
  -2  20   1   -0.01    0.18
  -2  20   0    0.43    0.20
   2  20   0    0.43    0.29
   2  20   0    0.39    0.29
   2  20   0    0.61    0.21
   2 -20   0    0.20    0.35
   2  20   0    0.01    0.25
  -2  20  -1   -0.07    0.20
   2 -20   1   -0.18    0.35
   2  20   1    0.02    0.27
  -2  20  -1    0.01    0.28
   2  20   1    0.29    0.34
   2  20   1   -0.19    0.22
   2  20   1   -0.01    0.27
  -2  20  -2    0.62    0.21
   2  20   2    0.77    0.22
   2  20   2    0.93    0.32
   2  20   2    1.21    0.32
  -2  20  -2    0.83    0.29
   2  20   2    0.85    0.38
  -2  20  -3    0.10    0.19
   2  20   3    0.09    0.29
   2 -20   3   -0.29    0.34
  -2  20  -3   -0.10    0.26
   2  20   3   -0.01    0.20
   2  20   3    0.29    0.35
   2  20   3   -0.15    0.31
   2  20   4    1.40    0.33
   2  20   4    1.23    0.37
   2  20   4    1.12    0.20
  -2  20  -4    1.83    0.29
  -2  20  -4    1.28    0.22
   2  20   4    0.57    0.34
   2 -20   4    0.98    0.33
  -2  20  -5    0.11    0.17
  -2  20  -5    0.12    0.21
   2  20   5   -0.33    0.33
  -2  20  -6    2.88    0.27
   2  20   6    3.12    0.36
  -2  20  -6    2.39    0.22
   2  20   6    2.41    0.35
  -2  20  -7    1.22    0.16
   2  20   7    0.70    0.26
  -2  20  -7    1.21    0.19
   2  20   7    1.25    0.24
   2  20   8    3.14    0.24
  -2  20  -8    3.36    0.21
   2  20   8    2.28    0.25
  -2  21   4    0.47    0.14
  -2 -21   4    0.60    0.18
   2  21  -3    0.24    0.15
  -2  21   3    0.10    0.17
  -2 -21   3    0.22    0.22
   2 -21  -3    0.01    0.16
   2 -21  -2   -0.04    0.21
  -2 -21   2    0.16    0.27
   2  21  -2    0.61    0.20
   2 -21  -1   -0.18    0.24
  -2 -21   1    0.15    0.28
   2  21  -1    0.15    0.21
   2  21   0    1.45    0.26
   2 -21   0    1.16    0.30
  -2 -21   0    1.09    0.32
  -2  21   0    1.13    0.16
   2 -21   1    0.54    0.27
   2  21   1    1.19    0.26
  -2  21  -1    0.77    0.15
  -2  21  -2    0.04    0.13
  -2 -21  -2    0.04    0.30
   2  21   2    0.24    0.22
   2  21   2   -0.06    0.21
   2  21   2    0.43    0.27
  -2  21  -3    0.51    0.21
   2  21   3    0.25    0.23
  -2  21  -3    0.40    0.14
  -2 -21  -3    0.79    0.27
   2  21   3    0.28    0.24
   2  21   3    0.52    0.28
  -2  21  -4    0.97    0.14
  -2 -21  -4    0.83    0.23
   2  21   4    0.92    0.23
   2  21   4    0.76    0.27
  -2  21  -4    1.01    0.21
   2  21   4    0.33    0.24
  -2  21  -5    0.26    0.10
  -2 -21  -5    0.30    0.16
   2  21   5    0.47    0.21
  -2  21  -5    0.22    0.16
   2  21   5    0.27    0.21
   2  21   6    0.24    0.17
  -2  21  -6    0.07    0.11
  -2 -22   2    0.47    0.15
  -2 -22   1    0.06    0.17
  -2 -22   0    0.13    0.18
   2  22   0   -0.11    0.13
   2  22   1   -0.05    0.14
   2  22   2    0.22    0.14
  -2 -22  -2    0.15    0.17
   2  22   3    0.00    0.12
  -2 -22  -3    0.08    0.13
  -2  22  -3    0.10    0.11
   3   0 -17   -0.10    0.24
  -3   0  17   -0.48    0.24
   3   0 -16    0.13    0.34
  -3   0  16    0.19    0.22
  -3   0  16   -0.14    0.32
   3   0 -15    0.64    0.44
  -3   0  15    0.05    0.27
  -3   0  15    0.13    0.29
  -3   0  15    0.56    0.39
  -3   0  14    0.11    0.30
  -3   0  14   -0.21    0.32
  -3   0  13   -0.22    0.61
  -3   0  13    0.19    0.49
  -3   0  13    0.48    0.37
  -3   0  12   58.32    2.74
  -3   0  12   62.96    2.80
  -3   0  12   66.14    2.81
  -3   0  11    0.53    0.59
  -3   0  11    0.41    0.38
  -3   0  11   -0.10    0.37
  -3   0  11    0.34    0.51
  -3   0  10   28.71    1.64
   3   0 -10   30.01    1.41
  -3   0  10   30.39    1.51
  -3   0  10   28.10    1.47
  -3   0   9   -0.20    0.37
  -3   0   9   -0.17    0.31
   3   0  -9   -0.13    0.23
  -3   0   8   31.93    1.50
   3   0  -8   33.23    1.48
  -3   0   8   29.36    1.50
   3   0  -7   -0.05    0.31
  -3   0   7   -0.02    0.36
   3   0  -7   -0.08    0.43
   3   0  -6    6.78    0.64
  -3   0   6    5.34    0.61
  -3   0   5   -0.12    0.27
   3   0  -5   -0.07    0.29
   3   0  -5    0.14    0.33
   3   0  -5   -0.01    0.27
   3   0  -4   46.41    2.31
  -3   0   4   49.93    2.27
   3   0  -4   45.02    2.25
   3   0  -4   45.05    2.25
  -3   0   3   -0.01    0.36
   3   0  -3    0.22    0.28
   3   0  -3   -0.22    0.32
   3   0  -3    0.07    0.32
  -3   0   2    1.74    0.40
   3   0  -2    1.47    0.31
   3   0  -2    1.70    0.41
  -3   0   1    0.05    0.20
  -3   0   1    0.04    0.35
   3   0  -1    0.01    0.24
   3   0  -1   -0.01    0.34
   3   0   0    5.47    0.41
  -3   0   0    5.83    0.60
   3   0   0    5.15    0.42
  -3   0   0    5.04    0.39
   3   0   1    0.04    0.20
  -3   0  -1    0.04    0.18
   3   0   1    0.07    0.20
  -3   0  -2  335.48   13.38
  -3   0  -2  337.42   13.13
   3   0   2  369.65   13.44
  -3   0  -3    0.08    0.36
   3   0   3   -0.04    0.34
  -3   0  -4   22.59    1.11
  -3   0  -4   22.51    1.35
   3   0   4   23.60    1.38
  -3   0  -5    0.01    0.18
  -3   0  -5    0.30    0.38
   3   0   5   -0.20    0.37
  -3   0  -6    2.23    0.47
  -3   0  -6    2.20    0.31
   3   0   6    2.86    0.49
  -3   0  -7    0.03    0.25
  -3   0  -7   -0.16    0.37
  -3   0  -7    0.55    0.39
   3   0   7    0.11    0.32
   3   0   8  143.57    6.10
   3   0   8  134.39    6.14
   3   0   8  155.70    6.13
   3   0   9    0.18    0.32
   3   0   9    0.46    0.35
   3   0   9    0.39    0.38
   3   0  10    0.47    0.36
   3   0  10    0.63    0.41
   3   0  10    0.12    0.40
   3   0  11    0.30    0.39
   3   0  11   -0.57    0.47
   3   0  12    0.24    0.41
   3   0  12    1.95    0.45
   3   0  13    0.29    0.40
   3   0  13    0.81    0.43
   3   0  14    9.13    0.68
   3   0  14    7.96    0.71
   3   0  15   -0.06    0.35
   3   0  15   -0.27    0.38
   3   0  16    0.13    0.30
   3   0  16    0.07    0.38
   3   0  16   -0.22    0.30
   3   0  17   -0.04    0.26
   3   0  17    0.11    0.20
   3   0  17   -0.13    0.29
   3   0  18    0.32    0.14
   3   1 -17   -0.11    0.25
   3  -1 -17    0.08    0.24
  -3   1  17    0.54    0.17
   3   1 -16    0.14    0.33
   3  -1 -16    0.70    0.36
  -3   1  16    0.40    0.31
  -3   1  16    0.21    0.23
  -3  -1  16   -0.26    0.32
   3   1 -15    2.33    0.48
  -3   1  15    3.67    0.47
  -3   1  15    2.39    0.37
  -3  -1  15    2.63    0.37
  -3  -1  15    2.32    0.33
  -3  -1  15    2.55    0.45
  -3  -1  14    0.46    0.31
   3   1 -14    1.84    0.50
  -3   1  14    0.44    0.49
  -3  -1  14    0.73    0.35
  -3  -1  14    0.94    0.43
  -3   1  14    0.70    0.33
  -3   1  13   12.10    0.78
  -3  -1  13    7.63    0.93
  -3  -1  13   14.75    0.89
  -3   1  13   13.55    0.91
  -3  -1  13   12.66    0.84
  -3   1  13   11.66    0.79
  -3   1  13    8.99    0.95
  -3  -1  12   30.89    1.51
  -3   1  12   25.51    1.60
  -3   1  12   28.36    1.45
  -3  -1  12   26.10    1.43
  -3  -1  12   28.48    1.51
  -3   1  12   30.43    1.51
  -3   1  12   27.81    1.42
  -3  -1  11    2.74    0.59
  -3  -1  11    1.70    0.45
  -3   1  11    4.29    0.69
  -3   1  11    2.19    0.42
  -3   1  11    1.92    0.53
  -3  -1  11    1.08    0.60
  -3  -1  11    3.05    0.49
  -3   1  10   20.98    1.15
  -3   1  10   22.37    1.30
  -3  -1  10   20.64    1.13
  -3   1  10   19.53    1.11
   3   1 -10   20.94    1.06
  -3  -1  10   17.24    1.23
  -3  -1  10   21.14    1.16
  -3   1   9   53.16    2.43
   3  -1  -9   54.18    2.39
   3   1  -9   50.30    2.38
  -3  -1   9   54.98    2.45
  -3   1   9   57.21    2.45
  -3  -1   9   54.25    2.45
  -3  -1   9   53.84    2.60
  -3   1   9   53.28    2.57
  -3  -1   8    5.00    0.45
  -3   1   8    5.28    0.44
  -3  -1   8    5.85    0.59
   3   1  -8    4.63    0.40
   3  -1  -8    4.71    0.39
  -3  -1   8    4.65    0.47
   3  -1  -7   99.73    4.72
   3   1  -7   93.90    4.59
   3  -1  -7   94.72    4.60
   3   1  -7   97.25    4.70
  -3   1   7  106.09    4.61
  -3  -1   7  104.60    4.66
  -3   1   7  100.78    4.34
   3  -1  -6    1.11    0.38
   3   1  -6    1.00    0.37
  -3  -1   6    0.76    0.40
   3   1  -6    0.89    0.26
  -3   1   6    0.94    0.38
   3  -1  -6    0.93    0.31
   3  -1  -5    0.18    0.30
   3   1  -5    0.15    0.28
  -3  -1   5    0.12    0.27
   3   1  -5    0.04    0.32
   3   1  -5    0.30    0.27
   3  -1  -5    0.18    0.35
   3  -1  -5    0.24    0.31
   3   1  -4   37.16    1.88
   3  -1  -4   40.37    2.01
   3   1  -4   37.50    1.96
   3   1  -4   37.53    1.89
   3  -1  -4   38.57    1.92
  -3   1   4   36.61    1.93
  -3  -1   4   37.83    1.88
  -3  -1   3  529.68   21.05
  -3   1   3  508.49   21.07
   3   1  -3  495.98   21.05
   3  -1  -3  493.11   21.01
   3   1  -3  512.13   21.04
  -3  -1   2  117.25    4.91
  -3   1   2  108.59    4.82
   3  -1  -2  108.89    4.84
   3   1  -2  111.33    4.80
   3   1  -2  110.04    4.87
  -3   1   2  118.23    4.94
   3   1  -2  110.06    4.92
  -3  -1   1    4.54    0.52
   3   1  -1    4.98    0.45
  -3   1   1    4.63    0.55
  -3   1   1    4.52    0.41
   3   1  -1    5.18    0.54
   3   1  -1    4.49    0.39
  -3  -1   0    5.40    0.60
   3  -1   0    6.35    0.47
   3   1   0    5.39    0.46
  -3   1   0    6.32    0.47
   3  -1   0    5.76    0.44
  -3  -1   0    5.80    0.40
  -3   1   0    5.94    0.62
   3   1   0    5.79    0.40
   3   1   1   27.82    1.16
   3  -1   1   24.02    1.23
  -3  -1  -1   23.04    1.13
   3  -1   1   25.85    1.18
  -3   1  -1   22.80    1.21
   3   1   1   26.04    1.20
   3  -1   2   74.85    3.28
  -3   1  -2   74.21    3.45
  -3  -1  -2   66.47    3.15
   3   1   2   86.31    3.21
   3   1   2   78.73    3.49
   3  -1   2   83.01    3.51
  -3   1  -3    1.24    0.25
  -3   1  -3    1.25    0.43
  -3  -1  -3    0.89    0.15
   3   1   3    0.94    0.38
   3  -1   3    1.00    0.39
  -3   1  -4   57.57    2.75
  -3   1  -4   65.43    2.99
   3   1   4   65.48    3.02
   3  -1   4   68.34    3.03
  -3  -1  -4   62.19    2.67
  -3  -1  -5   63.84    2.93
  -3   1  -5   66.95    3.03
  -3   1  -5   74.46    3.26
   3   1   5   73.51    3.31
   3  -1   5   74.91    3.28
  -3  -1  -6    0.51    0.21
  -3   1  -6    0.48    0.27
   3   1   6    0.07    0.32
  -3  -1  -6    0.13    0.39
  -3   1  -6    0.46    0.39
   3  -1   6    0.65    0.34
  -3  -1  -7   52.77    2.99
   3   1   7   69.55    2.78
  -3   1  -7   59.24    2.92
  -3   1  -7   58.49    2.97
   3  -1   7   66.33    2.78
  -3   1  -7   64.73    3.16
   3  -1   7   63.10    3.06
   3   1   8   40.22    1.88
   3  -1   8   41.82    1.94
   3   1   8   39.88    1.93
   3   1   8   41.03    1.89
   3  -1   8   40.61    1.88
   3   1   9    1.85    0.38
   3  -1   9    2.10    0.38
   3   1   9    2.63    0.42
   3  -1   9    2.43    0.45
   3   1   9    2.58    0.43
   3   1  10    1.78    0.40
   3  -1  10    1.91    0.42
   3   1  10    3.19    0.48
   3   1  10    2.93    0.48
   3  -1  11    9.32    0.72
   3   1  11   10.06    0.76
   3  -1  11   11.20    0.77
   3   1  11    9.20    0.77
   3   1  11    9.46    0.71
   3   1  12    5.63    0.56
   3   1  12    5.77    0.62
   3  -1  12    5.69    0.60
   3   1  12    4.26    0.61
   3  -1  12    4.54    0.55
   3  -1  13    6.35    0.66
   3   1  13    6.42    0.62
   3   1  13    8.05    0.72
   3  -1  13    7.41    0.73
   3  -1  13    6.37    0.63
   3   1  13    7.76    0.67
   3   1  14    0.42    0.39
   3  -1  14    0.75    0.41
   3  -1  14    0.69    0.52
   3  -1  14   -0.07    0.41
   3   1  14    0.65    0.41
   3   1  15    0.86    0.37
   3  -1  15    0.32    0.35
   3  -1  15    0.95    0.46
   3  -1  15   -0.18    0.38
   3   1  15    0.41    0.37
   3   1  16   -0.54    0.31
   3   1  16    0.21    0.28
   3  -1  16    0.01    0.30
   3  -1  16    0.01    0.36
   3  -1  17    0.21    0.28
   3   1  17    0.57    0.19
   3  -1  17    0.38    0.22
   3  -1  17    0.55    0.27
   3   1  18    0.18    0.14
   3   2 -17   -0.19    0.24
   3  -2 -17    0.62    0.26
  -3   2  17    0.31    0.23
  -3   2  17    0.66    0.19
   3   2 -16   -0.14    0.31
   3  -2 -16    0.58    0.36
  -3  -2  16    0.09    0.21
  -3   2  16    0.09    0.26
  -3  -2  16   -0.52    0.31
  -3   2  16    0.53    0.31
   3   2 -15    1.53    0.45
  -3  -2  15    1.57    0.35
  -3   2  15    1.33    0.37
  -3  -2  15    1.24    0.41
   3   2 -14    1.52    0.49
  -3   2  14   -0.07    0.53
  -3  -2  14    1.18    0.39
  -3   2  14    1.42    0.33
  -3  -2  14    0.80    0.29
  -3  -2  14    0.79    0.42
  -3   2  14    1.21    0.51
   3   2 -13    0.94    0.49
  -3   2  13    0.06    0.32
  -3   2  13   -0.14    0.53
  -3   2  13    0.12    0.31
  -3  -2  13   -0.16    0.39
  -3  -2  13   -0.02    0.30
  -3  -2  13    0.72    0.42
  -3   2  13    0.91    0.52
  -3   2  12    2.61    0.67
  -3  -2  12    0.84    0.44
  -3   2  12    1.29    0.40
  -3   2  12    0.45    0.36
  -3  -2  12    2.70    0.49
  -3   2  12    0.80    0.51
  -3   2  11   10.44    0.79
  -3   2  11   12.61    0.98
   3   2 -11   10.19    0.66
  -3  -2  11   10.33    0.76
  -3   2  11   10.21    0.72
  -3  -2  11    9.74    0.82
  -3  -2  11   11.34    0.80
  -3  -2  10    2.32    0.44
  -3  -2  10    2.50    0.46
  -3   2  10    2.06    0.40
   3   2 -10    3.61    0.38
  -3  -2  10    2.56    0.53
  -3   2  10    2.15    0.48
  -3   2  10    3.12    0.67
  -3  -2   9   10.09    0.67
   3   2  -9   10.40    0.62
  -3   2   9    9.13    0.64
  -3  -2   9    9.14    0.69
  -3  -2   8    3.26    0.53
  -3  -2   8    4.30    0.44
  -3   2   8    2.26    0.46
  -3   2   8    5.16    0.44
   3  -2  -8    6.39    0.42
  -3  -2   8    5.18    0.48
   3   2  -8    6.79    0.44
  -3  -2   7   20.03    1.31
  -3   2   7   17.73    1.04
   3   2  -7   19.66    1.25
  -3   2   7   21.19    1.23
  -3  -2   7   16.18    0.93
  -3   2   6   60.35    2.57
  -3  -2   6   60.97    2.69
   3   2  -6   54.56    2.58
  -3  -2   6   52.06    2.35
   3  -2  -6   60.35    2.65
   3   2  -5   19.77    1.27
   3   2  -5   19.47    1.18
   3   2  -5   18.95    1.10
   3  -2  -5   20.24    1.23
  -3  -2   5   19.04    1.09
   3   2  -4    5.54    0.55
  -3   2   4    6.10    0.63
  -3  -2   4    7.12    0.61
   3   2  -4    6.64    0.65
   3  -2  -4    6.50    0.60
   3   2  -4    6.48    0.58
  -3  -2   3  228.66   10.40
   3   2  -3  255.54   10.48
  -3   2   3  249.49   10.50
   3   2  -3  243.99   10.38
   3  -2  -3  252.83   10.44
  -3   2   3  250.90   10.44
   3   2  -3  253.98   10.44
  -3  -2   2  142.74    6.32
   3   2  -2  148.00    6.33
  -3   2   2  152.02    6.40
  -3   2   2  153.48    6.31
   3   2  -2  139.07    6.22
   3   2  -2  151.32    6.37
   3  -2  -1  544.93   22.39
   3   2  -1  562.35   22.40
  -3   2   1  548.17   22.38
   3   2  -1  518.04   22.28
   3   2  -1  528.70   22.48
  -3   2   1  571.46   22.50
  -3   2   0    2.15    0.32
   3  -2   0    2.67    0.34
   3   2   0    2.29    0.33
   3   2   0    1.99    0.42
   3  -2   1  464.52   17.93
  -3   2  -1  465.88   17.90
  -3   2  -1  454.78   18.05
   3   2   1  484.90   17.88
  -3   2  -2    3.93    0.52
   3  -2   2    4.00    0.41
   3   2   2    3.88    0.51
   3  -2   2    3.91    0.26
   3  -2   2    3.28    0.25
   3   2   2    4.51    0.33
  -3  -2  -2    4.33    0.55
   3  -2   2    4.18    0.54
  -3   2  -3   33.16    1.65
  -3   2  -3   32.97    1.48
   3   2   3   32.70    1.69
   3  -2   3   36.53    1.71
  -3  -2  -3   33.70    1.68
  -3   2  -4   28.40    1.44
  -3   2  -4   28.96    1.59
   3   2   4   26.36    1.62
   3  -2   4   31.82    1.66
  -3  -2  -4   30.16    1.64
  -3   2  -5  115.64    4.21
  -3   2  -5  128.61    4.39
   3   2   5  127.68    4.56
   3  -2   5  140.19    4.51
  -3  -2  -6    9.04    0.50
  -3  -2  -6    7.52    0.48
  -3   2  -6   10.15    0.71
   3  -2   6   11.82    0.84
  -3   2  -6   10.67    0.77
   3   2   7   25.51    1.22
  -3   2  -7   24.33    1.41
   3  -2   7   25.01    1.24
   3   2   8   19.83    1.07
   3   2   8   20.10    1.06
   3  -2   8   20.48    1.12
   3  -2   8   21.64    1.08
   3   2   9    9.79    0.70
   3  -2   9   12.33    0.77
   3   2   9   11.13    0.73
   3  -2   9   11.21    0.73
   3   2   9   10.97    0.73
   3   2  10    7.22    0.59
   3   2  10    6.94    0.63
   3  -2  10    6.74    0.66
   3  -2  10    7.71    0.63
   3   2  10    7.36    0.62
   3   2  11    1.07    0.46
   3   2  11    0.55    0.38
   3  -2  11    0.52    0.40
   3  -2  11    0.99    0.47
   3   2  11    0.67    0.45
   3  -2  11    0.99    0.42
   3   2  12    3.57    0.56
   3  -2  12    4.11    0.58
   3  -2  12    3.16    0.50
   3   2  12    3.20    0.48
   3  -2  12    2.99    0.52
   3   2  12    4.09    0.59
   3  -2  13    5.16    0.57
   3   2  13    4.22    0.53
   3  -2  13    5.99    0.65
   3   2  13    4.83    0.62
   3   2  13    5.30    0.61
   3  -2  13    4.03    0.58
   3   2  14   -0.43    0.37
   3  -2  14    0.01    0.40
   3  -2  14   -0.01    0.48
   3   2  14   -0.22    0.45
   3   2  14    0.89    0.41
   3  -2  14   -0.66    0.42
   3   2  15    1.31    0.36
   3  -2  15    1.38    0.41
   3  -2  15    1.68    0.46
   3   2  15    1.50    0.46
   3  -2  15    0.14    0.39
   3   2  15    0.77    0.37
   3   2  16    0.01    0.25
   3  -2  16    0.14    0.31
   3  -2  16   -0.16    0.35
   3   2  16    0.25    0.34
   3   2  16   -0.44    0.29
   3  -2  17    0.34    0.23
   3  -2  17    0.69    0.25
   3  -2  17    0.16    0.23
   3   3 -17    0.02    0.21
  -3   3  17    0.26    0.20
   3  -3 -17    0.35    0.25
  -3   3  17   -0.02    0.22
   3   3 -16    0.03    0.32
  -3   3  16    0.01    0.27
  -3  -3  16    0.28    0.23
  -3   3  16    0.89    0.32
   3   3 -15    0.43    0.41
  -3   3  15   -0.58    0.49
  -3  -3  15    0.50    0.31
  -3   3  15   -0.07    0.32
  -3  -3  15   -0.22    0.39
  -3   3  15    0.01    0.43
   3   3 -14    0.41    0.44
  -3  -3  14    0.66    0.37
  -3   3  14   -0.48    0.53
  -3  -3  14    0.44    0.42
   3   3 -13    3.78    0.60
  -3   3  13    3.34    0.42
  -3  -3  13    3.20    0.49
  -3   3  13    2.95    0.42
  -3  -3  13    3.42    0.54
  -3   3  13    3.60    0.57
  -3   3  13    3.71    0.68
  -3   3  12    8.34    0.66
  -3   3  12   11.42    0.96
   3   3 -12    9.27    0.61
  -3  -3  12    8.95    0.75
  -3  -3  12    8.69    0.75
  -3   3  12    9.00    0.77
  -3   3  12    8.83    0.68
  -3   3  11    5.30    0.80
  -3  -3  11    4.50    0.57
  -3   3  11    4.91    0.52
   3   3 -11    5.34    0.47
  -3  -3  11    6.31    0.61
  -3   3  11    4.35    0.59
  -3  -3  10   21.72    1.16
  -3   3  10   20.22    1.08
  -3  -3  10   18.89    1.11
   3   3 -10   20.98    1.06
  -3  -3  10   20.58    1.12
  -3  -3   9    0.80    0.35
  -3  -3   9    1.06    0.35
  -3   3   9    0.93    0.32
  -3  -3   9   -0.48    0.52
  -3  -3   9    0.41    0.38
  -3   3   9    0.54    0.41
   3   3  -9    0.95    0.29
   3   3  -8    0.44    0.24
   3  -3  -8    0.31    0.21
  -3  -3   8   -0.64    0.44
  -3   3   8    0.30    0.44
  -3  -3   8    0.30    0.29
  -3   3   8    0.27    0.38
  -3   3   8    0.22    0.27
  -3   3   8    0.62    0.26
  -3  -3   8    0.03    0.36
  -3   3   7    0.10    0.37
  -3   3   7   -0.04    0.23
  -3   3   7    0.04    0.30
  -3  -3   7    0.19    0.24
   3   3  -7    0.15    0.20
  -3  -3   7   -0.76    0.39
   3  -3  -6    9.25    0.81
  -3  -3   6   10.45    0.89
   3   3  -6    9.84    0.82
  -3   3   6   10.46    0.76
  -3  -3   5    1.20    0.35
   3   3  -5    1.01    0.31
   3  -3  -5    1.44    0.45
   3  -3  -5    1.48    0.40
   3   3  -5    1.12    0.35
   3  -3  -4   16.99    1.08
   3   3  -4   17.56    1.11
   3  -3  -4   16.38    1.12
   3   3  -4   16.11    1.01
  -3  -3   4   17.78    1.04
  -3   3   4   18.05    1.09
   3   3  -4   15.15    1.00
  -3  -3   3  131.03    6.25
   3   3  -3  149.24    6.35
  -3   3   3  144.00    6.40
   3  -3  -3  148.34    6.38
  -3   3   3  149.98    6.32
   3   3  -3  147.31    6.24
   3   3  -3  151.52    6.31
   3   3  -2  289.67   12.05
   3  -3  -2  295.32   12.14
  -3   3   2  288.91   12.04
   3   3  -2  278.83   11.92
   3   3  -2  295.52   12.09
  -3   3   2  287.60   12.15
   3  -3  -2  279.61   12.04
  -3   3   1  109.59    4.80
   3  -3  -1  102.12    4.68
   3  -3  -1  111.54    4.81
   3   3  -1   99.80    4.55
  -3  -3   1  108.88    4.69
  -3   3   1  111.47    4.70
   3   3  -1  114.26    4.81
  -3  -3   1  111.33    4.77
   3   3  -1  108.43    4.70
   3  -3   0  697.66   27.58
   3   3   0  684.90   27.72
  -3  -3   0  699.69   27.55
  -3   3   0  729.18   27.58
   3   3   0  741.31   27.59
  -3  -3   0  711.92   27.71
   3  -3   1  169.16    6.91
  -3   3  -1  163.35    6.88
  -3  -3  -1  162.96    6.83
   3  -3   1  147.57    6.78
   3   3   1  165.65    6.85
  -3  -3  -1  163.06    7.03
  -3   3  -1  173.38    7.03
   3  -3   2   77.45    3.37
  -3  -3  -2   79.00    3.44
   3   3   2   73.00    3.44
   3   3   2   76.83    3.68
   3  -3   2   85.04    3.57
  -3   3  -2   83.48    3.66
  -3   3  -2   86.94    3.54
   3   3   3  170.67    7.42
  -3   3  -3  192.51    7.56
   3   3   3  184.68    7.77
  -3  -3  -3  154.71    7.39
  -3  -3  -3  198.31    7.79
   3  -3   3  210.69    7.79
  -3   3  -3  196.31    7.71
  -3   3  -4   13.17    0.83
  -3  -3  -4   12.30    0.66
  -3  -3  -4   13.05    0.99
   3  -3   4   14.77    0.98
   3   3   4   12.26    0.98
  -3   3  -4   14.39    0.95
  -3   3  -5   18.83    1.00
  -3   3  -5   18.37    0.93
   3  -3   5   20.26    1.08
  -3  -3  -5   19.42    1.13
  -3   3  -6   21.20    1.25
  -3   3  -6   20.39    1.25
  -3   3  -6   21.47    1.36
   3  -3   6   23.89    1.35
  -3  -3  -6   20.26    1.36
   3   3   7    3.31    0.36
   3  -3   7    3.02    0.39
   3   3   7    3.12    0.36
   3  -3   7    2.38    0.34
  -3   3  -7    2.50    0.46
   3   3   8   -0.09    0.29
   3  -3   8    0.20    0.30
   3   3   8    0.17    0.29
   3  -3   8    0.13    0.35
   3  -3   8    0.15    0.28
   3   3   9   23.49    1.22
   3  -3   9   23.29    1.23
   3  -3   9   26.73    1.29
   3  -3   9   24.03    1.29
   3  -3   9   23.17    1.26
   3   3   9   22.91    1.22
   3   3   9   25.47    1.25
   3   3  10    2.59    0.44
   3  -3  10    2.90    0.51
   3   3  10    2.82    0.47
   3  -3  10    2.94    0.48
   3   3  10    3.28    0.49
   3   3  11    2.94    0.47
  -3   3 -11    2.25    0.37
   3   3  11    3.44    0.52
   3  -3  11    3.29    0.55
   3  -3  11    2.73    0.50
   3   3  11    3.29    0.51
   3  -3  12   12.17    0.83
   3   3  12   10.92    0.79
   3  -3  12   13.01    0.89
   3   3  12   12.58    0.85
   3  -3  12   10.31    0.85
   3   3  12   11.09    0.84
   3   3  13    0.10    0.46
   3  -3  13    0.13    0.48
   3   3  13   -0.06    0.36
  -3   3 -13    0.10    0.26
   3  -3  13   -0.18    0.42
   3  -3  13   -0.13    0.43
   3   3  13   -0.51    0.48
   3   3  14    1.24    0.38
   3  -3  14    1.03    0.42
   3   3  14    1.61    0.49
   3  -3  14    1.82    0.48
   3  -3  14    0.23    0.42
   3  -3  15   -0.04    0.34
   3   3  15    0.17    0.40
   3  -3  15    0.27    0.41
   3   3  15    0.16    0.33
   3   3  15    0.11    0.30
   3   3  16    0.28    0.24
   3  -3  16   -0.08    0.30
   3   3  16    0.18    0.35
   3  -3  16   -0.19    0.34
   3   3  16   -0.27    0.28
   3  -3  17    0.13    0.22
   3   3  17    0.16    0.24
   3  -3  17    0.17    0.20
   3  -3  17    0.39    0.23
   3   3  17    0.11    0.27
   3   4 -17    0.27    0.19
   3  -4 -17    0.27    0.23
  -3   4  17    0.43    0.20
  -3   4  17   -0.06    0.20
   3   4 -16   -0.38    0.31
  -3  -4  16    0.17    0.23
  -3   4  16    0.05    0.27
   3   4 -15    0.08    0.36
  -3  -4  15    0.14    0.25
  -3   4  15   -0.87    0.51
  -3   4  15   -0.10    0.34
  -3  -4  15   -0.52    0.37
  -3   4  15    0.39    0.43
  -3  -4  15    0.26    0.31
   3   4 -14    0.16    0.44
  -3   4  14    0.59    0.53
  -3  -4  14    0.66    0.37
  -3  -4  14   -0.16    0.40
  -3   4  14    1.03    0.49
   3   4 -13    0.99    0.48
  -3   4  13    1.36    0.34
  -3  -4  13    0.72    0.44
  -3   4  13    1.33    0.50
  -3  -4  13    1.51    0.44
   3   4 -12    0.36    0.48
  -3   4  12    1.42    0.67
  -3  -4  12   -0.24    0.39
  -3   4  12   -0.17    0.30
  -3   4  12   -0.11    0.33
  -3  -4  12    0.03    0.40
  -3   4  12   -0.59    0.49
   3   4 -12   -0.07    0.26
  -3  -4  11   25.33    1.38
  -3   4  11   25.37    1.30
   3   4 -11   24.98    1.28
  -3  -4  11   23.34    1.35
  -3   4  11   25.95    1.52
  -3  -4  10    3.96    0.51
  -3   4  10    4.41    0.47
  -3  -4  10    4.08    0.51
   3   4 -10    3.45    0.42
  -3   4   9    7.36    0.54
  -3  -4   9    6.46    0.58
  -3   4   9    6.95    0.55
   3   4  -9    7.37    0.54
  -3  -4   9    8.13    0.61
  -3  -4   8    4.57    0.47
  -3  -4   8    5.13    0.49
   3   4  -8    6.44    0.47
  -3   4   8    4.76    0.43
  -3   4   8    4.84    0.45
  -3  -4   8    5.41    0.48
  -3   4   8    3.99    0.55
  -3   4   8    4.73    0.60
  -3  -4   7    2.92    0.36
  -3   4   7    3.08    0.47
  -3   4   7    2.72    0.34
   3   4  -7    2.63    0.32
  -3   4   7    2.43    0.45
   3   4  -6    8.02    0.80
   3  -4  -6    7.14    0.76
  -3   4   6    8.94    1.02
  -3  -4   6    8.55    0.81
   3   4  -6    6.52    0.69
  -3   4   6    8.57    0.64
   3   4  -5    5.28    0.57
  -3  -4   5    5.17    0.53
   3  -4  -5    4.43    0.61
   3   4  -4   21.67    1.39
  -3  -4   4   23.68    1.30
   3  -4  -4   25.87    1.48
   3   4  -4   23.27    1.31
   3   4  -4   22.78    1.30
   3  -4  -3    4.61    0.65
  -3   4   3    4.04    0.50
   3   4  -3    3.70    0.49
   3   4  -3    3.19    0.48
   3   4  -3    3.58    0.42
   3  -4  -3    3.62    0.48
   3  -4  -2   31.33    1.62
  -3   4   2   30.03    1.71
  -3  -4   2   29.35    1.60
  -3   4   2   31.80    1.61
   3   4  -2   28.59    1.46
  -3  -4   2   29.61    1.62
   3   4  -2   30.15    1.64
   3   4  -2   29.90    1.61
   3  -4  -2   34.27    1.76
  -3   4   1    1.01    0.32
   3   4  -1    0.94    0.23
   3  -4  -1    0.73    0.31
  -3   4   1    1.04    0.40
   3   4  -1    0.67    0.29
   3   4  -1    1.36    0.40
  -3  -4   1    0.69    0.30
  -3  -4   1    1.41    0.38
   3   4   0   11.44    0.64
   3  -4   0   14.84    0.90
   3  -4   0   14.56    1.01
   3  -4   0   16.75    0.87
  -3   4   0   14.44    0.89
  -3  -4   0   14.85    0.87
   3   4   0   15.24    0.89
   3   4   0   14.36    1.01
  -3  -4   0   14.60    0.98
   3  -4   1  270.20   11.56
  -3  -4  -1  272.78   11.59
   3  -4   1  272.72   11.46
   3  -4   1  267.84   11.34
  -3   4  -1  281.34   11.56
   3   4   1  289.38   11.45
  -3  -4  -1  260.31   11.37
   3  -4   2   10.36    0.75
  -3  -4  -2   10.57    0.67
  -3   4  -2   10.00    0.80
   3   4   2   10.40    0.68
   3  -4   2    9.93    0.60
   3   4   2    8.16    0.79
  -3   4  -2   10.14    0.71
  -3   4  -3  510.93   20.09
  -3  -4  -3  495.18   19.97
   3   4   3  483.10   20.31
  -3   4  -3  535.57   20.22
   3   4   3  482.37   19.99
  -3  -4  -3  510.54   20.31
   3  -4   3  449.97   19.86
  -3   4  -4   56.54    2.65
  -3  -4  -4   52.58    2.48
  -3  -4  -4   55.02    2.84
  -3   4  -4   58.22    2.73
   3  -4   4   63.03    2.81
  -3  -4  -5   35.05    1.73
  -3   4  -5   38.63    1.94
  -3   4  -5   40.59    2.01
  -3  -4  -5   37.93    2.12
  -3   4  -6    0.40    0.31
  -3   4  -6    0.75    0.32
  -3   4  -6    1.02    0.41
   3  -4   6    0.50    0.36
  -3  -4  -6    0.75    0.40
  -3   4  -7    7.88    0.74
   3   4   7    8.05    0.54
  -3  -4  -7    6.65    1.14
   3   4   7    7.99    0.53
   3  -4   7    7.78    0.56
   3  -4   7    7.88    0.58
  -3  -4  -7    6.28    0.76
   3   4   8    9.41    0.64
   3  -4   8    9.73    0.66
   3  -4   8   11.78    0.70
   3   4   8   10.02    0.66
   3  -4   8    8.88    0.66
  -3   4  -8    9.36    0.61
   3  -4   9    2.35    0.43
   3  -4   9    2.73    0.45
   3   4   9    1.86    0.38
  -3   4  -9    1.66    0.33
   3  -4   9    2.48    0.41
   3   4   9    2.47    0.40
   3  -4   9    1.29    0.39
   3   4   9    2.22    0.40
   3   4  10   10.28    0.73
   3  -4  10   12.08    0.77
   3  -4  10   11.74    0.81
   3   4  10   10.82    0.75
   3  -4  10   10.06    0.78
   3   4  10   10.07    0.74
  -3   4 -10    9.19    0.66
   3   4  11    3.75    0.49
   3  -4  11    4.38    0.57
   3   4  11    4.21    0.53
   3  -4  11    3.01    0.52
   3   4  11    4.08    0.54
  -3   4 -11    3.45    0.42
   3   4  12    0.44    0.38
  -3   4 -12    0.29    0.30
   3  -4  12    0.62    0.47
   3   4  12    0.36    0.43
   3  -4  12   -0.10    0.46
   3   4  12    0.35    0.47
   3   4  13    2.88    0.45
  -3   4 -13    1.75    0.34
   3  -4  13    2.87    0.56
   3   4  13    3.05    0.52
   3  -4  13    1.66    0.49
   3   4  13    2.12    0.50
   3   4  14    0.53    0.34
  -3   4 -14    0.53    0.26
   3  -4  14    0.49    0.41
   3   4  14    1.20    0.46
   3  -4  14    0.56    0.48
   3   4  14    1.90    0.42
   3   4  15    0.27    0.28
   3  -4  15   -0.39    0.37
   3  -4  15   -0.21    0.40
   3   4  15    0.15    0.38
   3   4  15    0.83    0.33
   3  -4  16   -0.14    0.30
   3  -4  16    0.02    0.25
   3  -4  16    0.53    0.30
   3   4  16    0.03    0.34
   3   4  16   -0.37    0.26
   3  -4  17    0.11    0.21
   3   4  17   -0.05    0.21
   3  -4  17    0.06    0.15
   3  -4  17   -0.04    0.19
   3   4  17   -0.01    0.24
   3   5 -17    0.02    0.16
   3  -5 -17    0.22    0.21
  -3   5  17    0.31    0.20
  -3   5  17    0.19    0.18
   3   5 -16    0.44    0.27
  -3   5  16    0.52    0.29
  -3  -5  16    0.40    0.24
   3   5 -15   -0.22    0.35
  -3   5  15    0.27    0.42
  -3  -5  15    0.03    0.30
  -3   5  15   -0.64    0.45
   3   5 -14    0.03    0.39
  -3   5  14    0.88    0.56
  -3  -5  14    0.05    0.33
  -3  -5  14   -0.76    0.42
  -3   5  14    0.26    0.47
   3   5 -13    0.01    0.42
  -3  -5  13    0.24    0.38
  -3   5  13    0.40    0.31
  -3  -5  13   -0.14    0.43
   3   5 -13    0.26    0.26
  -3   5  13    0.34    0.49
   3   5 -12    0.19    0.45
  -3  -5  12   -0.22    0.41
  -3   5  12    0.36    0.32
  -3   5  12   -0.24    0.47
  -3  -5  12   -0.34    0.44
  -3   5  12    1.18    0.70
   3   5 -12    0.26    0.27
  -3   5  11   -0.53    0.45
  -3   5  11    0.04    0.32
  -3  -5  11   -0.14    0.41
   3   5 -11    0.17    0.30
  -3  -5  11   -0.15    0.40
  -3  -5  10    0.93    0.40
  -3  -5  10    1.44    0.42
  -3   5  10    1.12    0.35
  -3   5  10    0.59    0.46
   3   5 -10    1.00    0.33
  -3   5   9    5.25    0.69
  -3  -5   9    5.08    0.52
   3   5  -9    5.36    0.48
  -3   5   9    4.43    0.45
  -3  -5   9    4.99    0.52
  -3   5   9    3.99    0.60
  -3   5   9    5.09    0.47
   3   5  -8    0.54    0.35
  -3   5   8    0.02    0.28
  -3  -5   8    0.17    0.29
  -3   5   8    0.19    0.28
  -3  -5   8    0.04    0.30
  -3   5   8    0.12    0.46
  -3   5   8    0.49    0.44
   3   5  -8   -0.03    0.25
  -3   5   8    0.03    0.26
  -3   5   7   15.56    0.85
  -3   5   7   16.97    0.87
  -3   5   7   14.41    0.96
  -3   5   7   14.95    0.96
   3   5  -7   18.38    0.89
  -3  -5   7   14.82    0.89
  -3  -5   7   16.59    0.91
  -3   5   7   15.19    0.83
   3   5  -7   16.26    0.94
   3   5  -6    1.56    0.33
  -3  -5   6    1.22    0.29
   3   5  -6    1.64    0.40
  -3   5   6    0.99    0.27
   3  -5  -6    0.98    0.47
  -3   5   6    1.47    0.34
  -3   5   6    1.13    0.73
  -3   5   6    1.01    0.38
   3   5  -6    1.44    0.27
   3  -5  -5   29.33    1.67
   3   5  -5   24.58    1.48
  -3  -5   5   24.96    1.40
  -3  -5   5   29.09    1.63
  -3   5   5   27.01    1.35
  -3  -5   5   23.96    1.66
  -3   5   5   28.90    1.60
   3   5  -4  211.51    9.47
   3   5  -4  221.70    9.64
   3  -5  -3   13.26    1.01
  -3  -5   3   12.00    0.90
   3   5  -3   11.16    0.76
  -3  -5   3   11.02    0.84
   3   5  -3   12.07    0.92
   3  -5  -3   11.74    0.88
   3  -5  -2   53.36    2.52
  -3  -5   2   52.22    2.53
  -3   5   2   57.46    2.55
   3   5  -2   50.81    2.54
   3   5  -2   47.49    2.34
  -3  -5   2   49.72    2.52
   3  -5  -2   55.07    2.66
   3  -5  -1    6.33    0.59
  -3   5   1    7.11    0.61
   3  -5  -1    7.20    0.60
   3   5  -1    6.27    0.44
  -3  -5   1    6.75    0.62
   3   5  -1    6.82    0.63
  -3  -5   1    6.27    0.65
   3  -5   0   11.69    0.72
   3   5   0    8.68    0.49
  -3  -5   0   11.93    0.78
   3   5   0    8.26    0.48
  -3   5   0   11.79    0.77
   3  -5   0   12.28    0.91
   3  -5   0   11.41    0.79
   3   5   0   10.02    0.74
  -3  -5   0   11.88    0.88
  -3   5  -1   48.57    2.36
   3  -5   1   48.60    2.38
   3  -5   1   46.51    2.25
  -3  -5  -1   43.37    2.17
  -3  -5  -1   41.64    2.32
   3  -5   1   44.88    2.13
   3   5   1   46.87    2.23
   3  -5   2  693.35   28.18
  -3  -5  -2  675.59   27.97
   3  -5   2  684.93   27.93
   3   5   2  643.20   27.99
   3  -5   2  682.76   28.08
  -3   5  -2  694.09   28.17
  -3   5  -2  688.13   28.04
  -3   5  -3   16.03    1.04
  -3  -5  -3   17.30    0.97
   3   5   3   16.91    1.00
  -3  -5  -3   15.93    1.21
   3  -5   3   16.56    0.89
  -3   5  -3   17.72    1.14
  -3  -5  -4  194.10    7.56
  -3   5  -4  194.65    7.72
  -3   5  -4  202.80    7.81
  -3  -5  -4  187.51    7.94
  -3  -5  -5   33.33    1.70
  -3   5  -5   35.00    1.88
  -3   5  -5   37.46    1.96
  -3  -5  -5   33.93    2.06
  -3   5  -6    0.88    0.36
   3  -5   6    0.46    0.29
  -3  -5  -6    0.48    0.65
  -3  -5  -6    0.54    0.40
   3   5   7    0.31    0.29
  -3   5  -7    0.44    0.24
  -3  -5  -7    1.19    0.79
   3   5   7    0.47    0.27
   3  -5   7    0.49    0.33
   3  -5   7    0.64    0.26
   3  -5   7   -0.23    0.30
   3   5   8    0.48    0.32
   3  -5   8    0.13    0.31
   3  -5   8    0.40    0.35
  -3   5  -8    0.09    0.26
   3  -5   8    0.57    0.27
   3   5   8    0.12    0.29
   3  -5   8   -0.03    0.34
   3   5   9   56.78    2.58
   3  -5   9   62.48    2.62
   3  -5   9   63.71    2.62
   3  -5   9   53.13    2.64
   3  -5   9   62.96    2.64
   3   5   9   54.54    2.59
  -3   5  -9   51.53    2.55
  -3   5 -10    0.19    0.31
   3  -5  10    0.52    0.40
   3  -5  10    0.47    0.45
   3  -5  10   -0.71    0.45
   3   5  10   -0.06    0.40
   3   5  10    0.30    0.39
   3   5  10    0.14    0.35
   3   5  11    9.10    0.66
   3  -5  11    9.74    0.71
   3   5  11    8.75    0.70
   3   5  11    9.14    0.71
   3  -5  11    7.56    0.73
  -3   5 -11    7.42    0.63
   3  -5  11   10.54    0.77
   3   5  12    0.13    0.35
  -3   5 -12   -0.07    0.32
   3  -5  12    0.11    0.45
   3   5  12    0.20    0.42
   3  -5  12   -0.96    0.49
   3   5  12    0.08    0.43
   3   5  13    1.27    0.37
  -3   5 -13    0.72    0.31
   3  -5  13    0.71    0.46
   3   5  13    0.94    0.44
   3   5  13    1.34    0.47
   3   5  14    0.44    0.31
  -3   5 -14   -0.09    0.25
   3  -5  14   -0.45    0.42
   3   5  14   -0.10    0.41
   3   5  14    0.19    0.40
   3   5  15    0.24    0.24
   3  -5  15   -0.12    0.36
   3  -5  15    0.30    0.34
   3   5  15    0.26    0.36
   3   5  15    0.62    0.31
   3  -5  16    0.18    0.27
   3  -5  16    0.08    0.22
   3  -5  16    0.20    0.26
   3   5  16   -0.04    0.31
   3   5  16   -0.22    0.22
   3  -5  17    0.15    0.19
   3  -5  17   -0.26    0.14
   3   5  17    0.06    0.21
   3   5  17    0.24    0.19
   3   6 -17   -0.11    0.13
   3  -6 -17    0.29    0.18
   3   6 -17    0.07    0.14
  -3   6  17    0.30    0.18
  -3   6  17   -0.08    0.15
   3   6 -16    0.15    0.23
  -3  -6  16   -0.05    0.17
  -3  -6  16   -0.22    0.23
  -3   6  16    0.74    0.28
  -3   6  16    0.01    0.27
   3   6 -15   -0.39    0.35
  -3   6  15   -0.11    0.42
  -3   6  15    0.40    0.41
  -3  -6  15   -0.15    0.29
   3   6 -14    0.06    0.39
  -3   6  14    2.05    0.58
  -3  -6  14    0.96    0.38
  -3   6  14    1.22    0.47
  -3   6  13    6.12    0.82
  -3  -6  13    6.60    0.62
   3   6 -13    5.67    0.46
  -3   6  13    5.36    0.64
   3   6 -13    5.39    0.63
   3   6 -12   14.58    0.84
  -3   6  12   14.11    0.85
  -3  -6  12   15.22    0.96
  -3   6  12   13.71    1.12
  -3  -6  12   11.56    0.91
   3   6 -12   15.17    1.03
  -3  -6  11   -0.01    0.42
  -3   6  11    0.09    0.32
  -3  -6  11   -0.46    0.44
   3   6 -11    0.24    0.30
  -3   6  11    0.21    0.44
  -3   6  10    3.85    0.64
  -3   6  10    5.30    0.51
   3   6 -10    5.00    0.51
  -3  -6  10    6.43    0.60
  -3   6  10    5.71    0.53
  -3  -6  10    4.47    0.57
  -3   6   9   -0.23    0.52
  -3   6   9    0.26    0.32
  -3   6   9   -0.21    0.31
  -3  -6   9   -0.51    0.40
   3   6  -9    0.08    0.30
  -3   6   9    0.46    0.49
  -3   6   8    0.49    0.28
   3   6  -8    0.59    0.37
  -3   6   8    0.16    0.47
  -3   6   8    0.41    0.29
  -3  -6   8    0.34    0.32
   3   6  -8    0.76    0.31
  -3   6   8    0.85    0.45
  -3  -6   7   23.59    1.27
   3   6  -7   26.68    1.23
  -3   6   7   27.17    1.33
  -3   6   7   24.24    1.23
   3  -6  -7   24.64    1.20
   3   6  -7   31.52    1.29
  -3   6   7   24.04    1.21
  -3  -6   7   18.93    1.23
  -3   6   7   23.67    1.33
  -3   6   7   26.33    1.24
   3   6  -7   26.18    1.33
  -3   6   6   38.53    2.39
  -3   6   6   32.40    1.54
  -3  -6   6   28.87    1.51
   3  -6  -6   29.12    1.88
   3   6  -6   35.37    1.51
  -3   6   6   29.65    1.45
   3   6  -6   35.35    1.51
  -3   6   6   31.94    1.49
  -3   6   6   29.09    1.56
  -3   6   6   30.97    1.48
   3   6  -6   30.57    1.55
   3  -6  -5    2.64    0.51
  -3  -6   5    2.87    0.54
  -3   6   5    3.23    0.54
   3   6  -5    1.90    0.41
  -3   6   5    2.67    0.89
  -3   6   5    3.46    0.46
   3  -6  -5    1.83    0.56
  -3  -6   4   38.06    2.45
   3  -6  -4   36.25    2.22
  -3  -6   4   45.31    2.33
  -3   6   4   48.29    2.31
   3  -6  -4   46.51    2.40
   3   6  -4   43.89    2.31
  -3  -6   3   49.95    2.91
   3  -6  -3   47.42    2.54
  -3  -6   3   52.91    2.59
   3   6  -3   49.59    2.57
  -3  -6   3   47.65    2.48
   3  -6  -2    7.53    0.70
  -3  -6   2    9.00    0.76
   3   6  -2    7.20    0.56
   3  -6  -2    8.19    0.73
   3   6  -2    8.68    0.76
  -3  -6   2    7.56    0.72
   3  -6  -1   82.54    3.65
   3  -6  -1   84.97    3.70
  -3  -6   1   84.03    3.68
  -3  -6   1   80.31    3.74
  -3   6   1   90.34    3.71
   3   6  -1   72.69    3.41
   3   6  -1   81.91    3.69
   3   6  -1   73.36    3.40
   3  -6   0  410.85   13.24
  -3   6   0  426.47   13.24
   3  -6   0  419.58   13.43
   3  -6   0  403.73   13.15
   3   6   0  407.47   13.26
  -3  -6   0  374.17   13.32
  -3  -6   0  376.77   13.15
   3  -6   1  115.62    5.02
  -3  -6  -1  107.79    4.81
   3  -6   1  114.30    4.90
   3  -6   1  109.35    4.76
   3   6   1  104.42    4.83
  -3  -6  -1   99.99    4.95
  -3  -6  -2   38.51    1.96
   3  -6   2   38.99    2.05
   3   6   2   39.31    2.01
   3  -6   2   38.94    1.90
   3  -6   2   39.38    2.16
  -3   6  -2   41.86    2.05
   3  -6   3  122.12    5.16
  -3   6  -3  119.69    5.03
  -3  -6  -3  110.91    4.91
   3   6   3  109.04    4.95
  -3  -6  -3  107.02    5.19
   3  -6   3  106.71    4.82
  -3  -6  -4   29.99    1.58
  -3   6  -4   33.92    1.74
   3  -6   4   28.54    1.47
  -3   6  -4   33.81    1.74
  -3  -6  -4   30.38    1.89
  -3   6  -5   56.32    2.70
  -3   6  -5   53.24    2.65
  -3  -6  -5   53.74    3.29
  -3  -6  -5   48.70    2.82
   3  -6   5   61.83    2.78
  -3  -6  -5   47.71    2.45
   3   6   6   33.54    1.63
   3  -6   6   34.69    1.67
   3   6   6   34.53    1.67
  -3   6  -6   33.42    1.63
   3  -6   7    1.36    0.37
   3   6   7    1.51    0.33
  -3   6  -7    0.99    0.30
   3   6   7    0.97    0.29
   3  -6   7    1.79    0.32
   3   6   7    1.36    0.32
   3   6   8    3.25    0.40
   3   6   8    3.17    0.41
  -3   6  -8    2.67    0.38
   3  -6   8    2.91    0.45
   3   6   9    4.59    0.47
   3  -6   9    4.75    0.51
   3  -6   9    4.81    0.48
   3  -6   9    4.67    0.55
   3   6   9    4.43    0.49
  -3   6  -9    4.47    0.46
   3   6  10   26.15    1.34
   3  -6  10   28.16    1.40
   3  -6  10   30.92    1.40
   3  -6  10   31.56    1.47
   3   6  10   23.44    1.35
   3  -6  10   25.85    1.40
  -3   6 -10   22.92    1.34
   3   6  11    1.19    0.38
   3   6  11    1.11    0.42
  -3   6 -11    0.60    0.36
   3  -6  11    1.06    0.44
   3  -6  11    0.99    0.33
   3  -6  11    0.94    0.47
   3   6  11    0.72    0.43
   3   6  12    3.30    0.44
  -3   6 -12    2.35    0.42
   3  -6  12    3.43    0.52
   3  -6  12    3.40    0.54
   3   6  12    3.72    0.53
   3   6  12    3.10    0.51
   3   6  13    0.79    0.34
  -3   6 -13    0.15    0.30
   3  -6  13    0.55    0.45
   3  -6  13    0.85    0.45
   3   6  13    1.05    0.42
   3   6  13    1.00    0.47
   3   6  14    0.66    0.28
  -3   6 -14    0.23    0.27
   3  -6  14    0.51    0.38
   3   6  14    0.35    0.38
   3   6  14    0.16    0.40
  -3   6 -15   -0.01    0.18
   3   6  15    0.37    0.35
   3  -6  15    0.31    0.31
   3   6  15    0.72    0.28
   3  -6  15    0.13    0.25
   3  -6  16   -0.14    0.22
   3  -6  16    0.11    0.28
   3   6  16    0.09    0.28
   3  -6  17   -0.04    0.17
   3   6  17    0.11    0.13
   3   6  17    0.02    0.17
   3  -7 -17    0.34    0.14
  -3   7  17    0.12    0.14
   3   7 -17    0.05    0.10
   3   7 -16    0.06    0.22
   3   7 -16   -0.01    0.21
  -3  -7  16    0.23    0.17
  -3  -7  16    0.09    0.21
  -3   7  16   -0.24    0.26
  -3   7  16    0.34    0.28
   3   7 -15    0.13    0.28
  -3   7  15   -0.07    0.40
  -3  -7  15   -0.12    0.28
  -3   7  15    0.58    0.39
   3   7 -14    0.10    0.38
  -3  -7  14    0.73    0.35
  -3   7  14    0.78    0.45
   3   7 -13    0.60    0.44
  -3  -7  13    0.84    0.40
   3   7 -13    0.92    0.28
  -3   7  13    0.74    0.47
   3   7 -12    1.45    0.51
  -3   7  12    1.82    0.36
  -3  -7  12    2.15    0.46
   3   7 -12    2.33    0.36
   3   7 -11   -0.52    0.48
  -3   7  11    0.11    0.32
  -3  -7  11   -0.37    0.40
   3   7 -11   -0.18    0.30
  -3   7  11    0.04    0.45
  -3   7  10    0.45    0.56
  -3   7  10    0.60    0.34
  -3   7  10    0.79    0.38
  -3  -7  10   -0.49    0.45
   3   7 -10    0.97    0.34
  -3   7  10    1.09    0.51
  -3   7   9   -0.52    0.54
  -3   7   9   -0.04    0.32
  -3   7   9    0.40    0.31
  -3  -7   9   -0.52    0.42
   3   7  -9   -0.01    0.31
  -3   7   9    0.90    0.49
  -3   7   9    0.31    0.32
   3   7  -8    3.08    0.49
  -3   7   8    2.40    0.53
  -3  -7   8    3.35    0.46
   3   7  -8    4.24    0.40
  -3   7   8    3.35    0.42
   3   7  -8    3.96    0.43
  -3   7   8    3.20    0.40
  -3   7   8    3.32    0.42
  -3   7   8    3.86    0.60
  -3   7   7    4.97    0.44
  -3   7   7    4.20    0.43
  -3  -7   7    3.95    0.47
  -3   7   7    4.81    0.52
   3   7  -7    6.29    0.48
  -3   7   7    3.95    0.41
   3   7  -7    5.50    0.46
  -3   7   7    4.73    0.60
   3   7  -7    4.07    0.51
  -3   7   6    4.60    0.47
  -3   7   6    5.03    0.42
  -3  -7   6    3.82    0.43
   3   7  -6    6.04    0.45
   3   7  -6    6.18    0.46
  -3   7   6    3.97    0.40
  -3   7   6    4.33    0.56
   3   7  -6    4.24    0.48
  -3   7   5    2.04    0.29
   3   7  -5    2.39    0.37
  -3   7   5    3.12    0.38
  -3  -7   5    2.75    0.34
   3   7  -5    2.45    0.32
  -3   7   5    2.45    0.89
   3  -7  -5    1.80    0.60
   3  -7  -4  218.22    9.16
  -3   7   4  234.61    9.79
  -3  -7   4  190.19    9.33
   3  -7  -4  224.52    9.31
  -3  -7   4  223.50    9.15
   3   7  -4  214.70    9.21
  -3   7   4  248.54    9.24
   3  -7  -4  187.51    9.14
  -3  -7   4  185.01    8.97
  -3  -7   4  199.39    9.15
  -3  -7   3   -0.46    0.68
   3  -7  -3    0.11    0.49
  -3   7   3    0.11    0.33
   3   7  -3    0.37    0.34
   3  -7  -3    0.05    0.30
  -3  -7   3    0.21    0.40
  -3  -7   3    0.25    0.35
   3  -7  -2    4.26    0.70
  -3  -7   2    3.28    0.93
   3   7  -2    4.20    0.43
   3  -7  -2    4.63    0.55
   3   7  -2    4.06    0.58
  -3  -7   2    3.66    0.57
  -3  -7   2    5.10    0.62
   3   7  -1    3.20    0.34
  -3  -7   1    3.40    0.96
   3  -7  -1    3.29    0.49
   3   7  -1    4.11    0.55
  -3  -7   1    3.05    0.51
  -3  -7   1    3.43    0.57
   3  -7  -1    3.05    0.51
   3   7   0   13.60    0.73
   3  -7   0   18.62    1.06
   3  -7   0   20.00    1.15
  -3  -7   0   18.87    1.10
  -3  -7   0   16.85    1.60
  -3  -7   0   17.24    1.19
   3  -7   0   21.82    1.31
  -3   7   0   20.36    1.14
   3   7   0   19.58    1.16
  -3  -7  -1   11.65    0.88
  -3  -7  -1   11.78    1.39
   3   7   1   10.93    0.88
   3  -7   1   13.73    1.09
   3  -7   1   11.43    0.83
  -3  -7  -1   10.53    0.99
   3  -7   1   12.33    0.94
   3  -7   2    0.51    0.50
   3   7   2    0.40    0.33
  -3   7  -2    0.26    0.28
   3  -7   2    0.29    0.26
  -3  -7  -2    0.02    0.29
  -3  -7  -2    0.20    0.44
  -3   7  -3    1.24    0.38
   3  -7   3    1.75    0.56
   3   7   3    0.74    0.34
   3  -7   3    1.13    0.31
  -3  -7  -3    1.30    0.93
  -3   7  -3    1.21    0.39
  -3  -7  -3    0.84    0.34
  -3  -7  -3    0.98    0.52
  -3  -7  -4   31.87    1.83
  -3   7  -4   36.39    1.97
  -3  -7  -4   33.13    2.15
   3  -7   4   38.60    1.72
  -3  -7  -4   37.85    2.61
  -3   7  -4   36.77    1.94
   3   7   5   31.49    1.56
   3  -7   5   34.11    1.65
   3  -7   5   37.60    1.64
   3  -7   5   34.46    1.60
   3   7   5   32.15    1.62
  -3   7  -5   35.74    1.58
   3   7   6   11.04    0.67
   3  -7   6   10.06    0.73
   3   7   6   10.49    0.67
   3  -7   6   12.10    0.71
   3  -7   6   12.74    0.73
   3   7   6   10.79    0.72
  -3   7  -6   10.87    0.66
   3   7   7    9.84    0.64
   3  -7   7   10.00    0.69
   3   7   7    9.63    0.68
  -3   7  -7    9.99    0.66
   3   7   7    9.90    0.65
   3   7   8    9.89    0.66
   3  -7   8   10.80    0.73
   3   7   8    9.77    0.69
   3   7   8    9.07    0.64
  -3   7  -8    9.76    0.67
   3   7   9    0.66    0.34
  -3   7  -9    0.44    0.34
   3  -7   9    0.78    0.38
   3   7   9    0.65    0.35
   3  -7   9    0.26    0.33
   3  -7   9    0.59    0.42
   3   7  10   11.94    0.77
   3  -7  10   13.80    0.84
   3  -7  10   12.46    0.81
   3  -7  10   11.71    0.83
   3   7  10   11.27    0.77
  -3   7 -10   11.07    0.78
   3   7  11   25.05    1.32
   3   7  11   23.43    1.26
   3  -7  11   26.58    1.35
   3  -7  11   27.06    1.37
   3  -7  11   23.08    1.30
   3   7  11   26.52    1.32
  -3   7 -11   24.57    1.30
   3   7  12   13.10    0.81
   3  -7  12   15.44    0.92
   3  -7  12   15.10    0.92
   3   7  12   16.24    0.91
   3   7  12   13.68    0.89
  -3   7 -12   12.17    0.83
   3   7  13    1.96    0.35
  -3   7 -13    1.91    0.37
   3  -7  13    2.51    0.48
   3  -7  13    2.60    0.40
   3  -7  13    2.26    0.44
   3   7  13    2.77    0.45
   3   7  13    2.39    0.47
  -3   7 -14    0.19    0.27
   3  -7  14    0.37    0.38
   3  -7  14    0.07    0.27
   3  -7  14    0.35    0.33
   3   7  14    0.41    0.38
   3   7  14    0.11    0.37
  -3   7 -15    0.50    0.20
   3  -7  15    0.89    0.28
   3   7  15    1.10    0.34
   3   7  15    1.12    0.27
  -3   7 -16    0.03    0.21
   3   7  16    0.16    0.24
   3   7  16    0.23    0.21
   3   8 -16   -0.18    0.19
   3   8 -16    0.13    0.18
  -3  -8  16   -0.07    0.15
  -3  -8  16    0.16    0.19
  -3   8  16    0.57    0.25
   3   8 -15   -0.21    0.27
  -3   8  15   -0.17    0.37
  -3   8  15    0.81    0.35
  -3  -8  15   -0.07    0.26
   3   8 -14   -0.08    0.32
  -3  -8  14    0.41    0.33
  -3   8  14    0.08    0.42
   3   8 -13    5.27    0.45
  -3   8  13    6.86    0.81
  -3  -8  13    5.20    0.58
  -3   8  13    5.79    0.62
   3   8 -13    5.87    0.59
   3   8 -12    3.31    0.56
  -3   8  12    3.25    0.41
  -3  -8  12    4.10    0.55
   3   8 -12    3.37    0.41
   3   8 -11    0.54    0.44
  -3   8  11    1.36    0.52
  -3   8  11    1.00    0.34
  -3   8  11    1.63    0.41
   3   8 -11    1.02    0.34
  -3   8  10    0.54    0.57
  -3   8  10    1.00    0.54
  -3   8  10    1.44    0.37
  -3   8  10    1.68    0.40
   3   8 -10    1.46    0.37
  -3   8   9    0.68    0.54
  -3   8   9    1.37    0.38
  -3  -8   9    1.41    0.43
  -3   8   9    2.36    0.39
  -3   8   9    1.58    0.37
   3   8  -9    2.03    0.39
  -3   8   9    1.88    0.57
  -3   8   8    2.03    0.48
  -3  -8   8    1.37    0.39
  -3   8   8    1.13    0.35
  -3   8   8    1.17    0.35
   3   8  -8    1.03    0.34
  -3   8   8    1.84    0.54
  -3   8   8    1.27    0.36
  -3   8   7   16.14    0.94
  -3   8   7   17.17    0.97
   3   8  -7   19.80    1.00
   3   8  -7   19.25    0.99
  -3  -8   7   16.21    1.00
  -3   8   7   17.91    1.09
  -3   8   7   18.46    1.04
  -3   8   7   17.03    0.96
   3   8  -7   16.60    1.04
  -3   8   6   36.44    1.76
  -3   8   6   39.95    1.84
   3   8  -6   40.29    1.81
  -3  -8   6   36.21    1.81
  -3   8   6   39.93    1.90
  -3   8   6   36.87    1.77
   3   8  -6   39.10    1.87
  -3   8   5    1.32    0.29
   3   8  -5    1.81    0.37
  -3   8   5    3.65    0.39
  -3  -8   5    2.68    0.34
  -3   8   5    2.54    0.31
   3   8  -5    1.99    0.32
   3   8  -5    1.07    0.29
  -3   8   4  102.51    4.42
   3   8  -4   92.02    4.63
  -3   8   4  106.81    4.50
   3   8  -4  110.82    4.45
  -3   8   4  101.01    4.39
   3   8  -4  101.87    4.42
  -3   8   4  102.36    4.40
   3   8  -4   97.86    4.49
  -3   8   4  120.88    4.53
   3   8  -4  100.95    4.48
   3   8  -3    0.93    0.28
   3   8  -3    1.57    0.34
  -3   8   3    0.94    0.25
  -3   8   3    1.87    0.92
   3   8  -3    1.19    0.28
  -3   8   3    1.74    0.37
   3   8  -3    2.12    0.28
   3  -8  -3    2.00    0.47
   3   8  -3    1.60    0.28
  -3  -8   3    1.09    0.74
  -3   8   3    1.29    0.37
  -3  -8   3    1.29    0.42
   3  -8  -2    3.87    0.72
  -3  -8   2    3.44    0.91
   3  -8  -2    3.78    0.56
  -3   8   2    4.83    0.60
   3  -8  -2    3.44    0.56
   3   8  -2    4.31    0.61
  -3  -8   2    4.24    0.61
  -3  -8   2    3.67    0.58
  -3   8   2    4.75    0.97
  -3  -8   1    6.50    0.70
  -3  -8   1    5.13    1.08
   3  -8  -1    6.18    0.65
   3   8  -1    7.05    0.72
   3  -8  -1    7.65    0.87
  -3  -8   1    5.63    0.71
  -3  -8   0  151.36    6.55
   3  -8   0  154.50    6.58
  -3  -8   0  141.53    7.13
   3   8   0  144.32    6.57
   3  -8   0  140.49    6.47
  -3  -8   0  130.48    6.61
  -3  -8  -1    1.41    0.85
  -3  -8  -1    1.63    0.55
   3   8   1    2.00    0.44
   3  -8   1    1.68    0.44
  -3   8  -1    2.80    0.48
  -3  -8  -1    1.95    0.44
   3  -8   1    1.91    0.57
   3  -8   1    2.64    0.44
  -3   8  -1    1.89    0.33
  -3  -8  -2   66.98    3.27
   3   8   2   69.20    3.36
  -3   8  -2   68.42    3.15
   3  -8   2   66.64    3.21
  -3  -8  -2   63.44    3.49
   3  -8   2   77.80    3.54
  -3  -8  -3   74.02    3.64
  -3   8  -3   78.98    3.34
   3  -8   3   82.73    3.87
  -3   8  -3   73.77    3.58
   3   8   3   81.07    3.42
   3   8   3   72.42    3.68
  -3   8  -4    1.97    0.30
   3   8   4    1.94    0.32
   3  -8   4    2.43    0.34
   3  -8   4    1.63    0.32
   3  -8   4    1.80    0.39
  -3   8  -4    2.88    0.47
  -3  -8  -4    1.56    0.40
   3  -8   4    2.06    0.57
   3   8   4    1.47    0.34
   3  -8   5    5.74    0.54
   3   8   5    4.94    0.46
   3   8   5    5.31    0.42
   3  -8   5    5.06    0.46
   3  -8   5    6.03    0.50
  -3   8  -5    5.75    0.45
   3   8   5    5.66    0.50
   3   8   6    0.53    0.29
  -3   8  -6    0.04    0.26
   3  -8   6   -0.03    0.34
   3  -8   6   -0.01    0.28
   3  -8   6    0.07    0.28
   3   8   6    0.04    0.31
   3   8   6    0.24    0.29
   3   8   7    0.48    0.30
  -3   8  -7    0.21    0.28
   3  -8   7    0.28    0.31
   3   8   7    0.55    0.30
   3  -8   7    0.56    0.33
   3   8   7    0.39    0.33
   3   8   8   -0.04    0.31
  -3   8  -8   -0.06    0.31
   3   8   8    0.30    0.31
   3  -8   8    0.01    0.34
   3  -8   8    0.35    0.35
   3   8   8    0.21    0.33
   3   8   8    0.15    0.28
   3   8   9   24.39    1.21
   3  -8   9   25.42    1.26
   3   8   9   22.68    1.24
   3  -8   9   28.43    1.33
   3   8   9   22.08    1.20
   3  -8   9   24.96    1.27
   3   8   9   20.35    1.24
  -3   8  -9   22.28    1.24
   3   8  10   98.54    4.44
   3  -8  10  113.94    4.53
   3  -8  10  120.66    4.60
   3   8  10  105.03    4.48
   3  -8  10  109.49    4.53
   3   8  10   87.11    4.46
  -3   8 -10  101.70    4.50
   3   8  11    8.45    0.62
   3  -8  11    9.75    0.74
   3   8  11    9.69    0.69
   3   8  11    9.11    0.71
   3  -8  11   10.18    0.72
   3  -8  11   10.30    0.72
  -3   8 -11    8.96    0.68
   3  -8  12    9.47    0.70
   3  -8  12    9.39    0.68
   3   8  12    9.58    0.67
   3   8  12    8.46    0.68
  -3   8 -12    7.45    0.63
  -3   8 -13    0.68    0.34
   3  -8  13    1.45    0.43
   3  -8  13    1.36    0.37
   3   8  13    1.15    0.39
   3   8  13    2.07    0.44
   3   8  14    0.77    0.33
  -3   8 -14    0.26    0.27
   3  -8  14    0.67    0.35
   3  -8  14    0.60    0.31
   3   8  14    0.59    0.34
  -3   8 -15    0.94    0.22
   3  -8  15    1.92    0.34
   3   8  15    1.86    0.29
   3   8  15    2.34    0.32
   3  -8  15    1.27    0.24
   3   8  16    0.10    0.18
  -3   8 -16    0.14    0.18
   3  -8  16    0.11    0.23
   3   9 -16    0.10    0.14
  -3  -9  16    0.33    0.13
  -3  -9  16    0.29    0.15
   3   9 -15   -0.11    0.24
   3   9 -15    0.06    0.21
  -3   9  15   -0.12    0.35
  -3  -9  15    0.01    0.24
  -3   9  15    0.05    0.27
  -3   9  15    0.25    0.32
   3   9 -14    0.06    0.30
  -3  -9  14    0.25    0.32
  -3   9  14   -0.16    0.38
   3   9 -13    0.21    0.34
  -3  -9  13    0.39    0.39
  -3   9  13   -0.13    0.43
   3   9 -12    0.13    0.39
  -3  -9  12    0.23    0.43
   3   9 -12    0.33    0.30
  -3   9  12   -0.33    0.46
  -3   9  11   13.43    1.08
  -3   9  11   14.49    0.83
   3   9 -11   15.04    0.87
  -3   9  11   14.67    0.89
   3   9 -11   15.73    0.99
  -3   9  10    0.01    0.54
  -3  -9  10    0.37    0.42
  -3   9  10    0.01    0.31
  -3   9  10    0.34    0.36
   3   9 -10    0.30    0.32
  -3   9  10    0.68    0.52
  -3  -9   9   -0.16    0.37
  -3   9   9    0.13    0.32
  -3   9   9    0.29    0.34
   3   9  -9   -0.07    0.33
  -3   9   9    0.74    0.50
  -3   9   9    0.24    0.33
  -3   9   8    2.84    0.52
   3   9  -8    2.59    0.41
  -3  -9   8    1.99    0.43
  -3   9   8    2.01    0.39
  -3   9   8    1.67    0.39
  -3   9   8    2.34    0.59
  -3   9   8    1.81    0.38
   3   9  -7    3.67    0.48
  -3   9   7    3.17    0.48
  -3   9   7    2.63    0.40
  -3  -9   7    2.25    0.43
   3   9  -7    3.56    0.43
  -3   9   7    2.97    0.41
   3   9  -7    3.33    0.42
  -3   9   7    2.53    0.59
  -3   9   7    3.12    0.41
   3   9  -6    0.65    0.34
  -3   9   6    0.69    0.36
  -3  -9   6    0.21    0.30
   3   9  -6    0.81    0.31
  -3   9   6    0.57    0.29
  -3   9   6    0.53    0.47
  -3   9   6    0.90    0.30
  -3   9   5   74.56    2.94
   3   9  -5   59.25    2.95
  -3  -9   5   58.01    2.88
   3   9  -5   65.37    2.89
  -3   9   5   63.36    2.86
   3   9  -5   71.38    2.92
  -3   9   5   64.49    2.87
   3   9  -5   67.04    2.97
  -3   9   4   30.65    1.39
   3   9  -4   27.06    1.38
  -3   9   4   30.60    1.42
  -3  -9   4   24.58    1.37
  -3   9   4   27.17    1.48
   3   9  -4   31.86    1.42
  -3   9   4   26.94    1.37
   3   9  -4   29.37    1.48
   3   9  -4   31.69    1.43
  -3   9   4   31.87    1.51
   3   9  -4   28.64    1.46
  -3   9   3   10.13    0.61
  -3   9   3   11.22    0.64
  -3  -9   3    7.08    1.14
  -3   9   3   11.32    0.74
   3   9  -3    8.95    0.67
   3   9  -3    9.42    0.61
   3   9  -3   10.38    0.65
  -3   9   3   12.57    0.77
  -3   9   3   10.55    0.62
   3   9  -3    9.46    0.67
  -3   9   2   -0.01    0.22
  -3  -9   2   -0.14    0.77
  -3  -9   2    0.08    0.37
  -3   9   2    0.02    0.23
   3   9  -2    0.51    0.27
   3   9  -2   -0.03    0.23
   3   9  -2    0.11    0.19
  -3   9   2    0.07    0.31
   3   9  -2    0.20    0.24
   3   9  -2   -0.11    0.27
   3   9  -2   -0.07    0.25
  -3  -9   1   14.02    1.20
  -3   9   1   16.53    0.84
   3   9  -1   15.08    0.86
   3  -9  -1   14.17    1.10
   3   9  -1   15.92    0.85
   3   9  -1   15.98    0.86
   3  -9   0   13.74    0.83
   3  -9   0   12.37    0.99
  -3   9   0   13.49    0.73
   3   9   0   11.98    0.74
   3   9   0   13.90    0.76
   3   9   0   12.57    1.05
   3   9   0   13.25    0.77
  -3  -9  -1    5.66    0.66
   3  -9   1    5.89    0.53
  -3   9  -1    4.89    0.41
   3   9   1    6.10    0.70
   3   9   1    5.31    0.42
   3   9   1    4.11    0.40
   3  -9   1    5.18    0.59
   3   9   1    5.19    0.47
  -3   9  -1    4.86    0.40
  -3  -9  -2    9.86    0.86
   3  -9   2   10.81    0.71
  -3   9  -2    9.24    0.59
   3   9   2   11.07    0.95
   3   9   2    9.80    0.60
   3   9   2    8.34    0.62
   3   9   2    8.30    0.57
  -3   9  -2    9.66    0.58
  -3  -9  -3   42.82    2.21
   3   9   3   38.95    1.89
   3   9   3   37.16    1.88
  -3   9  -3   38.72    1.85
   3   9   3   40.86    1.87
   3   9   3   43.11    1.85
   3   9   3   37.44    1.89
  -3   9  -3   43.33    1.85
   3   9   4   10.32    0.69
   3  -9   4   12.14    0.77
   3   9   4    9.82    0.68
  -3   9  -4   11.69    0.66
   3   9   4   10.82    0.67
   3  -9   4    8.87    0.65
   3   9   4   10.36    0.71
   3  -9   4   11.38    0.70
   3   9   4   10.61    0.64
  -3   9  -5    0.16    0.27
   3   9   5    0.48    0.24
   3   9   5    0.08    0.24
   3  -9   5    0.02    0.38
   3  -9   5    0.50    0.31
   3  -9   5    0.54    0.31
   3   9   5    0.41    0.32
   3   9   5   -0.02    0.29
  -3   9  -6    1.19    0.32
   3  -9   6    0.69    0.39
   3  -9   6    0.87    0.35
   3  -9   6    1.10    0.33
   3   9   6    1.07    0.34
   3   9   6    0.76    0.36
  -3   9  -7    0.79    0.35
   3   9   7    1.43    0.37
   3  -9   7    1.47    0.42
   3  -9   7    1.11    0.35
   3   9   7    1.44    0.42
  -3   9  -8    2.40    0.43
   3   9   8    4.00    0.46
   3  -9   8    2.75    0.45
   3   9   8    3.32    0.40
   3   9   8    3.36    0.49
   3  -9   9   27.08    1.36
   3   9   9   25.30    1.37
   3  -9   9   25.59    1.35
   3   9   9   25.52    1.31
   3   9   9   22.97    1.38
  -3   9  -9   27.19    1.38
  -3   9 -10    0.22    0.35
   3  -9  10   -0.12    0.40
   3   9  10    0.22    0.33
   3  -9  10    0.38    0.38
   3   9  10    0.77    0.33
   3  -9  10   -0.05    0.35
   3   9  10    0.11    0.34
   3  -9  11    4.88    0.55
   3   9  11    4.91    0.48
   3  -9  11    4.76    0.51
   3   9  11    4.22    0.51
   3   9  11    4.17    0.47
  -3   9 -11    4.17    0.50
  -3   9 -12    0.23    0.33
   3  -9  12    0.18    0.38
   3   9  12    0.16    0.38
   3   9  12    0.19    0.33
   3  -9  12    0.11    0.34
  -3   9 -13    0.52    0.31
   3  -9  13    1.12    0.37
   3   9  13    0.78    0.33
   3  -9  13    0.14    0.30
   3   9  13    0.75    0.38
   3  -9  14    0.99    0.25
  -3   9 -14    1.39    0.28
   3   9  14    1.59    0.29
   3   9  14    1.86    0.33
   3   9  14    1.21    0.33
   3  -9  15    2.73    0.33
  -3   9 -15    2.11    0.31
   3   9  15    2.62    0.28
   3  -9  16    0.67    0.19
  -3   9 -16    0.34    0.16
  -3  10  16    0.02    0.14
   3  10 -15    0.10    0.18
  -3 -10  15    0.13    0.21
  -3  10  15   -0.05    0.24
  -3  10  15    0.56    0.29
  -3  10  15   -0.14    0.31
   3  10 -14    0.20    0.28
   3  10 -14   -0.04    0.24
  -3 -10  14    0.16    0.29
  -3  10  14    0.47    0.37
   3  10 -13   -0.03    0.35
   3  10 -13    0.02    0.29
  -3 -10  13    0.25    0.35
  -3  10  13   -0.52    0.42
   3  10 -12    1.19    0.42
   3  10 -12    1.13    0.33
  -3  10  12    0.57    0.46
  -3  10  11    4.26    0.45
   3  10 -11    5.14    0.49
  -3  10  11    4.52    0.51
  -3  10  11    4.12    0.72
  -3  10  11    2.64    0.59
   3  10 -11    4.70    0.57
   3  10 -10    1.70    0.47
  -3 -10  10    1.55    0.46
  -3  10  10    1.94    0.43
  -3  10  10    1.04    0.58
  -3  10  10    1.72    0.38
   3  10 -10    2.12    0.41
  -3  10  10    1.58    0.57
  -3 -10   9    0.23    0.38
  -3  10   9   -0.31    0.36
  -3  10   9    0.11    0.35
  -3  10   9   -1.09    0.55
  -3  10   9   -0.18    0.32
   3  10  -9   -0.08    0.31
  -3  10   9    0.24    0.51
  -3 -10   8    2.96    0.46
   3  10  -8    5.03    0.51
  -3  10   8    3.18    0.44
  -3  10   8    3.22    0.46
  -3  10   8    4.42    0.48
  -3  10   8    4.21    0.55
  -3  10   8    3.99    0.66
  -3 -10   7   11.65    0.80
  -3  10   7   11.46    0.77
  -3  10   7   12.30    0.78
  -3  10   7   11.59    0.77
  -3  10   7   11.75    0.91
  -3  10   7   14.54    0.88
   3  10  -7   10.24    0.82
   3  10  -6   23.46    1.23
  -3 -10   6   19.54    1.18
  -3  10   6   22.86    1.18
  -3  10   6   24.39    1.25
  -3  10   6   23.22    1.18
   3  10  -6   22.10    1.25
  -3  10   5   -0.01    0.28
   3  10  -5   -0.05    0.32
  -3  10   5    0.11    0.33
  -3  10   5    0.29    0.28
  -3 -10   5    0.30    0.28
   3  10  -5    0.17    0.30
   3  10  -5    0.11    0.28
  -3  10   5    0.52    0.46
  -3 -10   4   24.44    1.35
   3  10  -4   29.37    1.42
   3  10  -4   24.69    1.44
  -3  10   4   27.98    1.50
   3  10  -4   27.61    1.38
  -3  10   4   27.24    1.36
  -3  10   4   32.29    1.42
  -3  10   4   31.98    1.52
   3  10  -4   28.26    1.38
  -3  10   4   29.70    1.38
   3  10  -4   27.67    1.41
   3  10  -4   26.75    1.44
   3  10  -3    0.69    0.32
  -3  10   3    0.59    0.28
  -3  10   3    0.33    0.26
   3  10  -3    1.10    0.36
  -3  10   3    0.92    0.28
   3  10  -3   -0.07    0.30
  -3  10   3    2.06    0.45
   3 -10  -3    0.75    0.33
   3  10  -3    0.05    0.25
  -3  10   3    0.92    0.45
  -3  10   3    0.70    0.29
   3  10  -3    0.75    0.29
   3 -10  -2   43.85    1.94
  -3  10   2   42.79    1.88
   3  10  -2   40.83    1.94
   3  10  -2   36.72    1.85
   3  10  -2   40.23    1.90
  -3  10   2   45.63    1.98
   3  10  -2   40.48    1.91
   3  10  -2   37.73    1.92
  -3  10   2   41.47    1.87
   3 -10  -1   16.45    0.97
  -3  10   1   16.82    0.88
   3  10  -1   15.85    0.92
   3  10  -1   14.56    0.84
   3  10  -1   15.61    0.89
  -3  10   1   18.15    0.97
   3  10  -1   16.58    0.92
  -3  10   1   17.77    0.88
   3  10   0    0.06    0.26
  -3  10   0    0.25    0.26
   3 -10   0    0.22    0.35
   3  10   0    0.05    0.24
   3  10   0    0.13    0.20
   3  10   0    0.07    0.26
  -3  10   0    0.32    0.33
   3  10   0    0.27    0.29
   3  10   1   15.15    0.90
   3 -10   1   15.38    0.95
  -3  10  -1   15.79    0.84
   3  10   1   14.96    0.85
   3  10   1   13.41    0.81
   3  10   1   16.52    0.90
   3  10   1   14.90    0.85
   3  10   2    2.03    0.35
  -3  10  -2    2.10    0.32
  -3  10  -2    2.38    0.34
   3  10   2    2.48    0.33
   3  10   2    3.13    0.41
   3  10   2    1.84    0.33
   3  10   2    2.16    0.29
   3 -10   2    1.72    0.42
   3  10   3    6.26    0.53
   3  10   3    5.56    0.43
   3  10   3    5.07    0.52
  -3  10  -3    5.62    0.47
   3  10   3    4.55    0.49
   3  10   3    6.46    0.47
  -3  10  -3    6.36    0.47
   3  10   3    5.21    0.46
   3  10   4   17.52    1.05
   3 -10   4   22.34    1.17
   3  10   4   18.41    1.07
   3  10   4   19.64    1.02
   3  10   4   18.77    0.99
   3  10   4   17.84    1.07
  -3  10  -4   20.96    1.02
  -3  10  -4   17.53    1.01
   3  10   5   10.44    0.71
   3 -10   5   12.07    0.84
   3  10   5   12.65    0.81
   3  10   5   10.98    0.69
   3 -10   5   14.08    0.83
   3  10   5   11.45    0.80
  -3  10  -5   12.27    0.74
   3 -10   6   15.24    0.97
   3 -10   6   13.48    0.88
   3 -10   6   12.52    0.81
   3  10   6   13.41    0.81
   3  10   6   12.98    0.87
   3  10   6   13.60    0.91
  -3  10  -6   15.00    0.84
   3  10   7    8.73    0.67
   3  10   7    6.40    0.56
   3 -10   7    7.58    0.60
   3  10   7    8.00    0.69
  -3  10  -7    7.90    0.62
   3 -10   8    5.49    0.51
   3 -10   8    4.92    0.50
   3  10   8    4.43    0.52
   3 -10   8    5.18    0.59
   3  10   8    5.25    0.47
   3  10   8    4.34    0.45
  -3  10  -8    6.32    0.55
   3  10   8    4.82    0.58
   3 -10   9    7.51    0.61
   3 -10   9    8.85    0.70
   3 -10   9    6.84    0.58
   3  10   9    6.91    0.55
   3  10   9    7.08    0.64
   3  10   9    5.99    0.64
  -3  10  -9    7.69    0.63
  -3  10 -10    2.17    0.44
   3 -10  10    2.42    0.45
   3  10  10    2.34    0.43
   3 -10  10    1.75    0.38
   3 -10  10    3.09    0.48
   3  10  10    2.15    0.43
   3  10  10    1.95    0.40
  -3  10 -11    2.18    0.41
   3 -10  11    2.34    0.43
   3 -10  11    1.77    0.37
   3  10  11    2.03    0.40
   3  10  11    2.29    0.36
  -3  10 -12   -0.11    0.32
   3 -10  12   -0.09    0.35
   3  10  12    0.47    0.31
   3  10  12    0.11    0.36
   3 -10  12   -0.35    0.30
  -3  10 -13    0.12    0.28
   3 -10  13    0.27    0.34
   3  10  13    0.23    0.27
   3  10  13    0.83    0.33
  -3  10 -14    0.30    0.23
   3 -10  14    0.35    0.28
   3  10  14    0.54    0.23
  -3  10 -15    0.65    0.16
   3 -10  15    0.71    0.24
  -3  10 -15    0.74    0.24
  -3  10 -16    0.00    0.10
   3  11 -15    0.02    0.13
  -3 -11  15    0.14    0.17
  -3  11  15   -0.36    0.27
  -3  11  15    0.02    0.20
  -3 -11  15   -0.01    0.17
  -3  11  15    0.12    0.22
   3  11 -14    0.41    0.22
  -3 -11  14    0.34    0.27
  -3  11  14    0.71    0.32
   3  11 -13    0.11    0.30
   3  11 -13    0.10    0.25
  -3  11  13   -0.36    0.40
  -3  11  12    4.15    0.68
   3  11 -12    4.81    0.52
   3  11 -12    4.17    0.42
   3  11 -11   -0.12    0.38
   3  11 -11    0.07    0.31
  -3  11  11    0.27    0.59
  -3  11  11    0.36    0.29
  -3  11  11    0.36    0.38
   3  11 -11    0.06    0.31
  -3  11  11    0.35    0.50
  -3 -11  11   -0.12    0.38
  -3  11  10    6.88    0.81
  -3 -11  10    8.80    0.73
  -3  11  10    5.17    0.75
   3  11 -10   11.03    0.70
  -3  11  10    8.40    0.63
  -3  11  10    8.15    0.67
   3  11 -10    9.03    0.62
   3  11 -10    9.61    0.76
   3  11  -9    1.07    0.33
  -3  11   9    0.38    0.51
  -3 -11   9    0.85    0.39
  -3  11   9    0.83    0.35
  -3  11   9    1.28    0.39
   3  11  -9    2.03    0.41
  -3  11   9    1.41    0.59
  -3  11   9    1.11    0.38
   3  11  -8    0.53    0.30
  -3  11   8    1.18    0.44
  -3 -11   8    0.52    0.35
  -3  11   8    0.55    0.37
  -3  11   8    1.12    0.37
   3  11  -8    1.37    0.39
  -3  11   8    0.43    0.53
  -3  11   8    0.70    0.36
   3  11  -7    0.47    0.27
  -3 -11   7    0.28    0.35
  -3  11   7    0.47    0.34
  -3  11   7    0.36    0.34
  -3  11   7    0.68    0.41
  -3  11   7    0.51    0.55
  -3  11   7    0.62    0.34
  -3  11   6   11.08    0.70
  -3  11   6   11.23    0.76
  -3 -11   6    9.93    0.71
   3  11  -6    9.77    0.73
  -3  11   6    9.27    0.68
   3  11  -6    8.97    0.70
   3  11  -6   10.08    0.77
  -3  11   5   18.94    1.05
  -3 -11   5   15.80    0.99
  -3  11   5   16.68    0.99
   3  11  -5   19.42    1.03
   3  11  -5   19.72    1.06
  -3  11   5   18.82    1.17
  -3  11   5   19.24    1.02
   3  11  -5   18.28    1.08
  -3  11   4   10.45    0.64
   3  11  -4    5.84    0.62
  -3 -11   4    6.81    0.55
  -3  11   4    8.03    0.58
   3  11  -4    8.67    0.65
  -3  11   4    8.27    0.75
   3  11  -4    7.31    0.58
  -3  11   4    9.25    0.77
   3  11  -4    7.42    0.57
  -3  11   4    8.24    0.58
   3  11  -4    7.14    0.63
  -3  11   3    0.20    0.27
  -3  11   3    0.17    0.27
   3  11  -3    0.25    0.34
   3 -11  -3    0.30    0.37
  -3  11   3    0.20    0.29
   3  11  -3   -0.06    0.32
  -3  11   3    0.54    0.43
   3  11  -3   -0.02    0.27
  -3  11   3   -0.10    0.45
  -3  11   3    0.11    0.28
   3  11  -3    0.28    0.28
   3  11  -2   25.09    1.36
   3 -11  -2   25.40    1.38
  -3  11   2   28.29    1.33
   3  11  -2   23.83    1.29
   3  11  -2   25.23    1.33
  -3  11   2   26.06    1.30
  -3  11   2   30.44    1.45
   3  11  -2   26.87    1.35
  -3  11   2   27.45    1.31
   3  11  -2   27.33    1.40
   3 -11  -1   35.72    1.70
  -3  11   1   34.18    1.59
   3  11  -1   33.21    1.63
   3  11  -1   31.02    1.56
   3  11  -1   31.96    1.66
   3  11  -1   33.60    1.61
  -3  11   1   35.93    1.68
   3  11  -1   31.70    1.62
  -3  11   1   34.29    1.59
   3 -11   0   10.13    0.73
  -3  11   0    8.41    0.58
   3  11   0    8.78    0.62
   3  11   0    7.32    0.53
   3  11   0    8.04    0.59
  -3  11   0    9.79    0.67
   3  11   0    8.59    0.64
   3  11   0    7.80    0.69
  -3  11   0    8.71    0.58
   3  11   1    0.11    0.29
  -3  11  -1   -0.02    0.27
   3 -11   1    0.27    0.41
   3  11   1   -0.07    0.28
   3  11   1   -0.09    0.33
   3  11   1    0.11    0.26
   3  11   1    0.01    0.25
   3  11   2   39.34    1.90
   3 -11   2   44.22    1.96
  -3  11  -2   39.23    1.81
   3  11   2   35.47    1.80
   3  11   2   41.70    1.90
   3  11   2   42.01    1.91
   3  11   2   36.98    1.80
   3  11   2   34.61    1.77
   3  11   3    0.47    0.31
  -3  11  -3    0.66    0.31
   3  11   3    0.64    0.36
   3  11   3    0.32    0.27
   3  11   3    0.29    0.24
   3  11   3    0.52    0.28
   3  11   4   10.04    0.75
   3  11   4   10.72    0.76
   3 -11   4   12.20    0.83
  -3  11  -4   10.73    0.71
   3  11   4    9.41    0.65
   3  11   4    9.95    0.75
   3  11   4   11.00    0.68
  -3  11  -4   11.36    0.69
   3 -11   5   19.72    1.18
  -3  11  -5   18.79    1.06
   3  11   5   18.17    0.99
   3  11   5   17.63    1.01
   3  11   5   19.19    1.13
  -3  11  -5   20.95    1.05
   3  11   5   20.27    1.13
   3 -11   6    4.25    0.60
   3  11   6    5.13    0.55
   3  11   6    4.47    0.44
   3  11   6    5.17    0.58
  -3  11  -6    5.36    0.51
   3 -11   7    6.22    0.51
   3 -11   7    6.74    0.67
   3  11   7    6.05    0.61
   3 -11   7    7.38    0.66
   3  11   7    5.98    0.50
   3  11   7    7.16    0.66
  -3  11  -7    7.14    0.59
  -3  11  -8    1.10    0.39
   3 -11   8    1.42    0.35
   3  11   8    2.34    0.44
   3 -11   8    2.33    0.46
   3  11   8    1.94    0.34
   3  11   8    1.40    0.47
  -3  11  -9    0.15    0.36
   3 -11   9    0.43    0.35
   3  11   9    0.29    0.37
   3  11   9    0.31    0.36
   3  11   9    0.67    0.31
   3  11   9    0.11    0.39
  -3  11 -10   -0.06    0.36
   3 -11  10    0.24    0.34
   3  11  10    0.45    0.36
   3  11  10    0.25    0.32
   3  11  10    0.62    0.38
  -3  11 -11    0.14    0.34
   3 -11  11   -0.13    0.34
   3  11  11    0.95    0.36
   3  11  11    0.45    0.35
  -3  11 -12    0.11    0.30
   3 -11  12    0.24    0.32
   3  11  12    0.09    0.32
  -3  11 -13    0.01    0.26
   3 -11  13    0.03    0.28
  -3  11 -14    0.69    0.22
   3 -11  14    0.93    0.25
   3 -11  15    0.15    0.16
  -3 -12  15    0.17    0.12
  -3 -12  15    0.14    0.12
  -3  12  15    0.08    0.13
   3  12 -14    0.24    0.16
  -3  12  14    0.28    0.23
  -3  12  14    0.31    0.27
   3  12 -13    0.51    0.22
  -3  12  13    0.11    0.35
   3  12 -12    0.63    0.28
  -3 -12  12    1.08    0.38
  -3  12  12    0.03    0.42
  -3  12  12    0.83    0.52
   3  12 -12    0.79    0.35
   3  12 -11    0.46    0.38
   3  12 -11    0.12    0.29
  -3  12  11   -0.17    0.55
  -3 -12  11   -0.02    0.36
  -3  12  11    0.45    0.37
  -3  12  11    0.33    0.49
   3  12 -10    0.58    0.40
   3  12 -10    0.83    0.32
  -3  12  10    0.71    0.57
  -3 -12  10    0.63    0.40
  -3  12  10    0.34    0.32
  -3  12  10    0.27    0.36
   3  12 -10    1.35    0.38
  -3  12   9    5.89    0.54
  -3  12   9    4.12    0.66
  -3 -12   9    5.53    0.60
   3  12  -9    7.81    0.62
  -3  12   9    6.51    0.59
  -3  12   9    5.82    0.75
  -3  12   9    6.75    0.59
   3  12  -9    6.04    0.50
   3  12  -8    0.22    0.29
  -3  12   8    0.28    0.45
  -3  12   8    0.28    0.37
  -3 -12   8    0.25    0.35
  -3  12   8    0.10    0.33
   3  12  -8   -0.27    0.37
  -3  12   8    0.45    0.56
  -3  12   8   -0.22    0.37
   3  12  -7   -0.02    0.26
  -3  12   7    0.27    0.41
  -3  12   7    0.08    0.34
  -3  12   7   -0.19    0.35
  -3 -12   7    0.14    0.35
  -3  12   7   -0.01    0.34
  -3 -12   6    0.64    0.34
  -3  12   6    1.31    0.38
  -3  12   6    0.79    0.39
   3  12  -6    0.50    0.34
  -3  12   6    0.72    0.59
  -3  12   6    1.09    0.37
   3  12  -6    0.45    0.38
  -3  12   5    1.74    0.38
  -3  12   5    2.33    0.42
  -3 -12   5    1.89    0.37
   3  12  -5    1.67    0.44
  -3  12   5    1.87    0.40
   3  12  -5    1.78    0.39
  -3  12   5    1.58    0.56
   3 -12  -4    4.34    0.53
  -3  12   4    5.89    0.54
  -3 -12   4    5.49    0.49
   3  12  -4    6.08    0.59
   3  12  -4    5.80    0.53
  -3  12   4    6.22    0.54
  -3  12   4    6.68    0.68
   3  12  -4    5.37    0.51
  -3  12   4    6.57    0.54
  -3  12   3    3.01    0.39
   3 -12  -3    2.23    0.45
  -3  12   3    2.49    0.38
   3  12  -3    1.93    0.42
   3  12  -3    2.91    0.44
  -3  12   3    2.45    0.40
   3  12  -3    2.41    0.49
   3  12  -3    2.66    0.39
  -3  12   3    2.67    0.57
  -3  12   3    2.73    0.38
   3  12  -3    2.00    0.38
  -3  12   2    1.17    0.33
  -3  12   2    0.99    0.32
   3 -12  -2    1.23    0.44
   3  12  -2    1.03    0.36
   3  12  -2    0.85    0.43
   3  12  -2    1.01    0.37
  -3  12   2    0.93    0.33
   3  12  -2    0.77    0.30
  -3  12   2    0.53    0.47
   3  12  -2    0.72    0.33
   3  12  -1    0.08    0.40
  -3  12   1   -0.06    0.28
  -3  12   1    0.01    0.28
   3  12  -1    0.06    0.30
   3  12  -1    0.06    0.25
   3  12  -1    0.20    0.30
   3 -12  -1   -0.23    0.41
  -3  12   1    0.06    0.44
   3  12  -1   -0.01    0.34
  -3  12   0    0.69    0.31
   3  12   0    0.68    0.36
  -3  12   0    0.75    0.31
   3 -12   0    1.06    0.46
   3  12   0    0.26    0.34
   3  12   0    0.74    0.30
   3  12   0    0.82    0.31
   3  12   0    0.75    0.27
   3  12   0    0.03    0.43
  -3  12   0    0.51    0.39
   3  12   0    0.47    0.34
  -3  12  -1    0.85    0.31
   3  12   1    1.10    0.38
   3  12   1    1.39    0.39
   3  12   1    0.85    0.30
  -3  12  -1    1.22    0.32
   3 -12   1    1.45    0.47
   3  12   1    1.04    0.45
   3  12   1    0.93    0.30
   3  12   1    0.90    0.37
   3  12   2    0.48    0.34
  -3  12  -2    0.84    0.31
   3 -12   2    0.81    0.47
   3  12   2    0.90    0.28
   3  12   2    0.56    0.27
   3  12   2    0.58    0.37
   3  12   2    0.43    0.35
   3  12   3   25.46    1.37
  -3  12  -3   25.26    1.25
   3  12   3   22.03    1.18
   3  12   3   23.28    1.22
   3  12   3   25.53    1.34
   3  12   4    0.31    0.33
  -3  12  -4    0.37    0.33
   3  12   4    0.63    0.28
   3 -12   4    0.07    0.47
   3  12   4   -0.03    0.34
   3  12   4   -0.03    0.38
  -3  12  -5    3.42    0.43
   3  12   5    2.73    0.48
  -3  12  -5    3.10    0.42
   3 -12   5    2.72    0.55
   3  12   5    3.08    0.49
  -3  12  -6    3.38    0.44
   3 -12   6    3.39    0.54
  -3  12  -6    2.78    0.43
   3  12   6    2.79    0.48
   3  12   6    2.74    0.37
   3  12   6    3.47    0.53
  -3  12  -7    2.80    0.42
  -3  12  -7    2.36    0.42
   3  12   7    2.26    0.46
   3  12   7    2.23    0.45
   3  12   7    1.58    0.33
   3 -12   7    1.68    0.47
   3  12   7    2.10    0.51
  -3  12  -8    1.26    0.38
   3  12   8    0.67    0.37
   3 -12   8    0.88    0.31
   3  12   8    1.14    0.32
   3  12   8    0.61    0.38
   3  12   8    0.21    0.42
  -3  12  -9    0.02    0.33
   3 -12   9    0.28    0.30
   3  12   9   -0.27    0.39
   3  12   9    0.37    0.36
   3  12   9   -0.32    0.40
   3  12   9    0.08    0.28
  -3  12 -10    0.24    0.34
   3 -12  10    0.08    0.30
   3  12  10    0.02    0.30
   3  12  10   -0.09    0.34
   3  12  10    0.20    0.37
  -3  12 -11    0.30    0.32
   3 -12  11    0.71    0.31
   3  12  11    0.82    0.36
  -3  12 -11    0.30    0.34
   3  12  11   -0.04    0.33
   3  12  11   -0.30    0.39
  -3  12 -12    0.80    0.30
   3 -12  12    0.41    0.29
   3  12  12    0.19    0.33
  -3  12 -12    0.60    0.32
  -3  12 -13    0.97    0.26
   3 -12  13    1.30    0.26
  -3  12 -13    1.05    0.30
  -3  12 -14    0.20    0.17
   3 -12  14    0.18    0.19
  -3  12 -14    0.05    0.21
  -3  13  14    0.17    0.16
  -3  13  14    0.51    0.21
   3  13 -13    0.13    0.16
  -3 -13  13    0.41    0.27
  -3  13  13    0.19    0.29
   3  13 -12    1.14    0.24
  -3  13  12    1.87    0.49
  -3 -13  12    0.99    0.35
  -3  13  11    3.31    0.58
  -3 -13  11    4.74    0.49
  -3  13  11    2.77    0.56
  -3  13  11    4.38    0.47
   3  13 -11    3.21    0.36
  -3  13  10    2.70    0.57
  -3 -13  10    3.19    0.46
  -3  13  10    2.26    0.58
  -3  13  10    2.76    0.38
  -3  13  10    3.43    0.48
   3  13 -10    3.15    0.36
   3  13  -9   -0.04    0.27
  -3 -13   9    0.27    0.37
  -3  13   9    0.04    0.32
  -3  13   9   -0.19    0.39
   3  13  -9    0.20    0.36
  -3  13   9   -0.82    0.52
  -3  13   9    0.61    0.57
  -3  13   9   -0.25    0.34
   3  13  -8    2.16    0.33
  -3  13   8    3.02    0.54
  -3  13   8    2.63    0.43
  -3  13   8    2.19    0.45
  -3 -13   8    2.57    0.45
  -3  13   8    2.19    0.61
  -3  13   8    2.72    0.43
  -3 -13   7    4.47    0.52
  -3  13   7    5.19    0.52
  -3  13   7    5.63    0.55
  -3  13   7    5.52    0.53
   3  13  -7    4.62    0.42
  -3  13   7    5.39    0.59
   3  13  -6   21.85    1.14
  -3  13   6   20.21    1.15
  -3 -13   6   17.96    1.09
  -3  13   6   19.45    1.11
  -3  13   6   18.04    1.27
  -3  13   6   21.77    1.12
  -3  13   5    0.63    0.35
  -3  13   5    0.26    0.36
  -3 -13   5    0.65    0.33
  -3  13   5    0.27    0.35
   3  13  -5    0.89    0.36
  -3  13   5    0.65    0.57
  -3  13   4    0.39    0.34
   3 -13  -4    0.33    0.37
  -3 -13   4    0.34    0.30
  -3  13   4    0.05    0.34
   3  13  -4    0.18    0.32
  -3  13   4    0.08    0.35
  -3  13   4   -0.10    0.53
  -3  13   3    3.16    0.44
   3 -13  -3    4.10    0.53
   3  13  -3    2.68    0.51
   3  13  -3    3.10    0.47
  -3  13   3    2.82    0.44
   3  13  -3    3.05    0.42
  -3  13   3    2.56    0.59
  -3  13   3    2.26    0.39
   3  13  -3    2.62    0.42
   3 -13  -2   21.40    1.20
  -3  13   2   21.52    1.08
   3  13  -2   19.12    1.06
   3  13  -2   18.03    1.12
   3  13  -2   19.08    1.12
  -3  13   2   19.73    1.09
   3  13  -2   19.06    1.18
  -3  13   2   21.44    1.22
   3  13  -2   18.16    1.10
  -3  13   2   21.49    1.09
   3  13  -1   10.84    0.80
   3 -13  -1   10.05    0.80
  -3  13   1   10.29    0.66
   3  13  -1    8.51    0.69
   3  13  -1    9.48    0.79
   3  13  -1    9.30    0.69
  -3  13   1    9.78    0.78
   3  13  -1    9.66    0.72
  -3  13   1   10.25    0.68
   3  13   0   12.78    0.91
   3 -13   0   14.24    0.96
  -3  13   0   13.72    0.81
   3  13   0   12.92    0.90
   3  13   0   13.38    0.83
   3  13   0   12.81    0.92
   3  13   0   14.44    0.85
  -3  13   0   11.85    0.86
   3  13   0   13.66    0.88
  -3  13   0   14.61    0.83
   3  13   1    5.49    0.52
   3  13   1    6.52    0.63
   3 -13   1    6.14    0.69
  -3  13  -1    6.64    0.53
   3  13   1    6.47    0.70
   3  13   1    5.96    0.52
   3  13   1    6.11    0.59
  -3  13  -1    7.36    0.55
   3  13   2    7.31    0.68
   3 -13   2   10.66    0.81
  -3  13  -2    8.22    0.61
   3  13   2    8.94    0.62
   3  13   2    7.74    0.58
  -3  13  -2    9.32    0.63
   3  13   2    7.19    0.67
   3  13   2    7.41    0.68
   3  13   3   13.52    0.91
  -3  13  -3   13.05    0.80
   3  13   3   12.70    0.78
   3  13   3   14.39    0.92
   3  13   3   13.09    0.93
   3  13   3   11.95    0.74
   3  13   3   12.65    0.91
   3  13   4    0.94    0.39
   3 -13   4    0.65    0.47
  -3  13  -4    1.17    0.35
   3  13   4    0.47    0.43
   3  13   4    0.82    0.41
   3 -13   5    0.76    0.49
  -3  13  -5    1.39    0.38
   3  13   5    1.08    0.46
   3  13   5    1.12    0.30
   3  13   5    1.11    0.44
   3  13   5    0.76    0.42
  -3  13  -6    3.16    0.45
   3  13   6    2.09    0.47
   3 -13   6    2.92    0.53
  -3  13  -6    3.34    0.44
   3  13   6    1.91    0.50
   3  13   6    2.08    0.35
   3  13   6    2.62    0.53
  -3  13  -7    0.96    0.35
  -3  13  -7    1.02    0.36
   3  13   7    0.89    0.39
   3  13   7    1.22    0.44
   3  13   7    0.95    0.30
   3  13   7    0.80    0.46
  -3  13  -8    1.50    0.38
  -3  13  -8    1.30    0.37
   3  13   8    1.24    0.41
   3  13   8    1.22    0.41
   3  13   8    1.56    0.48
   3  13   8    0.98    0.30
  -3  13  -9    0.43    0.33
   3 -13   9    0.41    0.28
   3  13   9    0.40    0.38
  -3  13  -9    0.31    0.35
   3  13   9    0.34    0.34
   3  13   9    0.61    0.29
   3  13   9    0.54    0.41
  -3  13 -10    0.19    0.33
   3 -13  10    0.42    0.27
   3  13  10    0.49    0.31
   3  13  10    0.09    0.36
  -3  13 -10    0.08    0.32
   3  13  10   -0.47    0.40
   3  13  10    0.40    0.40
  -3  13 -11    0.12    0.29
   3 -13  11    0.36    0.26
   3  13  11    0.48    0.32
  -3  13 -11    0.16    0.30
   3  13  11    0.12    0.30
   3  13  11   -0.15    0.38
  -3  13 -12    0.59    0.26
   3 -13  12    0.38    0.23
  -3  13 -12    0.18    0.28
   3  13  12   -0.08    0.30
  -3  13 -13    0.07    0.20
   3 -13  13   -0.02    0.18
  -3  13 -13    0.14    0.23
  -3  13 -14    0.71    0.13
  -3  13 -14    0.78    0.17
  -3  14  13    0.01    0.16
  -3 -14  13    0.09    0.21
  -3  14  13   -0.20    0.23
   3  14 -12    0.05    0.16
  -3 -14  12    0.06    0.25
   3  14 -12    0.07    0.16
   3  14 -11    0.82    0.22
  -3 -14  11    1.04    0.33
  -3  14  11    1.10    0.46
  -3  14  11    1.48    0.34
  -3  14  11    0.35    0.43
   3  14 -10    0.56    0.24
  -3  14  10    0.52    0.46
  -3 -14  10    0.70    0.35
  -3  14  10    0.70    0.26
  -3  14  10    0.57    0.34
  -3  14  10    0.76    0.49
   3  14  -9    1.27    0.27
  -3  14   9    0.32    0.48
  -3 -14   9    1.47    0.39
  -3  14   9    1.02    0.33
  -3  14   9    1.42    0.41
  -3  14   9    1.20    0.55
  -3  14   8    5.50    0.61
  -3 -14   8    5.37    0.55
  -3  14   8    6.26    0.53
  -3  14   8    5.62    0.56
  -3  14   8    6.27    0.54
   3  14  -8    4.51    0.41
  -3  14   7    0.56    0.41
  -3 -14   7    0.64    0.36
  -3  14   7    0.37    0.39
  -3  14   7    0.96    0.38
  -3  14   7    0.43    0.35
  -3  14   6    0.23    0.38
  -3  14   6    0.08    0.37
   3  14  -6    0.54    0.35
  -3  14   6   -0.23    0.57
  -3 -14   6   -0.01    0.32
  -3  14   6    0.51    0.35
   3  14  -5   40.95    1.93
  -3  14   5   40.55    1.92
  -3  14   5   42.06    1.92
  -3  14   5   39.10    2.05
  -3  14   5   44.28    1.93
   3 -14  -4   24.33    1.46
  -3  14   4   32.55    1.51
  -3  14   4   31.84    1.50
  -3 -14   4   26.48    1.43
   3  14  -4   28.78    1.49
  -3  14   4   32.76    1.51
  -3  14   4   30.43    1.63
  -3  14   3    0.61    0.35
   3 -14  -3    0.83    0.43
  -3  14   3    0.52    0.33
  -3  14   3    0.16    0.35
  -3  14   3    0.03    0.49
   3  14  -3    0.06    0.32
   3  14  -2   32.34    1.66
   3  14  -2   31.40    1.68
   3 -14  -2   28.38    1.61
  -3  14   2   32.13    1.52
   3  14  -2   29.82    1.63
  -3  14   2   31.32    1.55
  -3  14   2   29.75    1.63
   3  14  -2   29.58    1.56
  -3  14   2   33.40    1.55
   3  14  -1    8.08    0.70
   3 -14  -1    7.81    0.73
   3  14  -1    7.05    0.61
   3  14  -1    7.01    0.72
   3  14  -1    7.89    0.64
  -3  14   1    8.21    0.63
  -3  14   1    8.09    0.59
  -3  14   1    7.80    0.72
   3  14  -1    7.87    0.65
  -3  14   1    8.38    0.62
  -3  14   0    4.94    0.46
   3  14   0    4.61    0.57
   3  14   0    3.41    0.45
   3  14   0    4.24    0.47
   3 -14   0    4.20    0.63
   3  14   0    3.99    0.61
  -3  14   0    3.76    0.53
  -3  14   0    4.79    0.48
   3  14   0    4.29    0.54
   3  14   1   34.81    1.76
   3  14   1   32.71    1.70
   3 -14   1   34.23    1.77
  -3  14  -1   33.10    1.58
   3  14   1   32.11    1.73
   3  14   1   30.02    1.58
   3  14   1   30.57    1.59
   3  14   1   31.55    1.66
  -3  14  -1   34.62    1.61
  -3  14  -2    2.07    0.37
   3  14   2    1.89    0.45
   3  14   2    1.60    0.45
   3 -14   2    2.05    0.58
   3  14   2    2.23    0.34
   3  14   2    1.84    0.46
  -3  14  -2    1.98    0.35
   3  14   3    1.34    0.42
  -3  14  -3    1.39    0.37
  -3  14  -3    1.22    0.33
   3  14   3    1.04    0.41
   3  14   3    0.58    0.45
   3  14   3    1.13    0.45
   3  14   4   38.34    1.86
   3 -14   4   37.55    1.86
   3  14   4   33.55    1.64
  -3  14  -4   34.09    1.70
   3  14   4   35.37    1.82
   3  14   4   34.07    1.83
   3 -14   5   13.61    0.97
  -3  14  -5   13.22    0.82
   3  14   5   12.86    0.91
   3  14   5   12.89    0.92
   3  14   5   11.97    0.74
   3  14   5   13.40    0.94
   3 -14   6    0.14    0.43
  -3  14  -6    0.30    0.32
   3  14   6    0.44    0.40
   3  14   6    0.36    0.27
   3  14   6   -0.37    0.48
   3  14   6    0.35    0.42
   3  14   7    1.24    0.41
  -3  14  -7    0.70    0.34
   3  14   7    0.95    0.42
   3  14   7    1.03    0.29
   3  14   7    0.92    0.48
  -3  14  -8    0.64    0.36
  -3  14  -8    0.58    0.34
   3  14   8    0.64    0.37
   3  14   8    0.63    0.28
   3  14   8    0.18    0.44
   3  14   8    0.28    0.42
  -3  14  -9   -0.15    0.32
  -3  14  -9    0.20    0.32
   3  14   9   -0.44    0.39
   3  14   9    0.19    0.33
   3  14   9   -0.14    0.38
  -3  14 -10    1.28    0.33
   3  14  10    1.53    0.38
  -3  14 -10    0.71    0.32
   3  14  10    1.43    0.32
   3  14  10    1.01    0.40
   3  14  10    1.57    0.41
  -3  14 -11    0.71    0.28
   3 -14  11    0.14    0.19
   3  14  11    1.02    0.31
  -3  14 -11    0.62    0.30
   3  14  11    0.59    0.29
   3  14  11    0.10    0.34
  -3  14 -12    0.53    0.23
  -3  14 -12    0.58    0.24
  -3  14 -13    0.08    0.15
  -3  14 -13    0.04    0.17
  -3 -15  13    0.20    0.13
  -3  15  13    0.04    0.15
  -3  15  13    0.39    0.17
  -3 -15  12    1.96    0.27
  -3  15  12    1.41    0.19
  -3  15  11    0.70    0.39
   3  15 -11    0.32    0.18
  -3 -15  11    0.50    0.26
  -3  15  11   -0.31    0.38
   3  15 -10   -0.07    0.24
  -3 -15  10    0.21    0.29
  -3  15  10    0.16    0.31
  -3  15  10    0.08    0.40
  -3  15  10   -0.06    0.45
  -3  15   9    0.42    0.45
  -3 -15   9    0.77    0.33
  -3  15   9    0.54    0.28
  -3  15   9    0.95    0.36
  -3  15   9    0.97    0.51
  -3  15   8    0.35    0.33
  -3  15   8   -0.08    0.47
  -3 -15   8    0.60    0.34
  -3  15   8    0.29    0.36
  -3  15   8    0.65    0.33
  -3 -15   7   31.29    1.60
  -3  15   7   28.70    1.72
  -3  15   7   34.51    1.60
  -3  15   7   33.99    1.62
  -3  15   7   32.30    1.60
  -3  15   7   34.02    1.65
  -3  15   6    0.62    0.41
  -3 -15   6    0.45    0.31
  -3  15   6    0.24    0.37
  -3  15   6    0.91    0.57
  -3  15   6    0.42    0.34
  -3  15   5    3.03    0.45
  -3  15   5    4.14    0.48
  -3 -15   5    2.59    0.39
  -3  15   5    4.49    0.48
  -3  15   5    2.67    0.62
  -3  15   4    1.88    0.39
   3 -15  -4    1.06    0.39
  -3  15   4    2.13    0.39
  -3  15   4    2.12    0.40
   3  15  -4    1.40    0.43
  -3  15   4    1.48    0.56
   3  15  -3   12.42    0.90
   3 -15  -3   10.87    0.84
  -3  15   3   13.81    0.79
   3  15  -3   13.19    0.90
  -3  15   3   12.79    0.81
  -3  15   3   11.49    0.89
   3  15  -3   11.95    0.78
  -3  15   3   11.89    0.78
  -3  15   2    0.45    0.33
   3  15  -2    0.32    0.39
   3 -15  -2    0.01    0.41
   3  15  -2    0.39    0.40
  -3  15   2    0.06    0.36
  -3  15   2    0.15    0.45
   3  15  -2    0.42    0.34
   3  15  -1   12.31    0.88
   3  15  -1   11.26    0.70
   3 -15  -1   11.52    0.89
  -3  15   1   12.16    0.73
   3  15  -1   11.23    0.90
  -3  15   1   11.61    0.79
  -3  15   1   10.47    0.84
   3  15  -1   11.72    0.81
  -3  15   1   12.53    0.77
  -3  15   0    0.02    0.31
   3  15   0   -0.02    0.36
   3 -15   0    0.37    0.50
   3  15   0    0.14    0.48
   3  15   0   -0.02    0.26
   3  15   0   -0.12    0.29
   3  15   0    0.09    0.37
  -3  15   0    0.08    0.28
  -3  15  -1    0.12    0.31
   3  15   1    0.47    0.39
  -3  15  -1    0.27    0.28
   3  15   1   -0.23    0.27
   3 -15   1    0.16    0.45
   3  15   1    0.06    0.26
   3  15   1    0.08    0.40
   3  15   1    0.50    0.48
   3  15   2    5.42    0.62
   3 -15   2    5.73    0.70
  -3  15  -2    5.29    0.47
   3  15   2    4.57    0.44
   3  15   2    4.80    0.59
  -3  15  -2    5.78    0.51
   3  15   2    4.70    0.60
   3  15   3   48.39    2.39
  -3  15  -3   45.88    2.20
   3  15   3   53.40    2.39
   3  15   3   49.13    2.37
   3  15   3   45.97    2.17
   3  15   3   49.91    2.36
  -3  15  -3   49.14    2.24
  -3  15  -4    2.41    0.40
   3 -15   4    2.27    0.54
   3  15   4    1.20    0.50
   3  15   4    2.37    0.33
   3  15   4    1.64    0.46
  -3  15  -4    2.24    0.38
  -3  15  -5    1.80    0.38
   3 -15   5    1.61    0.51
  -3  15  -5    1.71    0.35
   3  15   5    1.75    0.49
   3  15   5    1.97    0.32
   3  15   5    2.10    0.48
  -3  15  -6    0.15    0.31
   3  15   6    0.03    0.38
   3  15   6    0.50    0.42
   3  15   6    0.14    0.25
   3 -15   6   -0.04    0.44
   3  15   6   -0.01    0.44
   3  15   7    0.29    0.38
   3  15   7    0.09    0.38
  -3  15  -7    0.07    0.30
   3  15   7    0.21    0.25
   3  15   7   -0.28    0.45
  -3  15  -8    0.38    0.31
   3  15   8    0.11    0.40
   3  15   8    0.14    0.36
   3  15   8    0.27    0.43
  -3  15  -9    0.41    0.29
  -3  15  -9    0.41    0.29
   3  15   9    0.26    0.34
   3  15   9    0.51    0.32
   3  15   9   -0.08    0.39
   3  15   9    0.64    0.39
  -3  15 -10   -0.24    0.27
  -3  15 -10    0.12    0.26
   3  15  10    0.65    0.32
   3  15  10   -0.30    0.40
   3  15  10   -0.20    0.34
  -3  15 -11    1.14    0.25
  -3  15 -11    1.10    0.25
   3  15  11    0.92    0.32
  -3  15 -12    0.05    0.18
  -3  15 -12    0.07    0.18
  -3  15 -13    0.47    0.10
   3  16 -12    0.29    0.13
  -3  16  12    0.26    0.18
   3  16 -11    1.00    0.23
  -3 -16  11    1.10    0.23
   3  16 -10    1.16    0.28
  -3  16  10    1.04    0.37
  -3 -16  10    1.26    0.27
  -3  16  10    1.63    0.30
   3  16 -10    1.13    0.22
  -3  16  10    0.77    0.39
  -3  16   9    6.11    0.57
   3  16  -9    7.27    0.49
  -3 -16   9    6.36    0.49
  -3  16   9    5.82    0.43
  -3  16   9    7.63    0.52
   3  16  -8    2.52    0.38
  -3 -16   8    2.39    0.36
  -3  16   8    1.87    0.34
  -3  16   8    2.29    0.39
  -3  16   8    2.98    0.35
  -3  16   7    3.27    0.39
  -3  16   7    2.39    0.46
  -3  16   7    3.01    0.43
   3  16  -7    3.26    0.42
  -3 -16   7    2.65    0.37
  -3  16   7    3.05    0.41
  -3  16   7    2.56    0.60
  -3 -16   6    3.80    0.40
  -3  16   6    3.99    0.46
  -3  16   6    3.24    0.44
[truncated: 436,090 more chars]
